# Supplementary material for: Machine learning model for age related macular degeneration based on pesticides: the National Health and Nutrition Examination Survey 2007–2008
Source: Front Public Health. 2025 Apr 16;13:1561913. doi: 10.3389/fpubh.2025.1561913 (PMC12042703; doi:10.3389/fpubh.2025.1561913)
Supplement: Supplementary file 2 [file Data_Sheet_1.csv]

	SEQN	RIAGENDR	RIDAGEYR	RIDRETH1	DMDEDUC2	DMDMARTL	INDFMPIR	WTINT2YR	WTMEC2YR	SDMVPSU	SDMVSTRA	DR1TLZ	DR1TZINC	BMXBMI	BMXHT	BMXWAIST	SMQ020	VIXORSM	VIXOLSM	ALQ101	ALQ110	BPQ020	WTSC2YR	URX24D	URD24DLC	URX25T	URD25TLC	URX4FP	URD4FPLC	URXCB3	URDCB3LC	URXCPM	URDCPMLC	URXMAL	URDMALLC	URXOPM	URDOPMLC	URXOXY	URDOXYLC	URXPAR	URDPARLC	URXTCC	URDTCCLC	URXUCR	OPXSGLAU	OPXDGLAU	OPDUARM	VIQ090	VIQ310
1	41475	2	62	5	3	1	1.83	59356.35643	60045.7725	1	60	841	9.5	58.04	154.7	156.3	2	-1	-0.75	2	1	1	166392.2758	0.28	1	0.07	1	0.07	1	0.35	1	2.59	0	0.56	0	0.15	0	0.37	0	1.93	0	0.42	1	45	NA	NA	0	2	2
2	41476	2	6	5	NA	NA	5	35057.21841	35353.21044	1	70	4497	10.52	15.18	120.4	52.7	NA	NA	NA	NA	NA	NA	NA	NA	NA	NA	NA	NA	NA	NA	NA	NA	NA	NA	NA	NA	NA	NA	NA	NA	NA	NA	NA	NA	NA	NA	NA	NA	NA
3	41477	1	71	3	3	1	1.5	9935.266183	10074.15007	1	67	591	5.77	30.05	167.1	109.5	1	0	0.5	2	1	1	NA	NA	NA	NA	NA	NA	NA	NA	NA	NA	NA	NA	NA	NA	NA	NA	NA	NA	NA	NA	NA	NA	3	1	0	2	2
4	41478	2	1	3	NA	NA	0.66	12846.71206	14560.47265	2	59	109	6.38	NA	NA	NA	NA	NA	NA	NA	NA	NA	NA	NA	NA	NA	NA	NA	NA	NA	NA	NA	NA	NA	NA	NA	NA	NA	NA	NA	NA	NA	NA	NA	NA	NA	NA	NA	NA
5	41479	1	52	1	1	1	2.2	8727.797555	9234.055759	1	70	1010	21.63	27.56	154.4	95.4	2	0	-0.75	1	NA	2	NA	NA	NA	NA	NA	NA	NA	NA	NA	NA	NA	NA	NA	NA	NA	NA	NA	NA	NA	NA	NA	NA	NA	NA	NA	2	2
6	41480	1	6	1	NA	NA	0.85	7379.745086	7297.067503	2	69	971	5.23	17.93	122.7	60.3	NA	NA	NA	NA	NA	NA	NA	NA	NA	NA	NA	NA	NA	NA	NA	NA	NA	NA	NA	NA	NA	NA	NA	NA	NA	NA	NA	NA	NA	NA	NA	NA	NA
7	41481	1	21	4	3	5	1.63	24342.50525	24655.37666	2	68	455	10.43	23.34	182.7	79.5	2	0.75	1.75	1	NA	2	NA	NA	NA	NA	NA	NA	NA	NA	NA	NA	NA	NA	NA	NA	NA	NA	NA	NA	NA	NA	NA	NA	NA	NA	NA	NA	NA
8	41482	1	64	1	2	1	4.01	9811.075078	11602.17864	2	65	677	11.94	33.64	173.8	117	1	0.75	1	1	NA	1	NA	NA	NA	NA	NA	NA	NA	NA	NA	NA	NA	NA	NA	NA	NA	NA	NA	NA	NA	NA	NA	NA	NA	NA	1	2	2
9	41483	1	66	4	4	1	1.14	8058.685296	7920.812275	2	66	1628	11.53	44.06	173.8	145.6	2	-0.5	-1.5	2	1	1	24928.46958	0.28	1	0.07	1	0.07	1	0.35	1	1.08	0	0.35	1	0.07	1	0.07	1	0.56	0	0.42	1	58	NA	NA	1	2	2
10	41484	1	0	3	NA	NA	0.52	8942.951928	9259.270099	2	59	2	6.34	NA	NA	NA	NA	NA	NA	NA	NA	NA	NA	NA	NA	NA	NA	NA	NA	NA	NA	NA	NA	NA	NA	NA	NA	NA	NA	NA	NA	NA	NA	NA	NA	NA	NA	NA	NA
11	41485	2	30	2	2	1	1.01	19055.79006	18849.6644	2	71	138	9.8	25.99	157.9	89.7	2	-0.5	0	2	2	2	NA	NA	NA	NA	NA	NA	NA	NA	NA	NA	NA	NA	NA	NA	NA	NA	NA	NA	NA	NA	NA	NA	NA	NA	NA	NA	NA
12	41486	2	61	1	1	1	1.75	5155.13885	5436.2409	1	73	709	8.02	31.21	166.2	97	2	-0.25	0.25	2	2	1	NA	NA	NA	NA	NA	NA	NA	NA	NA	NA	NA	NA	NA	NA	NA	NA	NA	NA	NA	NA	NA	NA	NA	NA	0	2	2
13	41487	1	27	5	5	5	5	89655.45445	89196.70544	1	59	388	8.09	23.44	169.2	82.9	2	0.25	0.25	1	NA	1	251954.8571	0.48	0	0.07	1	0.07	1	0.35	1	5.81	0	0.35	1	0.4	0	0.07	1	0.91	0	0.42	1	81	NA	NA	NA	NA	NA
14	41488	1	5	1	NA	NA	1.4	10121.82697	10094.02497	1	68	872	9.76	15.15	103.1	52.3	NA	NA	NA	NA	NA	NA	NA	NA	NA	NA	NA	NA	NA	NA	NA	NA	NA	NA	NA	NA	NA	NA	NA	NA	NA	NA	NA	NA	NA	NA	NA	NA	NA
15	41489	2	40	1	3	1	2.15	25274.17312	25651.32401	1	66	1505	14.32	36.59	158.4	109.2	2	-2	-2.5	1	NA	2	NA	NA	NA	NA	NA	NA	NA	NA	NA	NA	NA	NA	NA	NA	NA	NA	NA	NA	NA	NA	NA	NA	NA	NA	0	2	2
16	41490	2	66	4	4	1	4.09	10371.46553	10026.33594	1	63	1850	7.13	27.69	159.8	98.4	1	2	2	1	NA	2	34906.36244	0.28	1	0.07	1	0.07	1	0.35	1	0.41	0	0.35	1	0.41	0	0.07	1	0.07	1	0.42	1	22	3	3	0	2	2
17	41491	2	11	3	NA	NA	0.83	22725.8256	22917.7023	2	59	351	11.98	15.69	146.1	55.3	NA	NA	NA	NA	NA	NA	NA	NA	NA	NA	NA	NA	NA	NA	NA	NA	NA	NA	NA	NA	NA	NA	NA	NA	NA	NA	NA	NA	NA	NA	NA	NA	NA
18	41492	1	72	3	1	1	1.02	7782.35425	8620.700311	1	62	932	11.61	29.02	168.7	106.2	2	-0.5	1	1	NA	1	NA	NA	NA	NA	NA	NA	NA	NA	NA	NA	NA	NA	NA	NA	NA	NA	NA	NA	NA	NA	NA	NA	NA	NA	0	2	2
19	41493	2	77	3	2	2	1.57	50854.7487	58059.11875	2	60	643	16.81	19.96	163.4	78	1	-1	88	2	1	2	NA	NA	NA	NA	NA	NA	NA	NA	NA	NA	NA	NA	NA	NA	NA	NA	NA	NA	NA	NA	NA	NA	NA	NA	0	2	2
20	41494	1	40	1	3	1	1.3	14685.35251	14950.79529	1	65	429	10.43	25.46	166.4	95.6	1	-0.25	-0.25	1	NA	2	47360.86017	0.85	0	0.07	1	0.07	1	0.35	1	2.08	0	0.35	1	1.32	0	0.4	0	29.33	0	0.42	1	257	NA	NA	0	2	2
21	41495	1	61	3	5	1	5	64298.04448	80217.46264	2	66	1081	10.9	25.53	184.8	106.9	1	1.25	1	1	NA	2	NA	NA	NA	NA	NA	NA	NA	NA	NA	NA	NA	NA	NA	NA	NA	NA	NA	NA	NA	NA	NA	NA	NA	NA	0	2	2
22	41496	2	64	1	1	4	0.59	7480.950035	7390.023578	1	71	21	5.24	28.37	154.6	100.9	2	3.25	3.5	2	2	2	NA	NA	NA	NA	NA	NA	NA	NA	NA	NA	NA	NA	NA	NA	NA	NA	NA	NA	NA	NA	NA	NA	NA	NA	0	2	2
23	41497	2	2	5	NA	NA	4.66	23440.4034	27297.01413	1	62	522	10.55	15.23	90.6	NA	NA	NA	NA	NA	NA	NA	NA	NA	NA	NA	NA	NA	NA	NA	NA	NA	NA	NA	NA	NA	NA	NA	NA	NA	NA	NA	NA	NA	NA	NA	NA	NA	NA
24	41498	1	68	4	1	6	1.63	7540.28696	8475.052838	1	72	670	7.62	28.16	165.8	95.5	2	0.25	0.5	2	2	1	26672.78172	0.28	1	0.07	1	0.07	1	0.35	1	4.21	0	0.35	1	1.87	0	0.32	0	0.1	0	2.32	0	137	NA	NA	NA	2	2
25	41499	2	17	1	NA	NA	1.65	15223.83588	15688.6576	2	72	745	9.94	NA	NA	NA	NA	-0.5	0	NA	NA	2	NA	NA	NA	NA	NA	NA	NA	NA	NA	NA	NA	NA	NA	NA	NA	NA	NA	NA	NA	NA	NA	NA	NA	NA	NA	NA	NA
26	41500	2	14	1	NA	NA	1.36	13777.95411	14037.17272	2	71	121	4.48	37.4	156.5	104.2	NA	-0.25	0.25	NA	NA	NA	NA	NA	NA	NA	NA	NA	NA	NA	NA	NA	NA	NA	NA	NA	NA	NA	NA	NA	NA	NA	NA	NA	NA	NA	NA	NA	NA
27	41501	1	70	3	1	5	4.6	31035.46855	31071.38419	1	59	296	4.7	36.27	177.9	132	1	0.25	0.25	2	2	1	103374.2551	0.28	1	0.07	1	0.07	1	0.35	1	9.3	0	0.35	1	1.09	0	0.07	1	0.55	0	0.42	1	189	NA	NA	0	2	2
28	41502	1	29	1	3	1	3.41	27831.67413	28575.69349	2	71	641	14.44	29.13	168.2	95.4	1	-0.5	-1	1	NA	2	95219.51153	0.28	1	0.07	1	0.07	1	0.35	1	0.9	0	0.35	1	0.27	0	0.07	1	0.39	0	0.42	1	136	NA	NA	NA	NA	NA
29	41503	1	18	3	NA	NA	NA	25012.26061	24951.65522	1	64	1148	17.94	24.17	173.9	85.9	NA	-0.25	-0.5	NA	NA	2	72772.76588	1.49	0	0.07	1	0.07	1	0.35	1	4.41	0	0.35	1	7.88	0	0.07	1	19.48	0	4.77	0	233	NA	NA	NA	NA	NA
30	41504	1	63	3	5	1	3.29	55319.9907	54933.70889	1	68	779	10.4	23.32	178.5	95	1	-0.5	0	1	NA	1	NA	NA	NA	NA	NA	NA	NA	NA	NA	NA	NA	NA	NA	NA	NA	NA	NA	NA	NA	NA	NA	NA	NA	NA	0	2	2
31	41505	1	1	1	NA	NA	1.74	7767.899646	8006.649471	2	73	300	3.81	NA	NA	NA	NA	NA	NA	NA	NA	NA	NA	NA	NA	NA	NA	NA	NA	NA	NA	NA	NA	NA	NA	NA	NA	NA	NA	NA	NA	NA	NA	NA	NA	NA	NA	NA	NA
32	41506	1	77	3	4	1	4.38	30052.77379	29781.65506	1	60	2472	10.79	NA	176.9	NA	2	-2	88	1	NA	1	NA	NA	NA	NA	NA	NA	NA	NA	NA	NA	NA	NA	NA	NA	NA	NA	NA	NA	NA	NA	NA	NA	3	3	0	1	2
33	41507	2	6	4	NA	NA	5	11775.25536	11930.20773	2	67	190	7.12	13.83	116.3	49.8	NA	NA	NA	NA	NA	NA	34495.03636	0.58	0	0.07	1	0.07	1	0.35	1	3.75	0	0.35	1	0.07	1	0.07	1	1.06	0	0.42	1	103	NA	NA	NA	NA	NA
34	41508	1	1	2	NA	NA	0.73	6850.591177	7512.793124	2	68	397	6.06	NA	NA	NA	NA	NA	NA	NA	NA	NA	NA	NA	NA	NA	NA	NA	NA	NA	NA	NA	NA	NA	NA	NA	NA	NA	NA	NA	NA	NA	NA	NA	NA	NA	NA	NA	NA
35	41509	1	48	2	4	1	1.14	20950.84125	22468.66976	2	67	1886	29.26	34.28	171.9	114.5	1	1	-0.5	1	NA	2	71175.84758	1.15	0	0.07	1	0.07	1	0.35	1	0.54	0	0.35	1	0.07	1	0.07	1	0.07	1	0.42	1	40	NA	NA	0	2	2
36	41510	2	33	3	4	6	NA	31803.34278	32089.39016	2	59	394	13.26	22.63	171.8	81.9	1	0	0.25	1	NA	2	88663.18211	0.28	1	0.07	1	0.07	1	0.35	1	6.14	0	0.35	1	1.92	0	0.07	1	2.36	0	2.03	0	134	NA	NA	NA	NA	NA
37	41511	1	35	1	5	1	5	21807.7328	22510.52589	1	65	458	14.91	26.15	173.6	93.5	1	-0.25	-0.5	1	NA	2	NA	NA	NA	NA	NA	NA	NA	NA	NA	NA	NA	NA	NA	NA	NA	NA	NA	NA	NA	NA	NA	NA	NA	NA	NA	NA	NA
38	41512	2	80	3	4	2	1.24	22125.32199	27076.43142	1	64	191	9.98	18.47	154.7	NA	1	NA	NA	NA	NA	1	NA	NA	NA	NA	NA	NA	NA	NA	NA	NA	NA	NA	NA	NA	NA	NA	NA	NA	NA	NA	NA	NA	NA	NA	NA	1	1
39	41513	2	80	2	1	5	1.34	7863.564818	9055.530145	2	71	NA	NA	22.4	137.9	78.2	2	88	88	NA	NA	2	NA	NA	NA	NA	NA	NA	NA	NA	NA	NA	NA	NA	NA	NA	NA	NA	NA	NA	NA	NA	NA	NA	NA	NA	NA	1	2
40	41514	1	70	3	5	5	4.33	30137.04798	31072.53457	2	63	238	13.19	29.65	171.7	111.9	1	88	-2	1	NA	1	NA	NA	NA	NA	NA	NA	NA	NA	NA	NA	NA	NA	NA	NA	NA	NA	NA	NA	NA	NA	NA	NA	NA	NA	0	2	2
41	41515	2	5	1	NA	NA	1.16	15399.52725	17596.89085	1	66	106	6.86	18.48	111.8	60.5	NA	NA	NA	NA	NA	NA	NA	NA	NA	NA	NA	NA	NA	NA	NA	NA	NA	NA	NA	NA	NA	NA	NA	NA	NA	NA	NA	NA	NA	NA	NA	NA	NA
42	41516	2	74	3	1	1	1.68	31860.18762	34106.14387	1	61	836	9.92	36.95	160.6	126.4	1	-1	-0.75	1	NA	1	NA	NA	NA	NA	NA	NA	NA	NA	NA	NA	NA	NA	NA	NA	NA	NA	NA	NA	NA	NA	NA	NA	NA	NA	0	2	2
43	41517	1	0	4	NA	NA	4.55	5636.962024	6445.447525	2	66	39	7.5	NA	NA	NA	NA	NA	NA	NA	NA	NA	NA	NA	NA	NA	NA	NA	NA	NA	NA	NA	NA	NA	NA	NA	NA	NA	NA	NA	NA	NA	NA	NA	NA	NA	NA	NA	NA
44	41518	1	50	3	5	1	5	89486.19318	89649.81245	2	60	132	14.33	29.12	178.7	101.9	2	0.5	0	1	NA	2	NA	NA	NA	NA	NA	NA	NA	NA	NA	NA	NA	NA	NA	NA	NA	NA	NA	NA	NA	NA	NA	NA	NA	NA	0	2	2
45	41519	1	70	4	3	1	2.04	10810.22751	11057.77277	1	68	NA	NA	28.35	184.5	113.7	1	-2.75	-3.5	1	NA	1	NA	NA	NA	NA	NA	NA	NA	NA	NA	NA	NA	NA	NA	NA	NA	NA	NA	NA	NA	NA	NA	NA	3	0	NA	1	2
46	41520	2	4	4	NA	NA	2.04	7546.842671	7690.490581	2	70	1592	13.77	14.71	102	48.1	NA	NA	NA	NA	NA	NA	NA	NA	NA	NA	NA	NA	NA	NA	NA	NA	NA	NA	NA	NA	NA	NA	NA	NA	NA	NA	NA	NA	NA	NA	NA	NA	NA
47	41521	2	1	4	NA	NA	5	11426.89808	12363.32609	1	68	392	3.01	NA	NA	NA	NA	NA	NA	NA	NA	NA	NA	NA	NA	NA	NA	NA	NA	NA	NA	NA	NA	NA	NA	NA	NA	NA	NA	NA	NA	NA	NA	NA	NA	NA	NA	NA	NA
48	41522	1	72	3	4	1	1.21	10561.92294	10847.19638	2	72	594	5.08	26.28	174.9	107	2	-2.5	-2.5	1	NA	1	NA	NA	NA	NA	NA	NA	NA	NA	NA	NA	NA	NA	NA	NA	NA	NA	NA	NA	NA	NA	NA	NA	NA	NA	0	2	2
49	41523	1	28	4	3	1	4.48	39144.20235	39647.31826	2	65	1259	11.9	31.23	181.7	104.2	2	-2	-2	2	1	1	NA	NA	NA	NA	NA	NA	NA	NA	NA	NA	NA	NA	NA	NA	NA	NA	NA	NA	NA	NA	NA	NA	NA	NA	NA	NA	NA
50	41524	2	80	3	5	1	2.19	37116.2262	42400.09042	1	69	1520	15.39	NA	157.1	85.1	1	-1.25	88	1	NA	2	NA	NA	NA	NA	NA	NA	NA	NA	NA	NA	NA	NA	NA	NA	NA	NA	NA	NA	NA	NA	NA	NA	NA	NA	NA	2	2
51	41525	1	51	4	3	1	2.84	20000.25749	19889.42144	2	68	703	14.78	25.22	170.6	87.5	1	-2.5	-3.25	2	1	2	54022.39739	0.28	1	0.07	1	0.07	1	0.35	1	0.71	0	0.35	1	0.92	0	0.16	0	0.33	0	0.42	1	57	NA	NA	0	2	2
52	41526	2	64	3	3	3	2.4	66962.87181	75587.64515	2	67	1130	6.94	25.84	175.4	97.2	1	0.25	-0.25	1	NA	2	NA	NA	NA	NA	NA	NA	NA	NA	NA	NA	NA	NA	NA	NA	NA	NA	NA	NA	NA	NA	NA	NA	NA	NA	0	2	2
53	41527	1	44	3	3	1	0.82	22505.36051	22501.08015	1	60	294	20.42	26.89	176	100.8	2	-1	-0.5	1	NA	1	NA	NA	NA	NA	NA	NA	NA	NA	NA	NA	NA	NA	NA	NA	NA	NA	NA	NA	NA	NA	NA	NA	NA	NA	0	2	2
54	41528	1	63	5	2	3	NA	41184.32218	41016.66646	1	62	236	3.31	31.09	166.5	107.8	1	1.5	1.5	1	NA	2	NA	NA	NA	NA	NA	NA	NA	NA	NA	NA	NA	NA	NA	NA	NA	NA	NA	NA	NA	NA	NA	NA	NA	NA	0	9	9
55	41529	1	24	1	5	1	2.66	35166.82485	0	1	66	NA	NA	NA	NA	NA	2	NA	NA	NA	NA	2	NA	NA	NA	NA	NA	NA	NA	NA	NA	NA	NA	NA	NA	NA	NA	NA	NA	NA	NA	NA	NA	NA	NA	NA	NA	NA	NA
56	41530	2	16	1	NA	NA	2.25	10159.92557	10351.07455	1	70	NA	NA	20.2	167.1	75	NA	0	0.5	NA	NA	2	NA	NA	NA	NA	NA	NA	NA	NA	NA	NA	NA	NA	NA	NA	NA	NA	NA	NA	NA	NA	NA	NA	NA	NA	NA	NA	NA
57	41531	1	43	2	2	1	1.81	23869.57889	24716.79448	2	61	3449	5.44	26.2	161.7	92.4	2	-0.25	-1.5	1	NA	2	NA	NA	NA	NA	NA	NA	NA	NA	NA	NA	NA	NA	NA	NA	NA	NA	NA	NA	NA	NA	NA	NA	NA	NA	0	2	2
58	41532	1	8	4	NA	NA	0.89	9755.467504	10140.37153	2	68	886	7.86	16.73	138.3	60.5	NA	NA	NA	NA	NA	NA	NA	NA	NA	NA	NA	NA	NA	NA	NA	NA	NA	NA	NA	NA	NA	NA	NA	NA	NA	NA	NA	NA	NA	NA	NA	NA	NA
59	41533	2	7	2	NA	NA	2.82	13985.02846	14689.54599	2	65	205	8.2	16.37	119.8	53.1	NA	NA	NA	NA	NA	NA	49015.24573	0.28	1	0.07	1	0.07	1	0.35	1	0.29	0	0.35	1	0.07	1	0.07	1	0.07	1	0.42	1	20	NA	NA	NA	NA	NA
60	41534	2	37	5	4	5	1.54	27016.14983	28654.82552	2	69	1175	11.81	41.05	165.7	113.4	2	0.5	0.25	NA	NA	2	NA	NA	NA	NA	NA	NA	NA	NA	NA	NA	NA	NA	NA	NA	NA	NA	NA	NA	NA	NA	NA	NA	NA	NA	NA	NA	NA
61	41535	2	0	1	NA	NA	0.05	4388.402026	4494.661773	2	66	3	4.6	NA	NA	NA	NA	NA	NA	NA	NA	NA	NA	NA	NA	NA	NA	NA	NA	NA	NA	NA	NA	NA	NA	NA	NA	NA	NA	NA	NA	NA	NA	NA	NA	NA	NA	NA	NA
62	41536	2	44	3	4	1	5	119070.0053	118218.4797	2	60	467	8.65	28.83	157.8	91.4	2	-3.75	-7	1	NA	1	416955.5916	0.28	1	0.07	1	0.07	1	0.35	1	0.07	1	0.35	1	0.07	1	0.07	1	0.12	0	0.42	1	52	NA	NA	0	2	2
63	41537	2	16	3	NA	NA	1.36	30285.54297	30448.38102	1	60	244	9.93	26.53	162.2	83.2	NA	-0.5	-0.75	NA	NA	2	101368.4	0.28	1	0.07	1	0.07	1	0.35	1	0.54	0	0.35	1	0.07	1	0.07	1	0.16	0	0.42	1	100	NA	NA	NA	NA	NA
64	41538	1	28	4	4	5	1.44	24342.50525	0	2	68	NA	NA	NA	NA	NA	2	NA	NA	NA	NA	2	NA	NA	NA	NA	NA	NA	NA	NA	NA	NA	NA	NA	NA	NA	NA	NA	NA	NA	NA	NA	NA	NA	NA	NA	NA	NA	NA
65	41539	1	37	3	5	5	3.85	65271.22119	68695.34854	2	68	1650	17.03	24.13	179.8	NA	2	-4.25	-5.25	1	NA	2	213249.4646	0.28	1	0.07	1	0.07	1	0.35	1	0.62	0	0.35	1	0.07	1	0.07	1	0.34	0	0.42	1	85	NA	NA	NA	NA	NA
66	41540	1	19	1	NA	NA	1.48	12141.64445	12981.62896	1	63	1656	18.46	25.65	172.8	91.8	NA	-1	0.5	NA	NA	2	38328.7981	0.28	1	0.07	1	0.07	1	0.35	1	0.54	0	0.35	1	0.07	1	0.07	1	1.41	0	0.42	1	219	NA	NA	NA	NA	NA
67	41541	2	43	3	5	1	4.72	97373.94673	99236.781	2	63	721	14.03	35.7	175.3	115.8	2	-5	-4.75	1	NA	1	NA	NA	NA	NA	NA	NA	NA	NA	NA	NA	NA	NA	NA	NA	NA	NA	NA	NA	NA	NA	NA	NA	NA	NA	0	2	2
68	41542	2	60	4	3	1	1.16	10882.70737	10520.56526	1	59	169	2.68	32.83	163.9	118.8	2	0.75	0.5	2	2	1	NA	NA	NA	NA	NA	NA	NA	NA	NA	NA	NA	NA	NA	NA	NA	NA	NA	NA	NA	NA	NA	NA	NA	NA	0	2	2
69	41543	2	0	4	NA	NA	2.12	7551.758131	0	2	68	NA	NA	NA	NA	NA	NA	NA	NA	NA	NA	NA	NA	NA	NA	NA	NA	NA	NA	NA	NA	NA	NA	NA	NA	NA	NA	NA	NA	NA	NA	NA	NA	NA	NA	NA	NA	NA	NA
70	41544	2	27	3	5	5	5	93728.65761	0	1	61	NA	NA	NA	NA	NA	2	NA	NA	NA	NA	2	NA	NA	NA	NA	NA	NA	NA	NA	NA	NA	NA	NA	NA	NA	NA	NA	NA	NA	NA	NA	NA	NA	NA	NA	NA	NA	NA
71	41545	2	40	1	1	1	1.27	20754.69481	20510.37151	2	70	151	5.37	28.36	151.4	90	1	0	-0.5	1	NA	1	NA	NA	NA	NA	NA	NA	NA	NA	NA	NA	NA	NA	NA	NA	NA	NA	NA	NA	NA	NA	NA	NA	NA	NA	NA	2	2
72	41546	2	45	3	4	3	4.95	105878.3535	105858.4891	1	69	809	9.74	30.81	165.9	91	2	-1.75	-1.5	2	1	2	NA	NA	NA	NA	NA	NA	NA	NA	NA	NA	NA	NA	NA	NA	NA	NA	NA	NA	NA	NA	NA	NA	NA	NA	0	2	2
73	41547	1	49	3	4	1	4.24	93473.60161	93455.8236	1	60	539	20.87	32.7	188.9	118.6	2	-5.75	-5.5	1	NA	1	263858.4373	0.28	1	0.07	1	0.07	1	0.35	1	0.16	0	0.35	1	0.07	1	0.07	1	0.07	1	0.42	1	46	0	1	0	2	2
74	41548	2	24	3	2	5	0.7	43431.14982	46582.78907	1	61	1916	12.21	25.06	164	87.4	1	3	88	1	NA	2	NA	NA	NA	NA	NA	NA	NA	NA	NA	NA	NA	NA	NA	NA	NA	NA	NA	NA	NA	NA	NA	NA	NA	NA	NA	NA	NA
75	41549	2	61	4	3	3	0.29	17473.74198	18849.05512	2	65	211	11.35	35.01	175.3	124.7	2	-2.25	-3	1	NA	1	NA	NA	NA	NA	NA	NA	NA	NA	NA	NA	NA	NA	NA	NA	NA	NA	NA	NA	NA	NA	NA	NA	NA	NA	0	2	2
76	41550	1	45	1	3	5	0.47	23869.57889	23928.57174	2	61	296	13.71	23.26	172.5	91.1	1	-0.5	-0.5	1	NA	2	NA	NA	NA	NA	NA	NA	NA	NA	NA	NA	NA	NA	NA	NA	NA	NA	NA	NA	NA	NA	NA	NA	0	0	0	2	2
77	41551	1	1	3	NA	NA	5	17638.34808	19318.46025	2	66	412	6.73	NA	NA	NA	NA	NA	NA	NA	NA	NA	NA	NA	NA	NA	NA	NA	NA	NA	NA	NA	NA	NA	NA	NA	NA	NA	NA	NA	NA	NA	NA	NA	NA	NA	NA	NA	NA
78	41552	1	54	3	4	4	0.73	24672.29151	24717.40308	2	60	NA	NA	21.34	142.1	72.9	1	-2.75	-2.5	1	NA	2	NA	NA	NA	NA	NA	NA	NA	NA	NA	NA	NA	NA	NA	NA	NA	NA	NA	NA	NA	NA	NA	NA	0	0	0	2	2
79	41553	2	15	4	NA	NA	3.62	16105.62336	16657.09955	1	68	173	7.77	36.47	153.3	101.3	NA	-2.75	-5.25	NA	NA	NA	47843.71582	1.17	0	0.07	1	0.07	1	0.35	1	4.91	0	1.86	0	2.35	0	0.99	0	2.66	0	0.42	1	337	NA	NA	NA	NA	NA
80	41554	1	1	1	NA	NA	3.91	8428.352512	8687.401649	1	60	319	7.12	NA	NA	NA	NA	NA	NA	NA	NA	NA	NA	NA	NA	NA	NA	NA	NA	NA	NA	NA	NA	NA	NA	NA	NA	NA	NA	NA	NA	NA	NA	NA	NA	NA	NA	NA	NA
81	41555	2	78	4	1	2	0.6	15000.47864	16204.27481	1	71	49	9.24	37.82	161.7	119	2	-0.5	88	1	NA	2	56414.65569	0.28	1	0.07	1	0.07	1	0.35	1	0.67	0	0.35	1	0.07	1	0.07	1	0.23	0	0.42	1	32	NA	NA	0	2	2
82	41556	1	38	3	2	1	1.24	23077.54625	23260.82895	1	61	142	12.5	35.45	178.3	122.4	1	-0.5	-0.25	1	NA	1	NA	NA	NA	NA	NA	NA	NA	NA	NA	NA	NA	NA	NA	NA	NA	NA	NA	NA	NA	NA	NA	NA	NA	NA	NA	NA	NA
83	41557	2	80	3	1	2	0.92	24668.87647	0	2	63	NA	NA	NA	NA	NA	2	NA	NA	NA	NA	1	NA	NA	NA	NA	NA	NA	NA	NA	NA	NA	NA	NA	NA	NA	NA	NA	NA	NA	NA	NA	NA	NA	NA	NA	NA	2	2
84	41558	2	50	4	2	3	1.22	22428.7243	22837.22915	2	67	2065	11.21	31.72	156.5	88.2	1	2	2.25	NA	NA	1	66759.97231	0.66	0	0.07	1	0.07	1	0.35	1	5.79	0	0.35	1	1.4	0	0.07	1	1.65	0	0.42	1	323	NA	NA	0	2	2
85	41559	2	12	3	NA	NA	5	78292.34953	79306.428	1	69	235	10.29	12.61	144.7	52.1	NA	-0.5	-0.5	NA	NA	NA	NA	NA	NA	NA	NA	NA	NA	NA	NA	NA	NA	NA	NA	NA	NA	NA	NA	NA	NA	NA	NA	NA	NA	NA	NA	NA	NA
86	41560	2	1	2	NA	NA	0.14	5851.365505	6194.254761	2	69	1917	9.55	NA	NA	NA	NA	NA	NA	NA	NA	NA	NA	NA	NA	NA	NA	NA	NA	NA	NA	NA	NA	NA	NA	NA	NA	NA	NA	NA	NA	NA	NA	NA	NA	NA	NA	NA	NA
87	41561	1	6	4	NA	NA	3.11	10566.61756	10246.81838	2	67	1547	10.78	17.44	119.5	55.2	NA	NA	NA	NA	NA	NA	40149.66064	0.63	0	0.07	1	0.07	1	0.35	1	2.23	0	0.35	1	2.37	0	0.07	1	0.85	0	4.38	0	61	NA	NA	NA	NA	NA
88	41562	1	50	3	4	5	5	101584.687	106265.3396	2	66	5537	10.2	36.8	181.4	128.5	2	-0.25	88	1	NA	2	NA	NA	NA	NA	NA	NA	NA	NA	NA	NA	NA	NA	NA	NA	NA	NA	NA	NA	NA	NA	NA	NA	NA	NA	0	2	2
89	41563	2	46	3	5	1	5	80250.36656	82537.63509	2	68	1259	4.88	29.54	160.5	106	2	1	1	NA	NA	1	NA	NA	NA	NA	NA	NA	NA	NA	NA	NA	NA	NA	NA	NA	NA	NA	NA	NA	NA	NA	NA	NA	NA	NA	0	2	2
90	41564	1	3	5	NA	NA	0.61	9594.810231	9712.613999	2	68	415	15.32	17.74	97.9	53	NA	NA	NA	NA	NA	NA	NA	NA	NA	NA	NA	NA	NA	NA	NA	NA	NA	NA	NA	NA	NA	NA	NA	NA	NA	NA	NA	NA	NA	NA	NA	NA	NA
91	41565	1	72	3	3	1	1.46	9471.568094	9299.250643	1	60	105	11.39	24.46	178	NA	1	-2.25	88	1	NA	2	NA	NA	NA	NA	NA	NA	NA	NA	NA	NA	NA	NA	NA	NA	NA	NA	NA	NA	NA	NA	NA	NA	NA	NA	1	2	2
92	41566	1	4	1	NA	NA	0.91	8777.017302	8929.61485	1	65	753	6.4	20.08	106.8	62.5	NA	NA	NA	NA	NA	NA	NA	NA	NA	NA	NA	NA	NA	NA	NA	NA	NA	NA	NA	NA	NA	NA	NA	NA	NA	NA	NA	NA	NA	NA	NA	NA	NA
93	41567	1	51	2	4	1	2.92	12250.08278	13450.09872	1	68	3144	12.26	25.47	176	100.2	1	0	0	1	NA	2	33786.35126	2.2	0	0.07	1	0.07	1	0.35	1	13.62	0	0.35	1	0.37	0	0.07	1	0.85	0	0.42	1	137	NA	NA	0	2	2
94	41568	1	8	1	NA	NA	0.39	13768.91147	15182.42662	1	66	642	7.42	23.71	135.6	84.5	NA	NA	NA	NA	NA	NA	NA	NA	NA	NA	NA	NA	NA	NA	NA	NA	NA	NA	NA	NA	NA	NA	NA	NA	NA	NA	NA	NA	NA	NA	NA	NA	NA
95	41569	1	54	4	2	1	1.14	20422.84537	0	2	64	NA	NA	NA	NA	NA	1	NA	NA	NA	NA	2	NA	NA	NA	NA	NA	NA	NA	NA	NA	NA	NA	NA	NA	NA	NA	NA	NA	NA	NA	NA	NA	NA	NA	NA	NA	2	2
96	41570	1	55	3	1	4	0.76	25211.30734	27716.51575	2	59	150	3.53	20.62	178.1	95	1	-0.25	-0.75	2	1	2	NA	NA	NA	NA	NA	NA	NA	NA	NA	NA	NA	NA	NA	NA	NA	NA	NA	NA	NA	NA	NA	NA	NA	NA	0	2	1
97	41571	2	5	4	NA	NA	0.29	15622.02027	16867.72281	1	61	54	2.32	20.39	123.7	66.5	NA	NA	NA	NA	NA	NA	NA	NA	NA	NA	NA	NA	NA	NA	NA	NA	NA	NA	NA	NA	NA	NA	NA	NA	NA	NA	NA	NA	NA	NA	NA	NA	NA
98	41572	1	17	3	NA	NA	1.83	72800.61747	73471.32726	1	69	911	18.27	19.82	173.1	76.4	NA	-3	-2.75	NA	NA	2	NA	NA	NA	NA	NA	NA	NA	NA	NA	NA	NA	NA	NA	NA	NA	NA	NA	NA	NA	NA	NA	NA	NA	NA	NA	NA	NA
99	41573	2	32	1	3	1	1.69	19055.79006	18849.6644	2	71	3241	21	23.94	162.1	84.4	2	-0.25	0	2	2	2	NA	NA	NA	NA	NA	NA	NA	NA	NA	NA	NA	NA	NA	NA	NA	NA	NA	NA	NA	NA	NA	NA	NA	NA	NA	NA	NA
100	41574	1	57	3	4	1	5	126291.0481	126521.9625	2	63	470	14.27	25.16	176.3	NA	1	2.5	1.75	1	NA	2	423597.0938	0.62	0	0.07	1	0.07	1	0.35	1	2.07	0	0.35	1	0.26	0	0.07	1	0.65	0	0.42	1	128	NA	NA	0	2	2
101	41575	1	76	1	1	3	3.43	8022.258379	8523.786162	2	71	189	5.21	27.77	169	111.6	1	0.25	0.25	1	NA	2	NA	NA	NA	NA	NA	NA	NA	NA	NA	NA	NA	NA	NA	NA	NA	NA	NA	NA	NA	NA	NA	NA	NA	NA	0	2	2
102	41576	1	68	4	2	1	3	7750.960967	8711.844004	2	67	265	6.21	34.2	167.2	120.6	1	0.75	1	1	NA	2	NA	NA	NA	NA	NA	NA	NA	NA	NA	NA	NA	NA	NA	NA	NA	NA	NA	NA	NA	NA	NA	NA	0	0	0	2	2
103	41577	2	27	1	4	1	2.62	16408.14318	16571.43934	2	61	NA	NA	NA	NA	NA	2	-0.75	-1.75	NA	NA	2	NA	NA	NA	NA	NA	NA	NA	NA	NA	NA	NA	NA	NA	NA	NA	NA	NA	NA	NA	NA	NA	NA	NA	NA	NA	NA	NA
104	41578	2	67	3	5	1	5	59356.35643	60045.7725	1	60	1230	10.4	19.69	159.5	70.9	2	-2.25	-0.25	1	NA	1	NA	NA	NA	NA	NA	NA	NA	NA	NA	NA	NA	NA	NA	NA	NA	NA	NA	NA	NA	NA	NA	NA	NA	NA	0	2	2
105	41579	2	71	3	3	1	3	55839.5211	55349.09009	2	60	3861	17.21	19.12	166	83.2	1	0	-0.5	1	NA	2	153377.3433	0.41	0	0.07	1	0.07	1	0.35	1	1.61	0	0.51	0	0.47	0	0.07	1	0.58	0	0.42	1	143	NA	NA	0	2	2
106	41580	2	0	1	NA	NA	0.19	4978.1063	5619.983965	2	72	NA	NA	NA	NA	NA	NA	NA	NA	NA	NA	NA	NA	NA	NA	NA	NA	NA	NA	NA	NA	NA	NA	NA	NA	NA	NA	NA	NA	NA	NA	NA	NA	NA	NA	NA	NA	NA	NA
107	41581	1	60	4	3	1	2.77	6852.086052	6766.285859	1	59	35	6.14	26.16	166	97	1	0.75	0.75	NA	NA	2	21294.93104	0.28	1	0.07	1	0.07	1	0.35	1	1.07	0	0.35	1	2.51	0	0.29	0	0.6	0	1.99	0	122	NA	NA	0	2	2
108	41582	2	2	2	NA	NA	0.66	9406.700594	9539.959566	2	61	144	6.54	16.25	86.3	43.5	NA	NA	NA	NA	NA	NA	NA	NA	NA	NA	NA	NA	NA	NA	NA	NA	NA	NA	NA	NA	NA	NA	NA	NA	NA	NA	NA	NA	NA	NA	NA	NA	NA
109	41583	2	66	2	1	1	NA	4501.74604	4866.538172	2	69	1701	10.17	35.87	153.4	109	2	2.5	1.75	2	2	2	NA	NA	NA	NA	NA	NA	NA	NA	NA	NA	NA	NA	NA	NA	NA	NA	NA	NA	NA	NA	NA	NA	NA	NA	0	2	2
110	41584	2	16	3	NA	NA	1.82	42831.99092	43062.28818	2	64	1958	5.72	18.61	163.6	NA	NA	0.75	-1.75	NA	NA	2	NA	NA	NA	NA	NA	NA	NA	NA	NA	NA	NA	NA	NA	NA	NA	NA	NA	NA	NA	NA	NA	NA	NA	NA	NA	NA	NA
111	41585	1	0	1	NA	NA	0.61	5360.761934	5523.387158	1	71	NA	NA	NA	NA	NA	NA	NA	NA	NA	NA	NA	NA	NA	NA	NA	NA	NA	NA	NA	NA	NA	NA	NA	NA	NA	NA	NA	NA	NA	NA	NA	NA	NA	NA	NA	NA	NA	NA
112	41586	2	8	1	NA	NA	2.08	7088.753022	0	1	70	NA	NA	NA	NA	NA	NA	NA	NA	NA	NA	NA	NA	NA	NA	NA	NA	NA	NA	NA	NA	NA	NA	NA	NA	NA	NA	NA	NA	NA	NA	NA	NA	NA	NA	NA	NA	NA	NA
113	41587	2	44	4	4	5	0.86	25458.24827	27598.59012	2	68	1258	12.72	26.34	171.1	92.3	2	-2	-1.5	1	NA	2	81855.40797	0.62	0	0.07	1	0.07	1	0.35	1	0.81	0	0.35	1	0.34	0	0.07	1	0.07	1	0.42	1	60	NA	NA	0	2	2
114	41588	1	11	3	NA	NA	1.23	40116.46464	40665.45409	2	63	60	12.85	16.66	146.8	61.9	NA	NA	NA	NA	NA	NA	NA	NA	NA	NA	NA	NA	NA	NA	NA	NA	NA	NA	NA	NA	NA	NA	NA	NA	NA	NA	NA	NA	NA	NA	NA	NA	NA
115	41589	1	76	1	5	1	1.4	10840.50203	11038.83107	1	66	443	12.99	29.83	165.7	117.7	1	88	88	1	NA	2	NA	NA	NA	NA	NA	NA	NA	NA	NA	NA	NA	NA	NA	NA	NA	NA	NA	NA	NA	NA	NA	NA	NA	NA	NA	2	2
116	41590	1	25	1	4	1	2.33	34633.99417	36982.50558	1	66	1790	14.55	24.39	183.9	90.8	2	-2.25	-2.75	1	NA	2	NA	NA	NA	NA	NA	NA	NA	NA	NA	NA	NA	NA	NA	NA	NA	NA	NA	NA	NA	NA	NA	NA	NA	NA	NA	NA	NA
117	41591	1	8	3	NA	NA	1.14	21519.14526	22203.48592	2	60	206	6.48	24.11	131.5	77.4	NA	NA	NA	NA	NA	NA	NA	NA	NA	NA	NA	NA	NA	NA	NA	NA	NA	NA	NA	NA	NA	NA	NA	NA	NA	NA	NA	NA	NA	NA	NA	NA	NA
118	41592	2	33	1	9	5	1.75	15167.86718	15003.79701	1	70	NA	NA	28.53	151.3	NA	2	NA	NA	NA	NA	2	NA	NA	NA	NA	NA	NA	NA	NA	NA	NA	NA	NA	NA	NA	NA	NA	NA	NA	NA	NA	NA	NA	NA	NA	NA	NA	NA
119	41593	2	6	4	NA	NA	0.87	9646.993707	10105.50773	1	68	180	6.9	16.76	123.1	51.3	NA	NA	NA	NA	NA	NA	29219.09362	1	0	0.07	1	0.07	1	0.35	1	2.05	0	0.35	1	0.89	0	0.19	0	0.79	0	0.42	1	101	NA	NA	NA	NA	NA
120	41594	1	38	3	4	5	5	68970.36132	69518.12638	2	69	1594	11.44	29.26	180.2	95.7	1	88	88	1	NA	2	NA	NA	NA	NA	NA	NA	NA	NA	NA	NA	NA	NA	NA	NA	NA	NA	NA	NA	NA	NA	NA	NA	NA	NA	NA	NA	NA
121	41595	2	76	3	2	2	1.03	35990.28753	34984.67872	1	60	143	7.58	18.49	151.6	71.7	1	-1.5	-1.5	2	1	2	NA	NA	NA	NA	NA	NA	NA	NA	NA	NA	NA	NA	NA	NA	NA	NA	NA	NA	NA	NA	NA	NA	NA	NA	0	2	2
122	41596	1	6	2	NA	NA	1.47	11150.0242	13129.6193	2	72	452	18.7	14.97	115.3	52.9	NA	NA	NA	NA	NA	NA	NA	NA	NA	NA	NA	NA	NA	NA	NA	NA	NA	NA	NA	NA	NA	NA	NA	NA	NA	NA	NA	NA	NA	NA	NA	NA	NA
123	41597	1	61	2	1	1	0.47	4078.112176	4343.837322	1	62	NA	NA	23.6	169	86.8	1	NA	NA	NA	NA	2	13630.89677	0.28	1	0.07	1	0.55	0	0.35	1	1.69	0	0.94	0	3.12	0	1.64	0	1.9	0	4.15	0	175	NA	NA	NA	2	2
124	41598	1	12	1	NA	NA	NA	15198.77675	15662.12091	1	66	792	8.66	33.17	164.9	109	NA	-3.25	-2.75	NA	NA	NA	NA	NA	NA	NA	NA	NA	NA	NA	NA	NA	NA	NA	NA	NA	NA	NA	NA	NA	NA	NA	NA	NA	NA	NA	NA	NA	NA
125	41599	2	52	2	4	1	2.64	18454.55483	18729.94077	2	65	331	6.26	31.63	169.9	108.1	2	-1.75	-1.25	1	NA	1	NA	NA	NA	NA	NA	NA	NA	NA	NA	NA	NA	NA	NA	NA	NA	NA	NA	NA	NA	NA	NA	NA	0	0	0	2	2
126	41600	1	29	2	2	1	1.45	24166.6794	24497.10461	2	67	739	18.02	28.05	167.6	99	1	0.5	0	1	NA	2	NA	NA	NA	NA	NA	NA	NA	NA	NA	NA	NA	NA	NA	NA	NA	NA	NA	NA	NA	NA	NA	NA	NA	NA	NA	NA	NA
127	41601	1	7	4	NA	NA	1.99	12620.34231	13118.28057	1	68	329	6.74	14.4	120.2	51	NA	NA	NA	NA	NA	NA	NA	NA	NA	NA	NA	NA	NA	NA	NA	NA	NA	NA	NA	NA	NA	NA	NA	NA	NA	NA	NA	NA	NA	NA	NA	NA	NA
128	41602	1	5	2	NA	NA	1.21	13546.76845	14296.36151	1	71	117	5.65	14.93	111	52.3	NA	NA	NA	NA	NA	NA	NA	NA	NA	NA	NA	NA	NA	NA	NA	NA	NA	NA	NA	NA	NA	NA	NA	NA	NA	NA	NA	NA	NA	NA	NA	NA	NA
129	41603	2	7	1	NA	NA	0.7	6832.221308	6880.770245	1	70	557	4.57	18.82	125.4	67.6	NA	NA	NA	NA	NA	NA	NA	NA	NA	NA	NA	NA	NA	NA	NA	NA	NA	NA	NA	NA	NA	NA	NA	NA	NA	NA	NA	NA	NA	NA	NA	NA	NA
130	41604	2	7	4	NA	NA	3.3	8599.636344	9656.241648	2	68	276	7.4	16.14	125.2	55.2	NA	NA	NA	NA	NA	NA	NA	NA	NA	NA	NA	NA	NA	NA	NA	NA	NA	NA	NA	NA	NA	NA	NA	NA	NA	NA	NA	NA	NA	NA	NA	NA	NA
131	41605	2	36	3	4	1	0.6	30711.43634	30723.81411	2	59	838	8.99	29.69	167.3	89.2	2	-3.75	-3.5	2	1	2	NA	NA	NA	NA	NA	NA	NA	NA	NA	NA	NA	NA	NA	NA	NA	NA	NA	NA	NA	NA	NA	NA	NA	NA	NA	NA	NA
132	41606	1	8	3	NA	NA	5	53713.8905	0	2	63	NA	NA	NA	NA	NA	NA	NA	NA	NA	NA	NA	NA	NA	NA	NA	NA	NA	NA	NA	NA	NA	NA	NA	NA	NA	NA	NA	NA	NA	NA	NA	NA	NA	NA	NA	NA	NA	NA
133	41607	2	46	3	3	1	5	82333.4503	85620.50838	2	64	2900	5.57	26.7	164.1	96.2	1	0	0	1	NA	2	NA	NA	NA	NA	NA	NA	NA	NA	NA	NA	NA	NA	NA	NA	NA	NA	NA	NA	NA	NA	NA	NA	NA	NA	0	2	2
134	41608	2	17	3	NA	NA	3.77	65599.35527	69785.36514	2	59	51	6.63	20.54	158.8	78.9	NA	0	0	NA	NA	2	NA	NA	NA	NA	NA	NA	NA	NA	NA	NA	NA	NA	NA	NA	NA	NA	NA	NA	NA	NA	NA	NA	NA	NA	NA	NA	NA
135	41609	1	11	4	NA	NA	NA	9206.608667	9167.376282	2	70	804	8.54	19.34	159.5	66.4	NA	NA	NA	NA	NA	NA	35920.12985	0.28	1	0.07	1	0.07	1	0.35	1	0.99	0	0.35	1	0.07	1	0.07	1	8.51	0	0.42	1	167	NA	NA	NA	NA	NA
136	41610	2	67	2	3	1	0.63	5529.495353	5855.017144	1	69	968	5.89	26.31	153.4	86.7	1	1.5	1.5	NA	NA	2	NA	NA	NA	NA	NA	NA	NA	NA	NA	NA	NA	NA	NA	NA	NA	NA	NA	NA	NA	NA	NA	NA	NA	NA	0	2	2
137	41611	2	75	3	3	2	0.8	20068.44023	19823.19238	1	65	32	11.43	25.23	161	79.3	1	-5.75	-3.25	2	2	1	NA	NA	NA	NA	NA	NA	NA	NA	NA	NA	NA	NA	NA	NA	NA	NA	NA	NA	NA	NA	NA	NA	NA	NA	NA	2	2
138	41612	2	80	3	2	1	2.14	37317.33696	41174.6714	2	60	709	2.56	28.65	154.4	107.3	2	-0.75	-0.5	2	2	2	NA	NA	NA	NA	NA	NA	NA	NA	NA	NA	NA	NA	NA	NA	NA	NA	NA	NA	NA	NA	NA	NA	NA	NA	0	2	2
139	41613	1	71	4	5	1	5	6407.075641	6449.488543	2	70	1808	15.99	32.42	185.7	116.1	1	2	2	1	NA	2	20297.90296	0.28	1	0.07	1	0.07	1	0.35	1	2.8	0	1.2	0	0.35	0	0.07	1	0.51	0	0.42	1	131	NA	NA	0	2	2
140	41614	2	2	3	NA	NA	5	50219.18519	57034.92268	2	65	88	6.28	15.51	98	49.5	NA	NA	NA	NA	NA	NA	NA	NA	NA	NA	NA	NA	NA	NA	NA	NA	NA	NA	NA	NA	NA	NA	NA	NA	NA	NA	NA	NA	NA	NA	NA	NA	NA
141	41615	2	17	3	NA	NA	1.28	30285.54297	30448.38102	1	60	527	3.38	26.96	166.9	90.8	NA	-0.25	-1.5	NA	NA	2	NA	NA	NA	NA	NA	NA	NA	NA	NA	NA	NA	NA	NA	NA	NA	NA	NA	NA	NA	NA	NA	NA	NA	NA	NA	NA	NA
142	41616	2	67	4	2	3	1.11	12310.32993	13812.58776	2	67	185	6.79	33.37	152.3	100.2	1	-0.25	-0.75	1	NA	1	NA	NA	NA	NA	NA	NA	NA	NA	NA	NA	NA	NA	NA	NA	NA	NA	NA	NA	NA	NA	NA	NA	NA	NA	0	2	2
143	41617	2	80	3	3	2	1.47	32485.47844	36050.49226	1	68	NA	NA	23.74	142.5	75	1	-4.5	-3.25	2	1	1	NA	NA	NA	NA	NA	NA	NA	NA	NA	NA	NA	NA	NA	NA	NA	NA	NA	NA	NA	NA	NA	NA	4	2	0	1	2
144	41618	2	46	3	4	1	5	82333.4503	85620.50838	2	64	2070	9.75	37.79	160.8	102.5	2	-4	-3.25	1	NA	2	NA	NA	NA	NA	NA	NA	NA	NA	NA	NA	NA	NA	NA	NA	NA	NA	NA	NA	NA	NA	NA	NA	NA	NA	0	2	2
145	41619	1	20	1	2	5	0.62	21719.93559	22393.59292	1	62	410	16.36	40.58	167.9	130.2	2	-3	88	2	2	1	74619.60564	0.28	1	0.07	1	0.22	0	0.35	1	2.07	0	1	0	1.19	0	0.12	0	0.89	0	1.55	0	182	NA	NA	NA	NA	NA
146	41620	1	9	3	NA	NA	1.01	17917.2895	21833.32101	1	59	NA	NA	20.74	139.9	73.5	NA	NA	NA	NA	NA	NA	56148.17994	0.8	0	0.07	1	0.07	1	0.35	1	3.68	0	0.71	0	0.18	0	0.07	1	0.99	0	0.42	1	109	NA	NA	NA	NA	NA
147	41621	2	1	4	NA	NA	0.47	11292.82588	11200.89948	1	59	24	3.29	NA	NA	NA	NA	NA	NA	NA	NA	NA	NA	NA	NA	NA	NA	NA	NA	NA	NA	NA	NA	NA	NA	NA	NA	NA	NA	NA	NA	NA	NA	NA	NA	NA	NA	NA	NA
148	41622	2	41	3	3	1	1.04	30055.17538	29840.2367	1	61	77	17.93	42.69	158.4	134.6	2	-1.5	-2.25	2	1	2	NA	NA	NA	NA	NA	NA	NA	NA	NA	NA	NA	NA	NA	NA	NA	NA	NA	NA	NA	NA	NA	NA	NA	NA	0	2	2
149	41623	1	29	4	5	1	2.91	27307.20063	27658.17692	1	68	146	26.44	36.17	171.2	108.5	2	0	0	1	NA	2	NA	NA	NA	NA	NA	NA	NA	NA	NA	NA	NA	NA	NA	NA	NA	NA	NA	NA	NA	NA	NA	NA	NA	NA	NA	NA	NA
150	41624	2	68	2	1	1	2.71	7277.593295	7674.429627	2	66	3055	13.99	25.83	157.3	97.8	2	1.25	-1.75	1	NA	1	NA	NA	NA	NA	NA	NA	NA	NA	NA	NA	NA	NA	NA	NA	NA	NA	NA	NA	NA	NA	NA	NA	NA	NA	0	2	2
151	41625	2	26	1	1	4	0.4	22139.30308	22359.63654	1	66	450	10.97	32.37	157.8	106	2	-2	-1.75	2	2	2	NA	NA	NA	NA	NA	NA	NA	NA	NA	NA	NA	NA	NA	NA	NA	NA	NA	NA	NA	NA	NA	NA	NA	NA	NA	NA	NA
152	41626	1	24	2	4	5	4.44	20353.44239	20631.73013	2	68	84	5.58	27	174.7	87.8	1	-0.5	-0.5	1	NA	2	NA	NA	NA	NA	NA	NA	NA	NA	NA	NA	NA	NA	NA	NA	NA	NA	NA	NA	NA	NA	NA	NA	NA	NA	NA	NA	NA
153	41627	2	80	3	3	1	5	32485.47844	36050.49226	1	68	738	11.58	24.04	151.8	92.1	1	1.25	2	2	1	2	NA	NA	NA	NA	NA	NA	NA	NA	NA	NA	NA	NA	NA	NA	NA	NA	NA	NA	NA	NA	NA	NA	NA	NA	0	2	2
154	41628	2	23	3	4	3	0.79	51463.0991	51905.1357	2	59	553	9.55	23.35	173.4	88.7	1	-0.75	0.25	1	NA	2	NA	NA	NA	NA	NA	NA	NA	NA	NA	NA	NA	NA	NA	NA	NA	NA	NA	NA	NA	NA	NA	NA	NA	NA	NA	NA	NA
155	41629	2	23	2	2	5	NA	24478.06655	25389.46565	1	72	266	4.88	20.8	152.4	72.9	2	-7.5	-7.75	2	2	2	NA	NA	NA	NA	NA	NA	NA	NA	NA	NA	NA	NA	NA	NA	NA	NA	NA	NA	NA	NA	NA	NA	NA	NA	NA	NA	NA
156	41630	1	15	2	NA	NA	3.13	13099.45428	13230.23311	2	60	141	12.89	19.09	174.9	72.9	NA	0	0	NA	NA	NA	39062.81216	2.33	0	0.07	1	0.07	1	0.35	1	2.1	0	0.35	1	NA	NA	0.07	1	1.01	0	0.42	1	157	NA	NA	NA	NA	NA
157	41631	1	2	3	NA	NA	0.46	9488.203732	0	1	59	NA	NA	NA	NA	NA	NA	NA	NA	NA	NA	NA	NA	NA	NA	NA	NA	NA	NA	NA	NA	NA	NA	NA	NA	NA	NA	NA	NA	NA	NA	NA	NA	NA	NA	NA	NA	NA	NA
158	41632	1	0	1	NA	NA	3.3	4473.039104	4608.734178	2	71	0	5.54	NA	NA	NA	NA	NA	NA	NA	NA	NA	NA	NA	NA	NA	NA	NA	NA	NA	NA	NA	NA	NA	NA	NA	NA	NA	NA	NA	NA	NA	NA	NA	NA	NA	NA	NA	NA
159	41633	1	16	4	NA	NA	1.19	15230.39396	15432.27335	2	67	593	5.88	19.41	169.4	64.8	NA	-2.25	-2	NA	NA	2	48880.42325	0.79	0	0.07	1	0.07	1	0.35	1	2.32	0	0.35	1	0.37	0	0.07	1	0.62	0	0.42	1	270	NA	NA	NA	NA	NA
160	41634	1	1	1	NA	NA	0.47	11016.15978	12081.02006	2	65	159	11.07	NA	NA	NA	NA	NA	NA	NA	NA	NA	NA	NA	NA	NA	NA	NA	NA	NA	NA	NA	NA	NA	NA	NA	NA	NA	NA	NA	NA	NA	NA	NA	NA	NA	NA	NA	NA
161	41635	1	19	1	NA	NA	1.21	10001.17993	10306.07212	1	65	498	8.28	22.43	169.3	79.5	NA	-1.75	-0.75	NA	NA	2	30429.10552	0.28	1	0.07	1	0.07	1	0.35	1	2.38	0	0.35	1	1.29	0	0.31	0	1.54	0	0.42	1	182	NA	NA	NA	NA	NA
162	41636	2	61	1	3	1	1.81	6838.955768	7405.503199	2	70	840	9.94	26.44	159.9	99.3	2	0.25	0.5	2	1	2	22808.39351	0.28	1	0.07	1	0.07	1	0.35	1	0.17	0	0.35	1	0.07	1	0.07	1	1.53	0	0.42	1	20	NA	NA	0	2	2
163	41637	1	27	1	3	5	NA	23728.62869	24323.07302	1	64	1396	9.2	29.37	167.8	100.2	2	-0.75	-1	1	NA	2	NA	NA	NA	NA	NA	NA	NA	NA	NA	NA	NA	NA	NA	NA	NA	NA	NA	NA	NA	NA	NA	NA	NA	NA	NA	NA	NA
164	41638	1	8	2	NA	NA	2.49	11505.90522	11583.38373	1	69	391	11.76	21.72	129.1	72.2	NA	NA	NA	NA	NA	NA	NA	NA	NA	NA	NA	NA	NA	NA	NA	NA	NA	NA	NA	NA	NA	NA	NA	NA	NA	NA	NA	NA	NA	NA	NA	NA	NA
165	41639	1	37	1	5	4	2.21	38735.20411	42118.89303	1	66	588	17.16	30.2	171.1	93.1	2	0	0.25	1	NA	2	134469.0723	0.28	1	0.07	1	0.07	1	0.35	1	0.9	0	0.35	1	0.79	0	0.07	1	0.75	0	0.42	1	106	NA	NA	NA	NA	NA
166	41640	1	13	3	NA	NA	0.17	29572.08857	29689.33984	2	61	1228	3.97	26.35	161.7	95.2	NA	0.5	0.25	NA	NA	NA	86590.46294	1.21	0	0.07	1	0.07	1	0.35	1	5.63	0	0.35	1	11.81	0	0.12	0	5.33	0	0.42	1	234	NA	NA	NA	NA	NA
167	41641	2	80	3	4	2	NA	29370.22233	40113.36026	1	69	1297	5.76	34.1	159	107.2	2	0.5	0.25	2	1	1	111157.7556	0.74	0	0.07	1	0.07	1	0.35	1	2.47	0	0.35	1	0.07	1	0.07	1	2.6	0	0.42	1	119	NA	NA	0	2	2
168	41642	2	73	3	3	2	1.57	33536.86146	36376.13332	1	63	2095	8.84	27.16	156.6	89.7	2	-3.25	-5.25	1	NA	2	100801.5611	0.28	1	0.07	1	0.07	1	0.35	1	0.56	0	0.35	1	0.52	0	0.3	0	0.28	0	0.42	1	11	NA	NA	NA	1	2
169	41643	2	19	3	NA	NA	1.73	30136.91617	30087.52516	2	67	57	7.84	22.84	157.7	79.2	NA	NA	NA	NA	NA	2	NA	NA	NA	NA	NA	NA	NA	NA	NA	NA	NA	NA	NA	NA	NA	NA	NA	NA	NA	NA	NA	NA	NA	NA	NA	NA	NA
170	41644	2	13	4	NA	NA	1.4	15338.25717	15918.24907	1	64	33	2.95	39.54	168	NA	NA	-0.25	-0.25	NA	NA	NA	NA	NA	NA	NA	NA	NA	NA	NA	NA	NA	NA	NA	NA	NA	NA	NA	NA	NA	NA	NA	NA	NA	NA	NA	NA	NA	NA
171	41645	1	0	3	NA	NA	0.34	18697.84304	19359.19821	2	60	6	6.46	NA	NA	NA	NA	NA	NA	NA	NA	NA	NA	NA	NA	NA	NA	NA	NA	NA	NA	NA	NA	NA	NA	NA	NA	NA	NA	NA	NA	NA	NA	NA	NA	NA	NA	NA	NA
172	41646	1	4	1	NA	NA	0.7	14064.62919	14290.92428	2	72	632	14.87	15.1	106.1	50	NA	NA	NA	NA	NA	NA	NA	NA	NA	NA	NA	NA	NA	NA	NA	NA	NA	NA	NA	NA	NA	NA	NA	NA	NA	NA	NA	NA	NA	NA	NA	NA	NA
173	41647	2	0	1	NA	NA	0.44	3660.48689	3892.167695	2	68	NA	NA	NA	NA	NA	NA	NA	NA	NA	NA	NA	NA	NA	NA	NA	NA	NA	NA	NA	NA	NA	NA	NA	NA	NA	NA	NA	NA	NA	NA	NA	NA	NA	NA	NA	NA	NA	NA
174	41648	1	58	3	3	1	5	104240.2302	104430.8262	2	61	122	6.91	28.51	162.3	100	2	1	1.75	2	2	1	349635.6965	0.28	1	0.07	1	0.07	1	0.35	1	0.51	0	0.35	1	1.09	0	0.07	1	1.59	0	1.29	0	27	NA	NA	0	2	2
175	41649	2	0	5	NA	NA	1.65	9055.194279	10125.07356	2	67	0	5.53	NA	NA	NA	NA	NA	NA	NA	NA	NA	NA	NA	NA	NA	NA	NA	NA	NA	NA	NA	NA	NA	NA	NA	NA	NA	NA	NA	NA	NA	NA	NA	NA	NA	NA	NA	NA
176	41650	2	11	3	NA	NA	1.45	49756.43073	50176.52987	1	61	803	17.43	15.69	148.3	61	NA	NA	NA	NA	NA	NA	153349.2175	5.44	0	0.07	1	0.07	1	0.35	1	1.49	0	0.59	0	0.07	1	0.07	1	1.69	0	0.42	1	51	NA	NA	NA	NA	NA
177	41651	2	3	1	NA	NA	1.28	10117.36566	10260.69219	1	63	371	15.71	15.08	99.4	47.8	NA	NA	NA	NA	NA	NA	NA	NA	NA	NA	NA	NA	NA	NA	NA	NA	NA	NA	NA	NA	NA	NA	NA	NA	NA	NA	NA	NA	NA	NA	NA	NA	NA
178	41652	2	70	5	5	1	3.21	39806.31553	40952.5312	2	67	488	9.91	26.43	155.6	88.9	2	1.5	1.75	2	2	1	NA	NA	NA	NA	NA	NA	NA	NA	NA	NA	NA	NA	NA	NA	NA	NA	NA	NA	NA	NA	NA	NA	NA	NA	0	2	2
179	41653	1	19	5	NA	NA	5	48849.9849	48731.62005	1	70	323	7.03	42.7	173.2	NA	NA	NA	NA	NA	NA	2	142128.2374	0.28	1	0.07	1	0.07	1	0.35	1	0.83	0	0.35	1	0.07	1	0.07	1	0.4	0	0.42	1	270	NA	NA	NA	NA	NA
180	41654	2	80	3	1	2	3.93	26659.474	30436.92512	2	74	2276	6.52	24.56	149.5	90.6	2	-0.75	-1.25	2	1	2	0	NA	NA	NA	NA	NA	NA	NA	NA	NA	NA	NA	NA	NA	NA	NA	NA	NA	NA	NA	NA	NA	NA	NA	NA	2	2
181	41655	2	2	3	NA	NA	0.58	9225.574563	10456.27282	1	61	161	5.19	15.07	86.6	44.4	NA	NA	NA	NA	NA	NA	NA	NA	NA	NA	NA	NA	NA	NA	NA	NA	NA	NA	NA	NA	NA	NA	NA	NA	NA	NA	NA	NA	NA	NA	NA	NA	NA
182	41656	2	14	1	NA	NA	0.03	13201.18612	13604.25129	2	72	185	14.05	39.2	157.8	110	NA	0	0	NA	NA	NA	NA	NA	NA	NA	NA	NA	NA	NA	NA	NA	NA	NA	NA	NA	NA	NA	NA	NA	NA	NA	NA	NA	NA	NA	NA	NA	NA
183	41657	1	8	3	NA	NA	2.02	32065.58544	32504.39949	2	63	120	8.61	14.92	132	58.6	NA	NA	NA	NA	NA	NA	NA	NA	NA	NA	NA	NA	NA	NA	NA	NA	NA	NA	NA	NA	NA	NA	NA	NA	NA	NA	NA	NA	NA	NA	NA	NA	NA
184	41658	1	1	5	NA	NA	2.19	23253.39094	23937.27578	2	69	469	2.57	NA	NA	NA	NA	NA	NA	NA	NA	NA	NA	NA	NA	NA	NA	NA	NA	NA	NA	NA	NA	NA	NA	NA	NA	NA	NA	NA	NA	NA	NA	NA	NA	NA	NA	NA	NA
185	41659	2	15	3	NA	NA	2.46	63376.72559	64936.01629	2	67	420	9.12	27.64	159.6	87.5	NA	-0.5	-0.5	NA	NA	NA	NA	NA	NA	NA	NA	NA	NA	NA	NA	NA	NA	NA	NA	NA	NA	NA	NA	NA	NA	NA	NA	NA	NA	NA	NA	NA	NA
186	41660	2	8	5	NA	NA	NA	36674.01091	41631.26326	2	68	NA	NA	20.32	134.4	69	NA	NA	NA	NA	NA	NA	NA	NA	NA	NA	NA	NA	NA	NA	NA	NA	NA	NA	NA	NA	NA	NA	NA	NA	NA	NA	NA	NA	NA	NA	NA	NA	NA
187	41661	2	1	4	NA	NA	1.11	11426.89808	12363.32609	1	68	318	7.82	NA	NA	NA	NA	NA	NA	NA	NA	NA	NA	NA	NA	NA	NA	NA	NA	NA	NA	NA	NA	NA	NA	NA	NA	NA	NA	NA	NA	NA	NA	NA	NA	NA	NA	NA	NA
188	41662	1	1	1	NA	NA	0.65	9045.263543	9190.798754	2	72	398	12.26	NA	NA	NA	NA	NA	NA	NA	NA	NA	NA	NA	NA	NA	NA	NA	NA	NA	NA	NA	NA	NA	NA	NA	NA	NA	NA	NA	NA	NA	NA	NA	NA	NA	NA	NA	NA
189	41663	2	32	1	2	1	1.57	25990.37539	26403.7049	1	66	797	6.55	29.89	153.8	97.3	2	0.75	1	2	2	2	80894.63716	0.44	0	0.07	1	0.07	1	0.35	1	0.86	0	0.35	1	0.18	0	0.07	1	2.12	0	0.42	1	53	NA	NA	NA	NA	NA
190	41664	1	64	3	4	3	1.27	46864.6789	48150.20647	1	61	343	6.37	29.12	175.8	108.4	1	-1.25	-0.25	NA	NA	2	160195.3649	0.54	0	0.07	1	0.07	1	0.35	1	8.83	0	16.1	0	0.6	0	0.07	1	2.62	0	0.42	1	241	NA	NA	0	1	2
191	41665	1	0	5	NA	NA	1.13	5918.067669	6278.364082	2	64	295	3.43	NA	NA	NA	NA	NA	NA	NA	NA	NA	NA	NA	NA	NA	NA	NA	NA	NA	NA	NA	NA	NA	NA	NA	NA	NA	NA	NA	NA	NA	NA	NA	NA	NA	NA	NA	NA
192	41666	2	43	3	4	1	2.9	78434.78194	77873.85796	1	59	72	11.96	32.41	172.1	99.2	1	-1.5	-1.75	1	NA	1	NA	NA	NA	NA	NA	NA	NA	NA	NA	NA	NA	NA	NA	NA	NA	NA	NA	NA	NA	NA	NA	NA	NA	NA	0	2	2
193	41667	1	2	3	NA	NA	1.16	10666.18423	10736.65229	1	67	210	6.37	16.53	93	47.6	NA	NA	NA	NA	NA	NA	NA	NA	NA	NA	NA	NA	NA	NA	NA	NA	NA	NA	NA	NA	NA	NA	NA	NA	NA	NA	NA	NA	NA	NA	NA	NA	NA
194	41668	1	66	4	5	1	5	6004.535599	6082.458728	2	62	916	8.51	28.28	179	105.4	2	0.25	0.5	1	NA	2	NA	NA	NA	NA	NA	NA	NA	NA	NA	NA	NA	NA	NA	NA	NA	NA	NA	NA	NA	NA	NA	NA	NA	NA	0	2	2
195	41669	1	22	4	4	5	4.31	25677.54387	26338.04629	1	59	NA	NA	NA	NA	NA	2	0.5	0.25	NA	NA	2	NA	NA	NA	NA	NA	NA	NA	NA	NA	NA	NA	NA	NA	NA	NA	NA	NA	NA	NA	NA	NA	NA	NA	NA	NA	NA	NA
196	41670	1	27	4	2	6	1.37	20084.33036	20147.93986	1	65	1326	25.99	30.43	173.5	96.9	1	-0.25	-0.5	1	NA	2	52951.43994	0.28	1	0.07	1	0.07	1	0.35	1	1.81	0	0.35	1	0.45	0	0.15	0	0.55	0	0.42	1	140	NA	NA	NA	NA	NA
197	41671	1	80	3	3	3	1.92	25948.20428	26750.64492	2	60	960	7.13	25.76	172.9	105.5	2	-2.5	-1.75	2	2	1	NA	NA	NA	NA	NA	NA	NA	NA	NA	NA	NA	NA	NA	NA	NA	NA	NA	NA	NA	NA	NA	NA	NA	NA	1	2	2
198	41672	2	63	1	2	1	2.56	8427.714776	9110.641805	2	70	960	16.85	23.42	162.3	89.8	2	-0.25	-0.25	1	NA	1	NA	NA	NA	NA	NA	NA	NA	NA	NA	NA	NA	NA	NA	NA	NA	NA	NA	NA	NA	NA	NA	NA	NA	NA	0	2	2
199	41673	1	3	5	NA	NA	3.55	47885.30178	0	1	72	NA	NA	NA	NA	NA	NA	NA	NA	NA	NA	NA	NA	NA	NA	NA	NA	NA	NA	NA	NA	NA	NA	NA	NA	NA	NA	NA	NA	NA	NA	NA	NA	NA	NA	NA	NA	NA	NA
200	41674	1	25	4	4	1	2.69	22789.30938	24438.56443	2	74	53	1.31	23.05	179.8	84.2	2	-0.75	-1	2	1	2	64227.7665	0.28	1	0.07	1	0.07	1	0.35	1	1.22	0	0.35	1	0.07	1	0.39	0	0.37	0	0.42	1	92	NA	NA	NA	NA	NA
201	41675	2	71	3	3	2	1.15	23231.84649	23272.04681	2	59	131	7.68	24.53	158.2	94.2	1	0.5	88	1	NA	2	NA	NA	NA	NA	NA	NA	NA	NA	NA	NA	NA	NA	NA	NA	NA	NA	NA	NA	NA	NA	NA	NA	NA	NA	1	2	2
202	41676	2	61	3	4	6	1.96	52544.8609	53155.16237	2	63	233	8.8	23.31	165.3	83.5	1	-1	-1	1	NA	2	147297.7708	0.28	1	0.07	1	0.07	1	0.35	1	4.03	0	1.2	0	0.2	0	0.07	1	0.77	0	0.42	1	89	NA	NA	0	2	2
203	41677	1	71	3	3	1	3.02	28468.94398	28069.71324	2	68	240	20.18	36.98	182.6	129.4	2	2	2	2	2	1	93387.71908	0.28	1	0.07	1	0.07	1	0.35	1	3.64	0	1.45	0	0.07	1	0.07	1	4.7	0	0.42	1	104	NA	NA	0	2	2
204	41678	1	17	4	NA	NA	0.34	12300.49115	12931.56143	2	64	8531	6.95	22.27	164.7	71.7	NA	0	-0.5	NA	NA	2	NA	NA	NA	NA	NA	NA	NA	NA	NA	NA	NA	NA	NA	NA	NA	NA	NA	NA	NA	NA	NA	NA	NA	NA	NA	NA	NA
205	41679	1	21	3	2	5	1.97	91062.71437	93809.7488	1	61	41	3.55	21.33	180	80.2	1	0	0	1	NA	2	NA	NA	NA	NA	NA	NA	NA	NA	NA	NA	NA	NA	NA	NA	NA	NA	NA	NA	NA	NA	NA	NA	NA	NA	NA	NA	NA
206	41680	1	63	4	3	1	1.24	6564.940098	8106.821763	1	67	927	8.99	51.91	169.2	133.6	2	0.25	0.5	2	1	1	NA	NA	NA	NA	NA	NA	NA	NA	NA	NA	NA	NA	NA	NA	NA	NA	NA	NA	NA	NA	NA	NA	NA	NA	NA	2	2
207	41681	2	14	3	NA	NA	0.81	50624.52388	50896.71971	1	60	2583	15.17	24.95	168.1	76.4	NA	-0.25	0	NA	NA	NA	169444.774	0.28	1	0.07	1	0.07	1	0.35	1	0.59	0	0.35	1	0.07	1	0.07	1	0.07	1	0.42	1	106	NA	NA	NA	NA	NA
208	41682	2	44	3	5	1	NA	82023.23072	85297.90368	1	63	296	24.78	29.41	167.8	91.3	1	-1	-0.5	1	NA	2	NA	NA	NA	NA	NA	NA	NA	NA	NA	NA	NA	NA	NA	NA	NA	NA	NA	NA	NA	NA	NA	NA	NA	NA	0	2	2
209	41683	1	72	3	4	1	5	31044.24013	31882.733	2	62	3648	13.5	27.19	180.6	109.5	2	-2.25	2.25	1	NA	1	106073.6063	0.28	1	0.07	1	0.07	1	0.35	1	2.97	0	0.35	1	0.07	1	0.07	1	0.39	0	0.42	1	66	0	2	0	1	2
210	41684	2	10	2	NA	NA	2.04	7910.319185	7751.509704	2	62	197	5.27	17.16	142.6	63.2	NA	NA	NA	NA	NA	NA	NA	NA	NA	NA	NA	NA	NA	NA	NA	NA	NA	NA	NA	NA	NA	NA	NA	NA	NA	NA	NA	NA	NA	NA	NA	NA	NA
211	41685	1	25	3	3	5	0.94	44570.58862	44342.52984	1	61	615	6.78	18.44	170.8	71.1	2	-0.75	-0.75	2	1	2	NA	NA	NA	NA	NA	NA	NA	NA	NA	NA	NA	NA	NA	NA	NA	NA	NA	NA	NA	NA	NA	NA	NA	NA	NA	NA	NA
212	41686	2	5	3	NA	NA	4.01	53794.42148	61095.38931	2	67	59	4.1	16.93	111.9	59	NA	NA	NA	NA	NA	NA	NA	NA	NA	NA	NA	NA	NA	NA	NA	NA	NA	NA	NA	NA	NA	NA	NA	NA	NA	NA	NA	NA	NA	NA	NA	NA	NA
213	41687	1	31	1	2	1	1.81	31808.65051	34121.5128	2	70	545	24.84	24.21	173.4	91.4	2	-1.25	-0.75	1	NA	2	NA	NA	NA	NA	NA	NA	NA	NA	NA	NA	NA	NA	NA	NA	NA	NA	NA	NA	NA	NA	NA	NA	NA	NA	NA	NA	NA
214	41688	1	49	3	2	1	1.9	28803.80468	31602.18892	1	67	456	14.45	29.28	176.3	105.9	1	0.25	0.25	1	NA	2	89224.01903	0.77	0	0.07	1	0.07	1	0.35	1	1.42	0	0.35	1	2.72	0	0.07	1	1.59	0	1.61	0	138	NA	NA	0	2	2
215	41689	1	12	1	NA	NA	1.09	15198.77675	15662.12091	1	66	233	12.08	25.28	158	84.8	NA	-0.5	-0.25	NA	NA	NA	46243.06179	0.64	0	0.07	1	0.07	1	0.35	1	2.27	0	0.35	1	0.44	0	0.07	1	1.94	0	0.42	1	150	NA	NA	NA	NA	NA
216	41690	1	52	1	5	1	5	17560.19321	18832.37897	2	65	901	8.37	30.95	176.4	106.4	1	-0.5	-0.5	1	NA	1	47306.52051	2.74	0	0.07	1	0.07	1	0.35	1	2.84	0	0.35	1	1.25	0	0.36	0	1.4	0	1.73	0	135	NA	NA	0	2	2
217	41691	1	60	3	3	1	5	53088.2953	51939.93303	2	63	529	11.61	31.98	176.3	113.2	2	-0.5	-1	1	NA	1	NA	NA	NA	NA	NA	NA	NA	NA	NA	NA	NA	NA	NA	NA	NA	NA	NA	NA	NA	NA	NA	NA	NA	NA	0	1	2
218	41692	2	5	1	NA	NA	5	11812.05864	12493.99252	1	73	93	4.54	15.92	110.1	55	NA	NA	NA	NA	NA	NA	NA	NA	NA	NA	NA	NA	NA	NA	NA	NA	NA	NA	NA	NA	NA	NA	NA	NA	NA	NA	NA	NA	NA	NA	NA	NA	NA
219	41693	1	50	4	4	2	5	18724.12272	19714.51964	1	74	533	29.45	35.12	190.4	124.4	1	0	-0.5	1	NA	2	NA	NA	NA	NA	NA	NA	NA	NA	NA	NA	NA	NA	NA	NA	NA	NA	NA	NA	NA	NA	NA	NA	NA	NA	0	2	2
220	41694	2	60	2	4	3	NA	8359.699946	8112.485364	2	61	4096	9.25	26.06	154.5	88.9	1	1.5	1.75	1	NA	1	NA	NA	NA	NA	NA	NA	NA	NA	NA	NA	NA	NA	NA	NA	NA	NA	NA	NA	NA	NA	NA	NA	NA	NA	0	1	2
221	41695	2	4	3	NA	NA	1.4	11991.02809	12484.49306	2	64	154	5.47	13.72	107.3	48	NA	NA	NA	NA	NA	NA	NA	NA	NA	NA	NA	NA	NA	NA	NA	NA	NA	NA	NA	NA	NA	NA	NA	NA	NA	NA	NA	NA	NA	NA	NA	NA	NA
222	41696	1	12	1	NA	NA	4.58	13405.37173	13814.04281	2	66	734	19.24	19.26	172.2	71	NA	-0.25	-0.25	NA	NA	NA	NA	NA	NA	NA	NA	NA	NA	NA	NA	NA	NA	NA	NA	NA	NA	NA	NA	NA	NA	NA	NA	NA	NA	NA	NA	NA	NA
223	41697	2	28	2	1	1	NA	13987.2544	14126.45753	2	69	984	16.85	29.98	155.4	94.3	2	-0.75	-0.75	1	NA	2	NA	NA	NA	NA	NA	NA	NA	NA	NA	NA	NA	NA	NA	NA	NA	NA	NA	NA	NA	NA	NA	NA	NA	NA	NA	NA	NA
224	41698	1	42	3	4	1	4.14	108122.6305	110537.619	1	69	122	6.7	34.52	171.8	115.5	2	-1.75	-0.5	1	NA	2	312086.313	1	0	0.07	1	0.07	1	0.35	1	1.87	0	0.9	0	0.07	1	0.07	1	0.84	0	0.42	1	216	NA	NA	0	2	2
225	41699	1	51	4	4	1	4.75	19455.19292	20990.82473	1	65	4982	4.78	41.12	192.4	133.7	1	-4.75	-2	2	1	1	NA	NA	NA	NA	NA	NA	NA	NA	NA	NA	NA	NA	NA	NA	NA	NA	NA	NA	NA	NA	NA	NA	NA	NA	0	2	2
226	41700	1	55	3	2	6	1.28	21572.24964	22521.08584	1	67	92	11.06	26.47	173.4	103.3	1	1.25	0.5	1	NA	1	NA	NA	NA	NA	NA	NA	NA	NA	NA	NA	NA	NA	NA	NA	NA	NA	NA	NA	NA	NA	NA	NA	NA	NA	0	2	2
227	41701	2	13	4	NA	NA	1.94	12407.971	12877.15877	1	64	877	7.23	26.46	160.2	83.9	NA	NA	NA	NA	NA	NA	NA	NA	NA	NA	NA	NA	NA	NA	NA	NA	NA	NA	NA	NA	NA	NA	NA	NA	NA	NA	NA	NA	NA	NA	NA	NA	NA
228	41702	2	55	4	3	3	3.43	22428.7243	22837.22915	1	59	133	11.22	45.13	165.7	135.5	2	0.25	0.25	2	1	2	NA	NA	NA	NA	NA	NA	NA	NA	NA	NA	NA	NA	NA	NA	NA	NA	NA	NA	NA	NA	NA	NA	0	0	0	1	2
229	41703	2	0	2	NA	NA	0.28	4804.317455	5379.87168	2	61	16	6.02	NA	NA	NA	NA	NA	NA	NA	NA	NA	NA	NA	NA	NA	NA	NA	NA	NA	NA	NA	NA	NA	NA	NA	NA	NA	NA	NA	NA	NA	NA	NA	NA	NA	NA	NA	NA
230	41704	1	16	1	NA	NA	3.68	6702.685863	6907.021406	2	66	366	9.43	23.42	176.3	77.6	NA	-3.75	-3.75	NA	NA	2	NA	NA	NA	NA	NA	NA	NA	NA	NA	NA	NA	NA	NA	NA	NA	NA	NA	NA	NA	NA	NA	NA	NA	NA	NA	NA	NA
231	41705	1	62	4	3	1	2.42	8567.88471	8297.073173	2	59	882	3.95	23.29	161.3	84.9	1	1	0.5	1	NA	2	NA	NA	NA	NA	NA	NA	NA	NA	NA	NA	NA	NA	NA	NA	NA	NA	NA	NA	NA	NA	NA	NA	NA	NA	0	2	2
232	41706	1	8	4	NA	NA	1.94	16441.57511	16194.06499	2	65	NA	NA	18.85	130.5	63.3	NA	NA	NA	NA	NA	NA	63452.49713	NA	NA	NA	NA	NA	NA	NA	NA	NA	NA	NA	NA	NA	NA	NA	NA	NA	NA	NA	NA	NA	NA	NA	NA	NA	NA
233	41707	1	51	1	3	77	NA	11184.65855	0	2	72	NA	NA	NA	NA	NA	2	NA	NA	NA	NA	2	NA	NA	NA	NA	NA	NA	NA	NA	NA	NA	NA	NA	NA	NA	NA	NA	NA	NA	NA	NA	NA	NA	NA	NA	NA	2	2
234	41708	2	37	3	4	1	4.72	85931.53346	88241.8207	2	63	5183	6.75	26.15	165.6	90.6	2	-2	-1.75	1	NA	2	243812.6926	0.28	1	0.07	1	0.94	0	0.35	1	1.03	0	0.35	1	1.57	0	0.11	0	0.07	1	1.26	0	50	NA	NA	NA	NA	NA
235	41709	1	10	3	NA	NA	2.97	40116.46464	0	2	63	NA	NA	NA	NA	NA	NA	NA	NA	NA	NA	NA	NA	NA	NA	NA	NA	NA	NA	NA	NA	NA	NA	NA	NA	NA	NA	NA	NA	NA	NA	NA	NA	NA	NA	NA	NA	NA	NA
236	41710	1	23	1	4	1	1.47	20523.20217	21071.84541	1	70	444	21.22	20.59	170.7	83.1	2	-1.75	-1	1	NA	2	70215.29774	0.8	0	0.07	1	0.07	1	0.35	1	1.17	0	0.7	0	0.65	0	0.07	1	1.64	0	0.42	1	295	NA	NA	NA	NA	NA
237	41711	2	73	3	3	1	3.65	44933.41435	48737.53237	1	71	364	11.25	29.08	167.4	98.5	2	3	2.5	1	NA	1	NA	NA	NA	NA	NA	NA	NA	NA	NA	NA	NA	NA	NA	NA	NA	NA	NA	NA	NA	NA	NA	NA	NA	NA	0	2	2
238	41712	2	0	4	NA	NA	2.35	8539.426151	0	1	72	NA	NA	NA	NA	NA	NA	NA	NA	NA	NA	NA	NA	NA	NA	NA	NA	NA	NA	NA	NA	NA	NA	NA	NA	NA	NA	NA	NA	NA	NA	NA	NA	NA	NA	NA	NA	NA	NA
239	41713	1	42	3	4	1	1.28	22505.36051	22501.08015	1	60	14	2.25	17.89	173.9	72.8	1	-2	-0.75	1	NA	2	NA	NA	NA	NA	NA	NA	NA	NA	NA	NA	NA	NA	NA	NA	NA	NA	NA	NA	NA	NA	NA	NA	NA	NA	0	2	2
240	41714	2	7	4	NA	NA	1.81	9922.223651	10234.03232	1	63	377	10.72	13.68	123.6	50.4	NA	NA	NA	NA	NA	NA	NA	NA	NA	NA	NA	NA	NA	NA	NA	NA	NA	NA	NA	NA	NA	NA	NA	NA	NA	NA	NA	NA	NA	NA	NA	NA	NA
241	41715	2	74	3	3	1	1.46	29571.57297	28867.39206	1	62	2217	5.77	24.33	156.5	94	2	2.5	2	1	NA	1	NA	NA	NA	NA	NA	NA	NA	NA	NA	NA	NA	NA	NA	NA	NA	NA	NA	NA	NA	NA	NA	NA	NA	NA	1	2	1
242	41716	1	0	3	NA	NA	0.71	13969.70932	14463.82725	2	62	228	5.54	NA	NA	NA	NA	NA	NA	NA	NA	NA	NA	NA	NA	NA	NA	NA	NA	NA	NA	NA	NA	NA	NA	NA	NA	NA	NA	NA	NA	NA	NA	NA	NA	NA	NA	NA	NA
243	41717	2	72	3	2	1	2.34	33715.31325	32773.26977	1	67	524	5.16	23.87	156.4	88.5	1	-8.25	-5.5	2	2	1	NA	NA	NA	NA	NA	NA	NA	NA	NA	NA	NA	NA	NA	NA	NA	NA	NA	NA	NA	NA	NA	NA	NA	NA	NA	2	2
244	41718	2	50	1	1	1	0.64	16965.19077	17218.35185	1	66	782	13.97	35.28	155.3	NA	2	-0.75	-0.75	2	2	2	NA	NA	NA	NA	NA	NA	NA	NA	NA	NA	NA	NA	NA	NA	NA	NA	NA	NA	NA	NA	NA	NA	1	0	0	2	2
245	41719	1	18	1	NA	NA	1.46	17527.49191	18061.82839	1	66	351	14.29	45.5	172.5	133	NA	-0.75	-1	NA	NA	2	53328.29768	0.47	0	0.07	1	0.07	1	0.35	1	9.52	0	0.35	1	0.41	0	0.11	0	2.79	0	0.42	1	285	NA	NA	NA	NA	NA
246	41720	2	8	1	NA	NA	1.34	11047.15806	11115.6581	1	71	635	5.23	28.59	138.7	86.3	NA	NA	NA	NA	NA	NA	NA	NA	NA	NA	NA	NA	NA	NA	NA	NA	NA	NA	NA	NA	NA	NA	NA	NA	NA	NA	NA	NA	NA	NA	NA	NA	NA
247	41721	1	37	3	2	1	0.84	22782.55736	22963.49724	1	64	328	20.66	25.32	178.2	96.8	1	-0.5	-0.75	2	1	2	NA	NA	NA	NA	NA	NA	NA	NA	NA	NA	NA	NA	NA	NA	NA	NA	NA	NA	NA	NA	NA	NA	NA	NA	NA	NA	NA
248	41722	1	15	2	NA	NA	1.21	11147.42314	11390.03834	1	73	299	16.03	20.71	166.9	76.2	NA	-5	-4.75	NA	NA	NA	33629.56077	0.28	1	0.07	1	0.07	1	0.35	1	3.55	0	3	0	0.51	0	0.07	1	0.77	0	0.42	1	211	NA	NA	NA	NA	NA
249	41723	1	1	4	NA	NA	0.41	8889.054761	9009.673699	1	68	315	4.33	NA	NA	NA	NA	NA	NA	NA	NA	NA	NA	NA	NA	NA	NA	NA	NA	NA	NA	NA	NA	NA	NA	NA	NA	NA	NA	NA	NA	NA	NA	NA	NA	NA	NA	NA	NA
250	41724	1	27	4	5	5	1.63	24342.50525	24655.37666	2	68	1340	12.09	31.09	189.3	106.5	2	-0.5	-0.75	2	2	2	64797.57759	0.49	0	0.07	1	0.12	0	0.35	1	2.22	0	0.35	1	0.69	0	0.07	1	0.44	0	0.42	1	318	NA	NA	NA	NA	NA
251	41725	2	77	3	3	2	1.05	30497.97573	33079.97179	1	66	763	19.11	26.36	164	86.7	2	-2.75	-3.25	2	2	2	NA	NA	NA	NA	NA	NA	NA	NA	NA	NA	NA	NA	NA	NA	NA	NA	NA	NA	NA	NA	NA	NA	0	1	1	1	2
252	41726	2	8	2	NA	NA	1.41	13751.94465	14444.72022	2	65	70	5.6	19.38	124	64.5	NA	NA	NA	NA	NA	NA	48198.32496	0.73	0	0.07	1	0.07	1	0.35	1	1.09	0	0.35	1	0.47	0	0.51	0	1.05	0	0.42	1	86	NA	NA	NA	NA	NA
253	41727	2	22	3	5	5	4.95	107289.5243	108970.07	1	69	247	4.34	31.44	160.5	90.4	2	-2.25	-1.75	1	NA	2	NA	NA	NA	NA	NA	NA	NA	NA	NA	NA	NA	NA	NA	NA	NA	NA	NA	NA	NA	NA	NA	NA	NA	NA	NA	NA	NA
254	41728	2	47	3	5	1	5	143385.9806	147472.7188	2	65	1895	22.4	18.2	167.9	69.3	2	-2.75	-2.5	2	1	2	520135.049	0.46	0	0.07	1	0.07	1	0.35	1	0.75	0	0.35	1	0.31	0	0.22	0	0.36	0	0.42	1	51	NA	NA	0	2	2
255	41729	1	53	3	2	1	5	83459.20123	83611.80056	2	63	3085	40.13	38.63	178.8	120.9	1	0.5	0.25	1	NA	1	279933.3415	2.31	0	0.07	1	0.07	1	0.35	1	2.25	0	0.35	1	0.65	0	0.07	1	0.7	0	0.42	1	200	NA	NA	0	2	2
256	41730	1	35	1	2	1	1.16	22605.69239	23634.83689	1	70	382	5.16	28.49	162.8	98.7	1	-2.5	-0.5	1	NA	2	NA	NA	NA	NA	NA	NA	NA	NA	NA	NA	NA	NA	NA	NA	NA	NA	NA	NA	NA	NA	NA	NA	NA	NA	NA	NA	NA
257	41731	2	46	1	3	5	0.51	20002.447	19766.97912	2	71	1039	4.62	31.91	165.7	105	2	NA	NA	1	NA	2	NA	NA	NA	NA	NA	NA	NA	NA	NA	NA	NA	NA	NA	NA	NA	NA	NA	NA	NA	NA	NA	NA	NA	NA	NA	2	2
258	41732	2	12	1	NA	NA	1.16	17392.89469	17923.94319	1	66	101	3.07	18.07	155.5	65.5	NA	88	88	NA	NA	NA	NA	NA	NA	NA	NA	NA	NA	NA	NA	NA	NA	NA	NA	NA	NA	NA	NA	NA	NA	NA	NA	NA	NA	NA	NA	NA	NA
259	41733	1	38	3	3	5	5	73223.97074	76423.00625	1	61	608	21.51	34	172	107.4	2	0	-0.25	1	NA	1	NA	NA	NA	NA	NA	NA	NA	NA	NA	NA	NA	NA	NA	NA	NA	NA	NA	NA	NA	NA	NA	NA	NA	NA	NA	NA	NA
260	41734	2	14	1	NA	NA	2.02	14295.2796	14564.23118	2	71	504	6.08	35.72	159	111.6	NA	-1.25	-1.5	NA	NA	NA	NA	NA	NA	NA	NA	NA	NA	NA	NA	NA	NA	NA	NA	NA	NA	NA	NA	NA	NA	NA	NA	NA	NA	NA	NA	NA	NA
261	41735	2	64	3	5	1	5	67933.99141	70814.00894	2	62	311	2.89	25.4	171.6	97.1	2	1.25	1.25	2	1	1	196232.0346	0.28	1	0.07	1	0.33	0	0.35	1	4.07	0	0.35	1	6.03	0	0.22	0	2.3	0	9.77	0	183	NA	NA	0	2	2
262	41736	1	14	3	NA	NA	1.1	26500.20082	27134.31442	1	67	951	11.56	21.92	181.6	80.9	NA	-1.75	-2	NA	NA	NA	NA	NA	NA	NA	NA	NA	NA	NA	NA	NA	NA	NA	NA	NA	NA	NA	NA	NA	NA	NA	NA	NA	NA	NA	NA	NA	NA
263	41737	2	28	4	2	4	3.79	34837.37332	35204.23419	1	69	676	18.89	24.93	175.3	93.8	2	-0.75	-0.75	1	NA	2	NA	NA	NA	NA	NA	NA	NA	NA	NA	NA	NA	NA	NA	NA	NA	NA	NA	NA	NA	NA	NA	NA	NA	NA	NA	NA	NA
264	41738	2	1	4	NA	NA	4.48	13868.478	15004.99216	2	72	533	7.08	NA	NA	NA	NA	NA	NA	NA	NA	NA	NA	NA	NA	NA	NA	NA	NA	NA	NA	NA	NA	NA	NA	NA	NA	NA	NA	NA	NA	NA	NA	NA	NA	NA	NA	NA	NA
265	41739	1	69	4	1	5	0.99	7963.934774	8380.580277	1	72	15177	6.1	30.93	184.5	114.6	2	0.25	-0.25	1	NA	1	NA	NA	NA	NA	NA	NA	NA	NA	NA	NA	NA	NA	NA	NA	NA	NA	NA	NA	NA	NA	NA	NA	NA	NA	0	2	2
266	41740	1	79	4	5	4	2.88	10178.00701	10843.3722	2	68	1441	6.9	28.18	175.2	100.2	2	0.75	0.5	2	2	1	NA	NA	NA	NA	NA	NA	NA	NA	NA	NA	NA	NA	NA	NA	NA	NA	NA	NA	NA	NA	NA	NA	NA	NA	NA	2	2
267	41741	2	67	3	5	2	2.45	70866.54257	0	1	69	NA	NA	NA	NA	NA	2	NA	NA	NA	NA	1	NA	NA	NA	NA	NA	NA	NA	NA	NA	NA	NA	NA	NA	NA	NA	NA	NA	NA	NA	NA	NA	NA	NA	NA	NA	2	2
268	41742	1	5	2	NA	NA	0.42	12381.62161	12815.15672	2	61	39	6.23	23.43	118.5	70.5	NA	NA	NA	NA	NA	NA	NA	NA	NA	NA	NA	NA	NA	NA	NA	NA	NA	NA	NA	NA	NA	NA	NA	NA	NA	NA	NA	NA	NA	NA	NA	NA	NA
269	41743	1	28	1	3	5	2.52	21719.93559	22393.59292	1	62	1394	25.67	28.25	157.3	90.4	2	-2.5	-3	1	NA	2	74619.60564	0.28	1	0.07	1	0.55	0	0.35	1	1.31	0	0.35	1	2.94	0	0.51	0	2.58	0	1.15	0	148	NA	NA	NA	NA	NA
270	41744	2	0	1	NA	NA	1.36	4034.602787	4470.328419	2	74	83	5.06	NA	NA	NA	NA	NA	NA	NA	NA	NA	NA	NA	NA	NA	NA	NA	NA	NA	NA	NA	NA	NA	NA	NA	NA	NA	NA	NA	NA	NA	NA	NA	NA	NA	NA	NA	NA
271	41745	2	3	3	NA	NA	1.06	13113.63194	13511.82104	2	72	570	10.16	17.26	100.7	53.3	NA	NA	NA	NA	NA	NA	NA	NA	NA	NA	NA	NA	NA	NA	NA	NA	NA	NA	NA	NA	NA	NA	NA	NA	NA	NA	NA	NA	NA	NA	NA	NA	NA
272	41746	2	3	4	NA	NA	2.5	13476.28862	13732.79863	2	71	261	2.29	14.76	98.1	45.8	NA	NA	NA	NA	NA	NA	NA	NA	NA	NA	NA	NA	NA	NA	NA	NA	NA	NA	NA	NA	NA	NA	NA	NA	NA	NA	NA	NA	NA	NA	NA	NA	NA
273	41747	2	11	4	NA	NA	2.17	9576.97355	9553.149002	2	60	823	7.14	40.47	159.3	111.2	NA	NA	NA	NA	NA	NA	NA	NA	NA	NA	NA	NA	NA	NA	NA	NA	NA	NA	NA	NA	NA	NA	NA	NA	NA	NA	NA	NA	NA	NA	NA	NA	NA
274	41748	2	62	1	3	3	0.73	8126.190091	8013.414667	1	66	NA	NA	28.91	156.5	94.5	2	-1	-0.75	NA	NA	2	NA	NA	NA	NA	NA	NA	NA	NA	NA	NA	NA	NA	NA	NA	NA	NA	NA	NA	NA	NA	NA	NA	NA	NA	NA	2	2
275	41749	2	28	1	4	1	2.1	14568.22199	14713.20699	1	65	119	5.88	27.84	158	89.4	2	-5	-5.75	1	NA	2	NA	NA	NA	NA	NA	NA	NA	NA	NA	NA	NA	NA	NA	NA	NA	NA	NA	NA	NA	NA	NA	NA	NA	NA	NA	NA	NA
276	41750	1	34	4	4	5	5	19658.30843	22489.37916	2	73	696	8.92	30.06	173.7	99.3	2	-1	-1.25	NA	NA	2	NA	NA	NA	NA	NA	NA	NA	NA	NA	NA	NA	NA	NA	NA	NA	NA	NA	NA	NA	NA	NA	NA	NA	NA	NA	NA	NA
277	41751	2	73	3	3	1	2.56	20747.60595	20783.50754	2	59	3946	6.83	40.45	168.1	116.7	2	0.5	0	2	2	1	NA	NA	NA	NA	NA	NA	NA	NA	NA	NA	NA	NA	NA	NA	NA	NA	NA	NA	NA	NA	NA	NA	NA	NA	0	2	2
278	41752	2	8	4	NA	NA	1.34	9646.993707	10105.50773	1	68	620	6.48	15.43	137.1	56.7	NA	NA	NA	NA	NA	NA	NA	NA	NA	NA	NA	NA	NA	NA	NA	NA	NA	NA	NA	NA	NA	NA	NA	NA	NA	NA	NA	NA	NA	NA	NA	NA	NA
279	41753	1	78	3	4	2	2.88	44554.06331	44152.12234	2	60	424	7.68	37.68	179.8	131	1	-2	-1.25	1	NA	2	NA	NA	NA	NA	NA	NA	NA	NA	NA	NA	NA	NA	NA	NA	NA	NA	NA	NA	NA	NA	NA	NA	NA	NA	NA	2	2
280	41754	1	32	3	2	1	3.77	24294.62204	27225.40719	2	63	2145	17.78	24.45	172.9	86.4	1	-3.5	-3.5	1	NA	2	84515.23474	0.28	1	0.07	1	0.07	1	0.35	1	0.45	0	0.84	0	5.5	0	0.07	1	0.89	0	7.99	0	66	NA	NA	NA	NA	NA
281	41755	2	79	3	2	2	1.76	33715.31325	32773.26977	1	67	1271	12.46	25.79	173.9	109.1	1	1.25	1	2	2	1	90817.6998	0.28	1	0.07	1	0.07	1	0.35	1	7.86	0	0.35	1	0.07	1	0.07	1	2.49	0	0.42	1	209	NA	NA	0	2	2
282	41756	2	60	1	1	1	2.27	8498.114173	8961.503693	2	65	985	9.03	29.56	158	90.6	2	0.75	-0.25	2	2	2	NA	NA	NA	NA	NA	NA	NA	NA	NA	NA	NA	NA	NA	NA	NA	NA	NA	NA	NA	NA	NA	NA	NA	NA	0	2	2
283	41757	1	18	4	NA	NA	0.87	17563.95342	17442.68761	2	67	1062	18.78	37.08	185.5	113.5	NA	-2.75	-2.25	NA	NA	2	NA	NA	NA	NA	NA	NA	NA	NA	NA	NA	NA	NA	NA	NA	NA	NA	NA	NA	NA	NA	NA	NA	NA	NA	NA	NA	NA
284	41758	1	28	1	1	5	NA	24677.02544	25289.46196	2	64	1099	21.78	23.09	160.8	79.9	1	-1.25	-1	1	NA	2	84269.17848	0.28	1	0.07	1	0.07	1	0.35	1	1.6	0	0.35	1	2.31	0	0.07	1	0.79	0	1.63	0	84	NA	NA	NA	NA	NA
285	41759	1	41	3	2	1	1.01	26649.74295	26644.67436	2	59	961	19.13	24	182.7	92	1	-0.25	-0.25	1	NA	2	75227.22361	0.28	1	0.07	1	0.07	1	0.35	1	0.07	1	0.35	1	1.82	0	0.07	1	0.14	0	0.42	1	44	NA	NA	0	2	2
286	41760	2	73	3	3	2	1.57	33715.31325	33773.65413	1	67	167	8.66	28.2	163.2	93.2	2	-1.5	-1.5	2	1	1	NA	NA	NA	NA	NA	NA	NA	NA	NA	NA	NA	NA	NA	NA	NA	NA	NA	NA	NA	NA	NA	NA	3	3	0	1	2
287	41761	2	54	3	5	1	5	116947.2512	117393.4743	2	70	1202	8.34	23.05	154.9	77.6	2	0	0	1	NA	1	335809.6392	0.28	1	0.07	1	0.07	1	0.35	1	0.43	0	0.74	0	0.07	1	0.07	1	0.26	0	0.42	1	24	NA	NA	0	2	2
288	41762	1	32	3	5	5	5	65271.22119	68695.34854	2	68	76	17.32	34.96	173.3	120.1	2	-5.5	-5	1	NA	2	NA	NA	NA	NA	NA	NA	NA	NA	NA	NA	NA	NA	NA	NA	NA	NA	NA	NA	NA	NA	NA	NA	NA	NA	NA	NA	NA
289	41763	1	6	1	NA	NA	1.16	13768.91147	16213.46846	1	66	650	20.97	22.19	127.2	72.2	NA	NA	NA	NA	NA	NA	NA	NA	NA	NA	NA	NA	NA	NA	NA	NA	NA	NA	NA	NA	NA	NA	NA	NA	NA	NA	NA	NA	NA	NA	NA	NA	NA
290	41764	1	54	3	5	1	4.84	63806.11334	63922.77837	1	60	3229	11.72	26.09	169.9	91.8	1	-6.25	-4.75	1	NA	1	NA	NA	NA	NA	NA	NA	NA	NA	NA	NA	NA	NA	NA	NA	NA	NA	NA	NA	NA	NA	NA	NA	NA	NA	0	2	2
291	41765	2	23	1	5	1	2.66	25876.28239	0	1	66	NA	NA	NA	NA	NA	2	NA	NA	NA	NA	2	NA	NA	NA	NA	NA	NA	NA	NA	NA	NA	NA	NA	NA	NA	NA	NA	NA	NA	NA	NA	NA	NA	NA	NA	NA	NA	NA
292	41766	2	0	1	NA	NA	0.31	3986.137675	4500.110779	1	65	75	7.11	NA	NA	NA	NA	NA	NA	NA	NA	NA	NA	NA	NA	NA	NA	NA	NA	NA	NA	NA	NA	NA	NA	NA	NA	NA	NA	NA	NA	NA	NA	NA	NA	NA	NA	NA	NA
293	41767	1	21	1	2	5	0.48	27831.67413	28575.69349	2	71	524	12.65	20.83	151.8	74.4	2	-1	-1.25	2	2	2	NA	NA	NA	NA	NA	NA	NA	NA	NA	NA	NA	NA	NA	NA	NA	NA	NA	NA	NA	NA	NA	NA	NA	NA	NA	NA	NA
294	41768	2	57	1	5	1	5	11163.52508	11330.11148	1	65	337	10.42	28.5	150.9	93.7	2	-0.75	0	2	2	1	NA	NA	NA	NA	NA	NA	NA	NA	NA	NA	NA	NA	NA	NA	NA	NA	NA	NA	NA	NA	NA	NA	NA	NA	0	2	2
295	41769	1	1	3	NA	NA	0.12	8027.680924	8792.344623	1	65	245	9.81	NA	NA	NA	NA	NA	NA	NA	NA	NA	NA	NA	NA	NA	NA	NA	NA	NA	NA	NA	NA	NA	NA	NA	NA	NA	NA	NA	NA	NA	NA	NA	NA	NA	NA	NA	NA
296	41770	2	71	2	1	2	1.24	8534.313872	9586.988453	1	72	435	4.87	31.13	159.6	117.8	2	0.25	88	2	2	1	29527.2042	1.24	0	0.07	1	0.07	1	0.35	1	0.82	0	0.35	1	0.07	1	0.07	1	0.4	0	0.42	1	112	NA	NA	0	2	2
297	41771	2	80	2	2	2	2.45	6340.396598	7395.03803	1	62	537	7.32	26.75	152.6	90.5	2	-1.5	-1.25	1	NA	2	22776.16157	NA	NA	NA	NA	NA	NA	NA	NA	NA	NA	NA	NA	NA	NA	NA	NA	NA	NA	NA	NA	NA	2	3	0	2	2
298	41772	1	69	2	2	1	2.86	7817.358091	8986.38881	2	61	248	5.06	25.95	169.2	94.5	1	2.25	2	1	NA	2	NA	NA	NA	NA	NA	NA	NA	NA	NA	NA	NA	NA	NA	NA	NA	NA	NA	NA	NA	NA	NA	NA	NA	NA	0	2	2
299	41773	2	4	3	NA	NA	0.66	18361.44435	20810.87418	2	59	316	6.36	16.55	97.1	51	NA	NA	NA	NA	NA	NA	NA	NA	NA	NA	NA	NA	NA	NA	NA	NA	NA	NA	NA	NA	NA	NA	NA	NA	NA	NA	NA	NA	NA	NA	NA	NA	NA
300	41774	1	11	4	NA	NA	5	10943.59457	11144.50861	1	68	160	11.09	23.42	145.1	68.1	NA	NA	NA	NA	NA	NA	NA	NA	NA	NA	NA	NA	NA	NA	NA	NA	NA	NA	NA	NA	NA	NA	NA	NA	NA	NA	NA	NA	NA	NA	NA	NA	NA
301	41775	2	61	4	2	5	1.39	11630.61	13049.92005	1	68	308	5.52	34.75	156.5	113.6	2	0.25	-1	1	NA	1	NA	NA	NA	NA	NA	NA	NA	NA	NA	NA	NA	NA	NA	NA	NA	NA	NA	NA	NA	NA	NA	NA	NA	NA	0	2	2
302	41776	2	48	1	4	1	1.64	20002.447	21694.30254	2	71	779	9.9	24.24	158.9	86.1	2	-6.75	-7.25	1	NA	2	NA	NA	NA	NA	NA	NA	NA	NA	NA	NA	NA	NA	NA	NA	NA	NA	NA	NA	NA	NA	NA	NA	NA	NA	0	2	2
303	41777	2	11	1	NA	NA	3.91	10960.95499	12911.75265	1	60	249	10.83	20.23	146.8	70.5	NA	NA	NA	NA	NA	NA	43083.20552	0.68	0	0.07	1	0.07	1	0.35	1	2.79	0	2.32	0	1.13	0	0.07	1	1.03	0	0.42	1	119	NA	NA	NA	NA	NA
304	41778	2	14	4	NA	NA	2.49	15525.99492	16113.08583	1	63	5031	6.38	27.27	169	87.3	NA	0.25	0.25	NA	NA	NA	NA	NA	NA	NA	NA	NA	NA	NA	NA	NA	NA	NA	NA	NA	NA	NA	NA	NA	NA	NA	NA	NA	NA	NA	NA	NA	NA
305	41779	2	18	3	NA	NA	0.78	71864.19113	71746.41382	1	61	316	10.74	21.18	169.7	79	NA	0	0	NA	NA	2	NA	NA	NA	NA	NA	NA	NA	NA	NA	NA	NA	NA	NA	NA	NA	NA	NA	NA	NA	NA	NA	NA	NA	NA	NA	NA	NA
306	41780	2	64	3	2	3	0.98	22473.38602	22734.41136	1	67	156	17.07	47.06	170	130.4	2	1	0.75	1	NA	1	NA	NA	NA	NA	NA	NA	NA	NA	NA	NA	NA	NA	NA	NA	NA	NA	NA	NA	NA	NA	NA	NA	NA	NA	0	2	2
307	41781	1	1	1	NA	NA	0.47	8932.142148	9795.554045	2	66	643	6.88	NA	NA	NA	NA	NA	NA	NA	NA	NA	NA	NA	NA	NA	NA	NA	NA	NA	NA	NA	NA	NA	NA	NA	NA	NA	NA	NA	NA	NA	NA	NA	NA	NA	NA	NA	NA
308	41782	1	66	3	3	1	4.38	46864.6789	47353.39188	1	61	407	12.26	32.03	174.1	123.1	1	-7	-5.5	1	NA	2	157544.3689	0.28	1	0.07	1	0.07	1	0.35	1	1.57	0	0.85	0	2.85	0	0.07	1	1.99	0	0.42	1	142	NA	NA	0	2	1
309	41783	2	80	3	5	2	1.57	29122.70324	32335.49686	1	67	407	5.31	26.65	154.6	90	2	88	1.75	2	1	2	89604.5914	NA	NA	NA	NA	NA	NA	NA	NA	NA	NA	NA	NA	NA	NA	NA	NA	NA	NA	NA	NA	NA	NA	NA	0	2	2
310	41784	2	4	1	NA	NA	0.39	8634.91256	9140.917311	1	70	3121	7.34	19.11	102.3	61.2	NA	NA	NA	NA	NA	NA	NA	NA	NA	NA	NA	NA	NA	NA	NA	NA	NA	NA	NA	NA	NA	NA	NA	NA	NA	NA	NA	NA	NA	NA	NA	NA	NA
311	41785	2	34	3	2	3	1.25	36034.58565	36049.10883	2	60	602	11.5	35.31	171.3	120.5	1	-0.25	-0.5	2	1	2	99603.90909	0.28	1	0.07	1	0.07	1	0.35	1	0.53	0	0.35	1	0.19	0	0.07	1	1.09	0	0.42	1	84	NA	NA	NA	NA	NA
312	41786	1	43	1	1	1	0.71	18799.50736	0	1	69	NA	NA	NA	NA	NA	2	NA	NA	NA	NA	2	NA	NA	NA	NA	NA	NA	NA	NA	NA	NA	NA	NA	NA	NA	NA	NA	NA	NA	NA	NA	NA	NA	NA	NA	NA	2	2
313	41787	2	5	4	NA	NA	0.34	12038.07872	11559.65336	2	64	944	13.96	14.38	112.2	47.8	NA	NA	NA	NA	NA	NA	NA	NA	NA	NA	NA	NA	NA	NA	NA	NA	NA	NA	NA	NA	NA	NA	NA	NA	NA	NA	NA	NA	NA	NA	NA	NA	NA
314	41788	2	38	3	2	5	1.79	70435.73941	70464.12744	2	62	122	6.46	20.45	162.5	81.5	2	-3.5	-4.5	2	2	1	194692.8169	0.28	1	0.07	1	0.07	1	0.35	1	0.56	0	5.14	0	0.48	0	0.07	1	0.43	0	0.42	1	76	NA	NA	NA	NA	NA
315	41789	1	11	4	NA	NA	1.34	10943.59457	11144.50861	1	68	940	11.04	18.6	155.2	62.6	NA	NA	NA	NA	NA	NA	NA	NA	NA	NA	NA	NA	NA	NA	NA	NA	NA	NA	NA	NA	NA	NA	NA	NA	NA	NA	NA	NA	NA	NA	NA	NA	NA
316	41790	1	7	3	NA	NA	1.09	16739.00363	0	1	64	NA	NA	NA	NA	NA	NA	NA	NA	NA	NA	NA	NA	NA	NA	NA	NA	NA	NA	NA	NA	NA	NA	NA	NA	NA	NA	NA	NA	NA	NA	NA	NA	NA	NA	NA	NA	NA	NA
317	41791	1	78	3	2	1	2.56	28153.11442	27640.9212	1	67	505	8.22	35.68	168	125	1	-2.25	-1.75	1	NA	1	NA	NA	NA	NA	NA	NA	NA	NA	NA	NA	NA	NA	NA	NA	NA	NA	NA	NA	NA	NA	NA	NA	2	2	0	2	1
318	41792	1	14	2	NA	NA	NA	17639.59369	18177.34766	2	65	646	8.56	24.53	150	91.6	NA	0.25	0	NA	NA	NA	NA	NA	NA	NA	NA	NA	NA	NA	NA	NA	NA	NA	NA	NA	NA	NA	NA	NA	NA	NA	NA	NA	NA	NA	NA	NA	NA
319	41793	1	43	3	3	5	1.18	26731.56033	27906.90909	1	65	1568	26.05	39.23	191.2	143.4	2	0.25	-0.75	2	1	1	78790.95319	0.93	0	0.07	1	0.07	1	0.35	1	7.33	0	0.35	1	1.17	0	0.07	1	2.28	0	6.44	0	239	NA	NA	0	2	2
320	41794	1	44	3	3	1	1.61	30828.74834	31916.00829	1	61	105	16.67	30.29	178.3	113.7	1	-0.25	-0.25	2	1	2	NA	NA	NA	NA	NA	NA	NA	NA	NA	NA	NA	NA	NA	NA	NA	NA	NA	NA	NA	NA	NA	NA	NA	NA	0	2	2
321	41795	1	7	1	NA	NA	0.32	11939.56401	11805.80136	1	66	681	4.14	15.75	122.4	57.8	NA	NA	NA	NA	NA	NA	NA	NA	NA	NA	NA	NA	NA	NA	NA	NA	NA	NA	NA	NA	NA	NA	NA	NA	NA	NA	NA	NA	NA	NA	NA	NA	NA
322	41796	2	60	4	3	2	1.35	12948.31257	14701.5001	2	60	390	4.6	NA	156.6	108	2	-3	-1.5	2	2	1	NA	NA	NA	NA	NA	NA	NA	NA	NA	NA	NA	NA	NA	NA	NA	NA	NA	NA	NA	NA	NA	NA	NA	NA	NA	2	2
323	41797	1	69	3	3	1	2.08	50123.6643	50005.9457	1	60	495	9.65	28.15	178.1	106.8	1	1	1	1	NA	1	NA	NA	NA	NA	NA	NA	NA	NA	NA	NA	NA	NA	NA	NA	NA	NA	NA	NA	NA	NA	NA	NA	NA	NA	0	2	2
324	41798	1	16	4	NA	NA	3.23	13940.64692	14655.86454	1	74	822	6.11	21.29	177.8	67.2	NA	0.25	0.25	NA	NA	2	NA	NA	NA	NA	NA	NA	NA	NA	NA	NA	NA	NA	NA	NA	NA	NA	NA	NA	NA	NA	NA	NA	NA	NA	NA	NA	NA
325	41799	2	6	1	NA	NA	2.18	8040.332358	8385.630564	1	73	179	6.69	13.86	118.9	52.2	NA	NA	NA	NA	NA	NA	27980.6975	0.28	1	0.07	1	0.07	1	0.35	1	0.71	0	0.35	1	0.07	1	0.41	0	0.16	0	0.42	1	24	NA	NA	NA	NA	NA
326	41800	1	5	3	NA	NA	3.87	52482.17839	52607.0675	2	63	129	3.97	16.2	108.3	53.7	NA	NA	NA	NA	NA	NA	NA	NA	NA	NA	NA	NA	NA	NA	NA	NA	NA	NA	NA	NA	NA	NA	NA	NA	NA	NA	NA	NA	NA	NA	NA	NA	NA
327	41801	2	18	4	NA	NA	3.63	18931.84352	19078.60255	1	72	1626	6.38	23.39	161.5	75	NA	0.25	-0.5	NA	NA	2	NA	NA	NA	NA	NA	NA	NA	NA	NA	NA	NA	NA	NA	NA	NA	NA	NA	NA	NA	NA	NA	NA	NA	NA	NA	NA	NA
328	41802	2	30	3	3	1	2.82	76791.57785	76822.5275	2	60	682	8.17	23.64	155.4	86.9	2	-0.25	-0.25	1	NA	2	NA	NA	NA	NA	NA	NA	NA	NA	NA	NA	NA	NA	NA	NA	NA	NA	NA	NA	NA	NA	NA	NA	NA	NA	NA	NA	NA
329	41803	1	74	4	3	1	1.02	12780.42971	0	1	72	NA	NA	NA	NA	NA	1	NA	NA	NA	NA	1	NA	NA	NA	NA	NA	NA	NA	NA	NA	NA	NA	NA	NA	NA	NA	NA	NA	NA	NA	NA	NA	NA	NA	NA	NA	2	2
330	41804	2	14	1	NA	NA	1.45	10809.56738	11139.61045	1	65	211	4.82	22.7	163.8	79.9	NA	-4.25	-5.25	NA	NA	NA	NA	NA	NA	NA	NA	NA	NA	NA	NA	NA	NA	NA	NA	NA	NA	NA	NA	NA	NA	NA	NA	NA	NA	NA	NA	NA	NA
331	41805	2	9	3	NA	NA	1.23	42095.76405	42451.18331	2	63	428	13.3	19.68	129.9	64	NA	NA	NA	NA	NA	NA	129739.0585	0.28	1	0.07	1	0.07	1	0.35	1	1.72	0	0.35	1	0.07	1	0.07	1	0.22	0	0.42	1	57	NA	NA	NA	NA	NA
332	41806	1	61	4	4	4	5	7750.960967	7944.069793	2	67	106	4.27	24.2	182.5	92.7	1	-0.25	0.25	NA	NA	1	25001.6659	1.31	0	0.07	1	0.07	1	0.35	1	8.4	0	12.33	0	0.53	0	0.07	1	2.19	0	0.42	1	303	NA	NA	0	2	2
333	41807	1	8	3	NA	NA	1.97	43929.54656	44530.71763	2	62	169	8.74	18.49	133.6	61.5	NA	NA	NA	NA	NA	NA	114518.4805	0.28	1	0.07	1	0.07	1	0.35	1	4.02	0	0.35	1	0.07	1	0.07	1	0.5	0	0.42	1	87	NA	NA	NA	NA	NA
334	41808	2	68	3	3	1	3.65	59356.35643	60045.7725	1	60	1278	29.05	23.48	161.3	87.1	2	-7.75	-6.25	2	2	2	166392.2758	0.28	1	0.07	1	0.07	1	0.35	1	0.07	1	0.35	1	0.07	1	0.07	1	0.81	0	0.42	1	26	NA	NA	0	2	2
335	41809	1	35	1	3	1	1.09	31808.65051	34121.5128	2	70	855	13.29	41.09	185.9	139.8	1	-1.25	-1.25	1	NA	1	108936.5803	0.67	0	0.07	1	0.07	1	0.35	1	2.34	0	0.87	0	1.52	0	0.07	1	2.02	0	0.42	1	229	NA	NA	NA	NA	NA
336	41810	2	80	5	1	2	2.02	23355.98261	0	2	69	NA	NA	NA	NA	NA	2	NA	NA	NA	NA	1	NA	NA	NA	NA	NA	NA	NA	NA	NA	NA	NA	NA	NA	NA	NA	NA	NA	NA	NA	NA	NA	NA	NA	NA	NA	2	2
337	41811	2	36	1	5	1	3.2	25990.37539	26403.7049	1	66	550	12.67	25.14	162.9	84.5	2	0	0	1	NA	2	NA	NA	NA	NA	NA	NA	NA	NA	NA	NA	NA	NA	NA	NA	NA	NA	NA	NA	NA	NA	NA	NA	NA	NA	NA	NA	NA
338	41812	1	15	2	NA	NA	1.16	23866.98843	24594.5884	1	72	453	4.76	30.19	167.1	104.4	NA	-1.5	-2.25	NA	NA	NA	NA	NA	NA	NA	NA	NA	NA	NA	NA	NA	NA	NA	NA	NA	NA	NA	NA	NA	NA	NA	NA	NA	NA	NA	NA	NA	NA
339	41813	1	28	1	1	6	0.47	23788.97931	25402.09645	2	68	1310	4.31	23.49	165.7	87.6	2	-0.25	-0.25	1	NA	2	NA	NA	NA	NA	NA	NA	NA	NA	NA	NA	NA	NA	NA	NA	NA	NA	NA	NA	NA	NA	NA	NA	NA	NA	NA	NA	NA
340	41814	1	80	3	2	2	1.44	14253.93916	14694.73807	2	60	569	22.51	27.97	170.8	108	1	-0.75	-1.25	2	2	2	NA	NA	NA	NA	NA	NA	NA	NA	NA	NA	NA	NA	NA	NA	NA	NA	NA	NA	NA	NA	NA	NA	0	1	0	2	2
341	41815	1	19	2	NA	NA	0.49	10460.01293	10632.08992	1	62	129	18.4	24.13	179.1	77.8	NA	-0.5	-0.25	NA	NA	2	NA	NA	NA	NA	NA	NA	NA	NA	NA	NA	NA	NA	NA	NA	NA	NA	NA	NA	NA	NA	NA	NA	NA	NA	NA	NA	NA
342	41816	2	5	1	NA	NA	0.66	14782.08091	15909.11071	1	66	1782	9.8	17.23	93.3	55.5	NA	NA	NA	NA	NA	NA	NA	NA	NA	NA	NA	NA	NA	NA	NA	NA	NA	NA	NA	NA	NA	NA	NA	NA	NA	NA	NA	NA	NA	NA	NA	NA	NA
343	41817	1	0	2	NA	NA	1.88	5254.044615	5625.437274	2	72	269	5.96	NA	NA	NA	NA	NA	NA	NA	NA	NA	NA	NA	NA	NA	NA	NA	NA	NA	NA	NA	NA	NA	NA	NA	NA	NA	NA	NA	NA	NA	NA	NA	NA	NA	NA	NA	NA
344	41818	2	16	1	NA	NA	3.49	10159.92557	10351.07455	1	70	207	5.59	20.11	156.1	78	NA	-2.75	-2.25	NA	NA	2	NA	NA	NA	NA	NA	NA	NA	NA	NA	NA	NA	NA	NA	NA	NA	NA	NA	NA	NA	NA	NA	NA	NA	NA	NA	NA	NA
345	41819	1	25	4	3	5	0.61	21644.35333	21712.90361	2	68	1075	21.22	29.69	186.9	95.4	1	-1	-1.5	1	NA	2	NA	NA	NA	NA	NA	NA	NA	NA	NA	NA	NA	NA	NA	NA	NA	NA	NA	NA	NA	NA	NA	NA	NA	NA	NA	NA	NA
346	41820	2	79	1	1	2	1.33	5798.628203	6677.588817	1	70	410	7.5	29.97	149.4	106.2	2	0	0.75	2	2	2	20566.4719	0.28	1	0.07	1	0.07	1	0.35	1	1.26	0	0.35	1	0.1	0	0.07	1	0.46	0	0.42	1	43	NA	NA	0	2	2
347	41821	2	16	1	NA	NA	1.11	18799.56893	19373.5667	1	66	812	7.34	20.33	150.1	75.5	NA	-0.5	-0.5	NA	NA	2	NA	NA	NA	NA	NA	NA	NA	NA	NA	NA	NA	NA	NA	NA	NA	NA	NA	NA	NA	NA	NA	NA	NA	NA	NA	NA	NA
348	41822	1	21	2	4	5	2.82	25783.83811	27161.46879	2	71	120	25.2	35.58	184.5	115.4	2	0	0	2	2	2	90507.05247	0.28	1	0.07	1	0.07	1	0.35	1	1.99	0	0.35	1	0.43	0	0.07	1	0.24	0	0.42	1	292	NA	NA	NA	NA	NA
349	41823	2	19	4	NA	NA	1.21	14624.513	14737.88174	1	74	150	8.19	21.87	161	72.7	NA	NA	NA	NA	NA	2	42331.20081	0.28	1	0.07	1	0.07	1	0.35	1	0.59	0	0.35	1	0.19	0	0.07	1	0.39	0	0.42	1	71	NA	NA	NA	NA	NA
350	41824	2	15	2	NA	NA	0.6	13610.508	13666.83144	2	61	61	5.1	21.11	154.2	68.7	NA	0	0	NA	NA	NA	NA	NA	NA	NA	NA	NA	NA	NA	NA	NA	NA	NA	NA	NA	NA	NA	NA	NA	NA	NA	NA	NA	NA	NA	NA	NA	NA
351	41825	2	63	4	5	2	2.06	10371.46553	10331.39815	1	63	10661	4.77	24.65	158.2	79.9	1	-1	-0.75	1	NA	1	NA	NA	NA	NA	NA	NA	NA	NA	NA	NA	NA	NA	NA	NA	NA	NA	NA	NA	NA	NA	NA	NA	NA	NA	0	2	2
352	41826	1	13	3	NA	NA	3.54	69829.03138	71499.94468	2	59	48	8.07	26.68	153.8	94.6	NA	-2.5	-2.25	NA	NA	NA	208533.209	0.28	1	0.07	1	0.07	1	0.35	1	1.54	0	0.35	1	0.07	1	0.07	1	0.18	0	0.42	1	96	NA	NA	NA	NA	NA
353	41827	1	78	3	5	1	4.38	28004.10278	27494.62055	1	63	2120	2.1	25.65	172.8	104.5	2	-2.75	88	1	NA	2	91474.39013	0.28	1	0.07	1	0.07	1	0.35	1	0.49	0	0.35	1	4.59	0	0.07	1	1.2	0	9.11	0	51	NA	NA	1	2	2
354	41828	2	15	1	NA	NA	NA	11709.35577	12108.54976	2	74	704	16.82	22.6	154.3	82.4	NA	-0.5	0.25	NA	NA	NA	NA	NA	NA	NA	NA	NA	NA	NA	NA	NA	NA	NA	NA	NA	NA	NA	NA	NA	NA	NA	NA	NA	NA	NA	NA	NA	NA
355	41829	1	7	3	NA	NA	3.11	47416.93468	48065.83027	1	61	108	6.49	16.18	121.8	55	NA	NA	NA	NA	NA	NA	123609.6371	0.45	0	0.07	1	0.07	1	0.35	1	7.63	0	9.01	0	NA	NA	0.07	1	1.01	0	0.42	1	116	NA	NA	NA	NA	NA
356	41830	1	10	4	NA	NA	0.33	11119.71324	11149.77607	1	64	313	16.54	16.91	145.3	59.3	NA	NA	NA	NA	NA	NA	NA	NA	NA	NA	NA	NA	NA	NA	NA	NA	NA	NA	NA	NA	NA	NA	NA	NA	NA	NA	NA	NA	NA	NA	NA	NA	NA
357	41831	2	9	3	NA	NA	3.11	49756.43073	50176.52987	1	61	615	21.39	22.92	141.2	78.4	NA	NA	NA	NA	NA	NA	153349.2175	0.7	0	0.07	1	0.07	1	0.35	1	4.58	0	3.14	0	0.39	0	0.07	1	1.19	0	0.42	1	98	NA	NA	NA	NA	NA
358	41832	1	7	3	NA	NA	4.46	38921.61636	44303.91642	2	60	114	14.78	16.63	125.5	58	NA	NA	NA	NA	NA	NA	113935.2218	2.41	0	0.07	1	0.07	1	0.35	1	0.92	0	0.35	1	0.12	0	0.07	1	0.83	0	0.42	1	58	NA	NA	NA	NA	NA
359	41833	2	7	4	NA	NA	3.94	9576.97355	9553.149002	1	64	11760	12.58	18.24	135.1	62	NA	NA	NA	NA	NA	NA	NA	NA	NA	NA	NA	NA	NA	NA	NA	NA	NA	NA	NA	NA	NA	NA	NA	NA	NA	NA	NA	NA	NA	NA	NA	NA	NA
360	41834	1	43	3	5	1	5	75479.63979	78103.1466	1	70	3454	14.04	27.36	190.4	103.5	1	0.25	0	1	NA	2	NA	NA	NA	NA	NA	NA	NA	NA	NA	NA	NA	NA	NA	NA	NA	NA	NA	NA	NA	NA	NA	NA	NA	NA	0	2	2
361	41835	1	7	5	NA	NA	3.38	29113.73496	35476.87954	1	62	NA	NA	14.64	124.8	51.9	NA	NA	NA	NA	NA	NA	NA	NA	NA	NA	NA	NA	NA	NA	NA	NA	NA	NA	NA	NA	NA	NA	NA	NA	NA	NA	NA	NA	NA	NA	NA	NA	NA
362	41836	2	1	3	NA	NA	0.89	12880.49479	13271.60479	2	66	514	7.25	NA	NA	NA	NA	NA	NA	NA	NA	NA	NA	NA	NA	NA	NA	NA	NA	NA	NA	NA	NA	NA	NA	NA	NA	NA	NA	NA	NA	NA	NA	NA	NA	NA	NA	NA	NA
363	41837	1	15	3	NA	NA	5	74196.53595	74880.10629	2	70	531	12.44	18.8	170.9	67	NA	0.25	0.25	NA	NA	NA	NA	NA	NA	NA	NA	NA	NA	NA	NA	NA	NA	NA	NA	NA	NA	NA	NA	NA	NA	NA	NA	NA	NA	NA	NA	NA	NA
364	41838	2	58	3	1	1	1.18	33492.41442	33843.65677	2	62	1840	21.62	36.21	160.6	106.6	2	1.75	1.5	2	2	1	NA	NA	NA	NA	NA	NA	NA	NA	NA	NA	NA	NA	NA	NA	NA	NA	NA	NA	NA	NA	NA	NA	NA	NA	0	2	2
365	41839	2	43	1	2	5	0.63	17893.04953	21137.58264	2	70	672	5.56	28.36	154.4	90	2	1.5	0.5	2	2	2	86685.04282	0.28	1	0.07	1	0.07	1	0.35	1	0.07	1	0.35	1	0.32	0	0.07	1	0.07	1	0.42	1	33	NA	NA	0	2	2
366	41840	2	75	3	2	1	1.2	36091.21173	38635.43035	2	63	554	14.53	30.19	165.4	114	2	0.5	1	2	1	1	NA	NA	NA	NA	NA	NA	NA	NA	NA	NA	NA	NA	NA	NA	NA	NA	NA	NA	NA	NA	NA	NA	NA	NA	0	2	2
367	41841	2	70	3	5	1	4.38	31860.18762	32523.01545	1	61	264	15.46	NA	161.2	NA	1	88	-2	NA	NA	2	NA	NA	NA	NA	NA	NA	NA	NA	NA	NA	NA	NA	NA	NA	NA	NA	NA	NA	NA	NA	NA	NA	NA	NA	NA	1	1
368	41842	1	21	1	4	5	4.24	31733.91633	32582.25366	1	69	1530	14.82	28.69	171.3	94.5	2	-2	-2.25	1	NA	2	108570.1133	0.28	1	0.07	1	0.07	1	0.35	1	2.92	0	0.74	0	0.07	1	0.07	1	1.32	0	0.42	1	116	NA	NA	NA	NA	NA
369	41843	2	25	1	2	1	1.03	18649.5623	22515.58405	1	69	767	11.19	38.13	163	111	2	-2.5	-2	1	NA	2	75128.59266	0.28	1	0.07	1	0.07	1	0.35	1	0.73	0	0.35	1	NA	NA	0.07	1	0.75	0	0.42	1	236	NA	NA	NA	NA	NA
370	41844	2	36	3	3	5	1.14	32490.82579	34045.07062	2	60	95	2.84	33.06	159.3	93	1	-1.25	-0.5	1	NA	1	NA	NA	NA	NA	NA	NA	NA	NA	NA	NA	NA	NA	NA	NA	NA	NA	NA	NA	NA	NA	NA	NA	NA	NA	NA	NA	NA
371	41845	1	8	1	NA	NA	0	7720.584187	7772.573091	1	70	NA	NA	20.77	136.5	67.6	NA	NA	NA	NA	NA	NA	25684.45967	0.28	1	0.07	1	0.07	1	0.35	1	0.07	1	0.35	1	0.07	1	0.07	1	0.07	1	0.42	1	10	NA	NA	NA	NA	NA
372	41846	2	14	3	NA	NA	0.97	50047.18641	50316.27804	2	64	129	4.59	23.93	166.2	90.3	NA	0.5	0.5	NA	NA	NA	NA	NA	NA	NA	NA	NA	NA	NA	NA	NA	NA	NA	NA	NA	NA	NA	NA	NA	NA	NA	NA	NA	NA	NA	NA	NA	NA
373	41847	2	9	4	NA	NA	0.11	10491.34912	11217.66159	1	72	231	5.6	14.68	131.8	53.3	NA	NA	NA	NA	NA	NA	32434.77845	1.12	0	0.07	1	0.07	1	0.35	1	1.75	0	0.35	1	1.72	0	0.24	0	0.33	0	0.42	1	107	NA	NA	NA	NA	NA
374	41848	1	76	3	4	1	2.14	44325.18464	55493.89033	2	63	992	28.48	NA	NA	NA	2	NA	NA	2	2	2	0	NA	NA	NA	NA	NA	NA	NA	NA	NA	NA	NA	NA	NA	NA	NA	NA	NA	NA	NA	NA	NA	NA	NA	NA	2	2
375	41849	1	1	4	NA	NA	0.45	9679.741327	10575.59568	1	59	275	6.11	NA	NA	NA	NA	NA	NA	NA	NA	NA	NA	NA	NA	NA	NA	NA	NA	NA	NA	NA	NA	NA	NA	NA	NA	NA	NA	NA	NA	NA	NA	NA	NA	NA	NA	NA	NA
376	41850	1	19	1	NA	NA	4.38	11449.84184	11564.15171	2	60	309	12.14	24.05	165.9	83.5	NA	-1.5	-2	NA	NA	2	34143.6377	0.46	0	0.07	1	0.07	1	0.35	1	4.88	0	0.35	1	0.48	0	0.07	1	1.07	0	0.42	1	230	NA	NA	NA	NA	NA
377	41851	1	1	3	NA	NA	0.64	8677.775757	9146.173972	1	69	416	8.04	NA	NA	NA	NA	NA	NA	NA	NA	NA	NA	NA	NA	NA	NA	NA	NA	NA	NA	NA	NA	NA	NA	NA	NA	NA	NA	NA	NA	NA	NA	NA	NA	NA	NA	NA	NA
378	41852	1	65	3	3	1	1.79	19360.58776	19562.48332	2	59	554	15.81	25.09	183.3	106	1	1.75	1.75	1	NA	2	NA	NA	NA	NA	NA	NA	NA	NA	NA	NA	NA	NA	NA	NA	NA	NA	NA	NA	NA	NA	NA	NA	NA	NA	0	2	2
379	41853	1	52	3	4	5	NA	87404.18132	90669.42167	1	61	1003	8.34	24.26	187.4	92.2	2	1	0.75	1	NA	2	NA	NA	NA	NA	NA	NA	NA	NA	NA	NA	NA	NA	NA	NA	NA	NA	NA	NA	NA	NA	NA	NA	NA	NA	0	2	2
380	41854	2	8	3	NA	NA	NA	19624.01585	19983.85652	1	61	1583	26.64	15.96	121.6	59.8	NA	NA	NA	NA	NA	NA	NA	NA	NA	NA	NA	NA	NA	NA	NA	NA	NA	NA	NA	NA	NA	NA	NA	NA	NA	NA	NA	NA	NA	NA	NA	NA	NA
381	41855	1	21	3	4	5	0.38	45914.75238	46498.75073	2	67	2143	16.15	24.26	173.7	84	2	-1.75	-2.25	1	NA	2	131345.5025	0.7	0	0.07	1	0.07	1	0.35	1	2.33	0	0.97	0	0.99	0	0.07	1	2.81	0	0.42	1	196	NA	NA	NA	NA	NA
382	41856	1	69	4	3	1	3.32	7034.556106	7035.433229	2	64	488	25.23	28.12	179.9	NA	1	88	88	NA	NA	1	NA	NA	NA	NA	NA	NA	NA	NA	NA	NA	NA	NA	NA	NA	NA	NA	NA	NA	NA	NA	NA	NA	NA	NA	NA	2	2
383	41857	2	30	3	4	1	4.84	79010.52508	80125.79492	2	62	304	7.31	26.92	171.4	94.6	1	-0.25	-0.75	1	NA	2	221388.0635	0.28	1	0.07	1	0.07	1	0.35	1	5.01	0	0.35	1	1.07	0	0.07	1	0.48	0	2.43	0	126	NA	NA	NA	NA	NA
384	41858	1	60	3	4	5	0.19	61587.52901	60818.20306	2	60	75	7.25	20.83	176.8	84.4	1	-2.25	-1.5	1	NA	2	202341.6917	0.97	0	0.07	1	0.07	1	0.35	1	1.59	0	0.35	1	0.07	1	0.07	1	NA	NA	0.42	1	127	0	0	0	2	2
385	41859	2	7	3	NA	NA	5	48332.7917	54732.03081	2	61	48	8.63	16.95	118.5	57.9	NA	NA	NA	NA	NA	NA	167271.7129	0.28	1	0.07	1	0.07	1	0.35	1	1.01	0	0.35	1	0.07	1	0.07	1	0.07	1	0.42	1	17	NA	NA	NA	NA	NA
386	41860	1	1	4	NA	NA	2.07	7278.524832	7377.289882	1	65	NA	NA	NA	NA	NA	NA	NA	NA	NA	NA	NA	NA	NA	NA	NA	NA	NA	NA	NA	NA	NA	NA	NA	NA	NA	NA	NA	NA	NA	NA	NA	NA	NA	NA	NA	NA	NA	NA
387	41861	2	17	4	NA	NA	NA	15338.25717	15457.15883	1	64	61	5.44	23.42	161.9	72.7	NA	NA	NA	NA	NA	2	NA	NA	NA	NA	NA	NA	NA	NA	NA	NA	NA	NA	NA	NA	NA	NA	NA	NA	NA	NA	NA	NA	NA	NA	NA	NA	NA
388	41862	2	0	5	NA	NA	0.1	9227.544054	9689.622331	2	67	NA	NA	NA	NA	NA	NA	NA	NA	NA	NA	NA	NA	NA	NA	NA	NA	NA	NA	NA	NA	NA	NA	NA	NA	NA	NA	NA	NA	NA	NA	NA	NA	NA	NA	NA	NA	NA	NA
389	41863	2	48	4	3	3	3.22	38150.76001	37991.39528	2	65	1048	3.75	29.9	165.4	96.5	1	-3	-0.75	1	NA	2	NA	NA	NA	NA	NA	NA	NA	NA	NA	NA	NA	NA	NA	NA	NA	NA	NA	NA	NA	NA	NA	NA	NA	NA	0	2	2
390	41864	1	44	1	4	3	2.95	20643.62113	21287.53971	2	71	1331	9.98	32.64	182.4	115.2	2	-0.75	-1	1	NA	1	NA	NA	NA	NA	NA	NA	NA	NA	NA	NA	NA	NA	NA	NA	NA	NA	NA	NA	NA	NA	NA	NA	NA	NA	NA	2	2
391	41865	1	76	4	5	1	5	8434.921462	10618.75861	2	69	2609	5.79	28.03	184.5	103.4	1	-4	-4	1	NA	1	33419.47665	0.79	0	0.07	1	1.25	0	0.35	1	5.14	0	0.35	1	16.61	0	0.43	0	3.25	0	31.33	0	366	3	1	0	1	2
392	41866	2	14	3	NA	NA	5	57373.27426	57681.75649	1	59	8569	5.78	17.53	167	68.4	NA	-4.5	-4	NA	NA	NA	192033.4404	0.28	1	0.07	1	0.07	1	0.35	1	1.09	0	0.35	1	0.74	0	0.07	1	0.29	0	0.42	1	60	NA	NA	NA	NA	NA
393	41867	1	35	3	2	1	1.94	19417.04192	19571.25276	2	59	373	10.58	37.11	178.1	122.4	2	0.75	0.25	1	NA	1	NA	NA	NA	NA	NA	NA	NA	NA	NA	NA	NA	NA	NA	NA	NA	NA	NA	NA	NA	NA	NA	NA	NA	NA	NA	NA	NA
394	41868	1	78	3	1	1	1.61	34961.87448	34680.53154	2	60	594	10.97	29.9	169.9	110	1	-1.5	-1	1	NA	2	NA	NA	NA	NA	NA	NA	NA	NA	NA	NA	NA	NA	NA	NA	NA	NA	NA	NA	NA	NA	NA	NA	NA	NA	0	2	2
395	41869	1	28	3	5	1	5	89655.45445	89196.70544	1	59	170	8.35	31.45	184.8	105.8	2	-0.5	-0.75	1	NA	2	251954.8571	349.72	0	0.07	1	0.29	0	0.35	1	4.28	0	3.08	0	1.8	0	0.19	0	5.01	0	0.42	1	215	NA	NA	NA	NA	NA
396	41870	1	59	1	2	3	0.91	14112.15398	14930.7332	1	71	771	8.62	NA	NA	NA	1	88	88	1	NA	1	NA	NA	NA	NA	NA	NA	NA	NA	NA	NA	NA	NA	NA	NA	NA	NA	NA	NA	NA	NA	NA	NA	NA	NA	NA	2	1
397	41871	2	65	3	4	1	NA	54461.29415	55093.85473	2	62	1568	12.54	19.65	171.8	72.6	2	0.5	0.25	2	2	2	152670.063	0.28	1	0.07	1	0.07	1	0.35	1	0.82	0	0.35	1	0.07	1	0.07	1	NA	NA	0.42	1	95	NA	NA	1	2	1
398	41872	1	3	3	NA	NA	2.02	30681.10953	30557.49489	2	63	226	6.4	14.64	98.5	48	NA	NA	NA	NA	NA	NA	NA	NA	NA	NA	NA	NA	NA	NA	NA	NA	NA	NA	NA	NA	NA	NA	NA	NA	NA	NA	NA	NA	NA	NA	NA	NA	NA
399	41873	2	78	3	3	1	5	33715.31325	33847.18962	2	70	495	2.68	24.31	160.6	96	2	-1	0	2	1	1	NA	NA	NA	NA	NA	NA	NA	NA	NA	NA	NA	NA	NA	NA	NA	NA	NA	NA	NA	NA	NA	NA	NA	NA	0	2	2
400	41874	2	9	3	NA	NA	5	42314.31701	47916.71287	1	63	182	13	14.77	130.9	56.2	NA	NA	NA	NA	NA	NA	NA	NA	NA	NA	NA	NA	NA	NA	NA	NA	NA	NA	NA	NA	NA	NA	NA	NA	NA	NA	NA	NA	NA	NA	NA	NA	NA
401	41875	2	51	2	2	1	2.34	16048.48264	15859.56065	1	72	411	7.47	30.82	164.1	107.9	2	-0.5	-1.5	1	NA	2	NA	NA	NA	NA	NA	NA	NA	NA	NA	NA	NA	NA	NA	NA	NA	NA	NA	NA	NA	NA	NA	NA	NA	NA	0	2	2
402	41876	1	44	4	2	3	1.47	26885.34747	0	1	68	NA	NA	NA	NA	NA	1	NA	NA	NA	NA	2	NA	NA	NA	NA	NA	NA	NA	NA	NA	NA	NA	NA	NA	NA	NA	NA	NA	NA	NA	NA	NA	NA	NA	NA	NA	2	2
403	41877	2	42	4	4	5	2.19	26854.47862	27343.5918	1	59	928	6.15	21.87	164.1	73	2	-1.25	-1	1	NA	2	NA	NA	NA	NA	NA	NA	NA	NA	NA	NA	NA	NA	NA	NA	NA	NA	NA	NA	NA	NA	NA	NA	NA	NA	0	2	2
404	41878	2	46	3	3	4	1.19	30209.24424	29993.20374	2	60	77	5.15	27.03	160.8	87.7	1	-0.5	0	1	NA	2	NA	NA	NA	NA	NA	NA	NA	NA	NA	NA	NA	NA	NA	NA	NA	NA	NA	NA	NA	NA	NA	NA	NA	NA	0	2	2
405	41879	2	80	3	4	1	1.31	24599.89329	26865.05614	1	60	119	9.13	31.63	164.8	103.8	1	0	-0.75	2	1	2	NA	NA	NA	NA	NA	NA	NA	NA	NA	NA	NA	NA	NA	NA	NA	NA	NA	NA	NA	NA	NA	NA	NA	NA	0	2	2
406	41880	1	4	2	NA	NA	0.56	12354.75464	12734.48348	2	70	812	9.59	19.38	104.6	59	NA	NA	NA	NA	NA	NA	NA	NA	NA	NA	NA	NA	NA	NA	NA	NA	NA	NA	NA	NA	NA	NA	NA	NA	NA	NA	NA	NA	NA	NA	NA	NA	NA
407	41881	1	70	3	3	1	5	34961.87448	40315.04325	2	60	1075	5.42	29.87	168.2	107	1	1.5	1.75	1	NA	1	NA	NA	NA	NA	NA	NA	NA	NA	NA	NA	NA	NA	NA	NA	NA	NA	NA	NA	NA	NA	NA	NA	NA	NA	0	2	2
408	41882	2	59	1	1	5	1.58	12438.64734	12292.22016	2	71	234	10.82	34.91	148.7	106.9	1	0.5	0.5	1	NA	1	NA	NA	NA	NA	NA	NA	NA	NA	NA	NA	NA	NA	NA	NA	NA	NA	NA	NA	NA	NA	NA	NA	NA	NA	0	2	2
409	41883	2	42	2	4	5	2.84	14746.85171	14573.25245	2	69	3899	9.11	59.13	147.7	130.2	2	-5.5	88	2	1	2	NA	NA	NA	NA	NA	NA	NA	NA	NA	NA	NA	NA	NA	NA	NA	NA	NA	NA	NA	NA	NA	NA	NA	NA	0	2	2
410	41884	2	0	1	NA	NA	2.5	5246.384526	5578.440514	2	72	343	6.4	NA	NA	NA	NA	NA	NA	NA	NA	NA	NA	NA	NA	NA	NA	NA	NA	NA	NA	NA	NA	NA	NA	NA	NA	NA	NA	NA	NA	NA	NA	NA	NA	NA	NA	NA	NA
411	41885	2	0	1	NA	NA	4.12	3667.506959	4140.395777	1	65	60	5.71	NA	NA	NA	NA	NA	NA	NA	NA	NA	NA	NA	NA	NA	NA	NA	NA	NA	NA	NA	NA	NA	NA	NA	NA	NA	NA	NA	NA	NA	NA	NA	NA	NA	NA	NA	NA
412	41886	1	10	3	NA	NA	0.81	47756.58842	48410.13214	2	59	367	5.21	19.61	140.3	64.8	NA	NA	NA	NA	NA	NA	NA	NA	NA	NA	NA	NA	NA	NA	NA	NA	NA	NA	NA	NA	NA	NA	NA	NA	NA	NA	NA	NA	NA	NA	NA	NA	NA
413	41887	1	12	1	NA	NA	1.57	17527.49191	18061.82839	1	66	25	0.66	24.09	164.5	95.2	NA	-3.25	-3.25	NA	NA	NA	53328.29768	0.28	1	0.07	1	0.07	1	0.35	1	7.89	0	0.35	1	0.7	0	0.22	0	0.52	0	0.42	1	126	NA	NA	NA	NA	NA
414	41888	1	71	3	3	6	1.18	41383.71445	40803.37502	1	66	571	8.88	28.65	170.1	110	1	88	88	1	NA	2	NA	NA	NA	NA	NA	NA	NA	NA	NA	NA	NA	NA	NA	NA	NA	NA	NA	NA	NA	NA	NA	NA	NA	NA	NA	2	2
415	41889	1	32	1	3	3	1.56	30859.7039	32783.5093	2	66	133	13.72	22.25	166.4	85.2	2	-0.25	-0.25	1	NA	2	104664.861	16.63	0	0.07	1	0.07	1	0.35	1	1.38	0	0.35	1	3.39	0	0.38	0	1.67	0	5.7	0	178	NA	NA	NA	NA	NA
416	41890	2	10	5	NA	NA	0.48	10650.20395	10623.70954	2	59	764	6.09	23.34	162.6	78.9	NA	NA	NA	NA	NA	NA	32468.11904	0.59	0	0.07	1	0.07	1	0.35	1	1.79	0	0.35	1	2.76	0	0.07	1	2.14	0	1.89	0	144	NA	NA	NA	NA	NA
417	41891	1	5	4	NA	NA	1.16	11230.46458	11432.51053	1	64	258	7.32	14.38	107.1	46.5	NA	NA	NA	NA	NA	NA	NA	NA	NA	NA	NA	NA	NA	NA	NA	NA	NA	NA	NA	NA	NA	NA	NA	NA	NA	NA	NA	NA	NA	NA	NA	NA	NA
418	41892	2	11	5	NA	NA	NA	35049.98581	37619.12478	2	69	896	20.92	16.97	151	63.5	NA	NA	NA	NA	NA	NA	NA	NA	NA	NA	NA	NA	NA	NA	NA	NA	NA	NA	NA	NA	NA	NA	NA	NA	NA	NA	NA	NA	NA	NA	NA	NA	NA
419	41893	1	18	4	NA	NA	NA	15897.39943	15787.63992	2	71	390	12.47	20.48	178.7	69.5	NA	-0.5	0	NA	NA	2	NA	NA	NA	NA	NA	NA	NA	NA	NA	NA	NA	NA	NA	NA	NA	NA	NA	NA	NA	NA	NA	NA	NA	NA	NA	NA	NA
420	41894	2	1	1	NA	NA	0.87	5224.619594	5526.247381	1	70	433	4.86	NA	NA	NA	NA	NA	NA	NA	NA	NA	NA	NA	NA	NA	NA	NA	NA	NA	NA	NA	NA	NA	NA	NA	NA	NA	NA	NA	NA	NA	NA	NA	NA	NA	NA	NA	NA
421	41895	2	47	1	5	1	0.92	27958.96049	28376.17481	2	65	1389	5.27	19.03	159.3	71	1	-0.25	-0.5	2	1	2	NA	NA	NA	NA	NA	NA	NA	NA	NA	NA	NA	NA	NA	NA	NA	NA	NA	NA	NA	NA	NA	NA	NA	NA	0	2	2
422	41896	1	53	3	3	1	0.48	20831.60805	20869.69719	2	59	82	14.39	20.41	173.6	81.6	1	-1.25	-0.75	1	NA	2	69872.00409	0.28	1	0.07	1	0.07	1	0.35	1	0.95	0	0.35	1	0.44	0	0.07	1	0.38	0	0.42	1	64	NA	NA	0	2	2
423	41897	1	77	3	5	1	1.65	34558.89708	34962.52488	2	66	858	8.65	30.81	177.7	113.2	1	0.25	88	1	NA	1	NA	NA	NA	NA	NA	NA	NA	NA	NA	NA	NA	NA	NA	NA	NA	NA	NA	NA	NA	NA	NA	NA	NA	NA	0	2	2
424	41898	2	54	4	5	3	5	36633.78261	39713.681	2	65	682	10.95	29.9	161.3	96.8	2	-1.75	-1.25	1	NA	2	NA	NA	NA	NA	NA	NA	NA	NA	NA	NA	NA	NA	NA	NA	NA	NA	NA	NA	NA	NA	NA	NA	NA	NA	0	2	2
425	41899	1	35	1	1	1	0.71	33862.16261	36324.33935	1	71	3119	21.54	27.5	173.4	93	2	-1	-1.75	1	NA	2	115969.3397	0.28	1	0.07	1	0.07	1	0.35	1	0.78	0	0.35	1	0.07	1	0.5	0	10.95	0	0.42	1	262	NA	NA	NA	NA	NA
426	41900	2	1	4	NA	NA	0.47	10413.79079	11058.17746	1	64	170	6.04	NA	NA	NA	NA	NA	NA	NA	NA	NA	NA	NA	NA	NA	NA	NA	NA	NA	NA	NA	NA	NA	NA	NA	NA	NA	NA	NA	NA	NA	NA	NA	NA	NA	NA	NA	NA
427	41901	1	68	4	1	2	1.43	6527.944321	7337.210552	2	68	NA	NA	25.95	166.8	97.1	2	0	0.5	NA	NA	1	NA	NA	NA	NA	NA	NA	NA	NA	NA	NA	NA	NA	NA	NA	NA	NA	NA	NA	NA	NA	NA	NA	NA	NA	NA	2	2
428	41902	1	36	4	3	1	1.14	20009.77983	21316.03968	1	63	806	14.49	47.54	163.9	134.5	2	-3.5	-2.75	1	NA	2	NA	NA	NA	NA	NA	NA	NA	NA	NA	NA	NA	NA	NA	NA	NA	NA	NA	NA	NA	NA	NA	NA	NA	NA	NA	NA	NA
429	41903	1	33	4	3	6	3.22	29476.4901	30725.69407	2	65	899	14.08	33.62	187.2	108.4	2	-0.25	-0.25	NA	NA	2	NA	NA	NA	NA	NA	NA	NA	NA	NA	NA	NA	NA	NA	NA	NA	NA	NA	NA	NA	NA	NA	NA	NA	NA	NA	NA	NA
430	41904	2	70	3	3	1	3.71	40014.37952	42441.24327	2	62	195	13.45	38.48	168	119.4	1	1.25	-0.5	1	NA	1	NA	NA	NA	NA	NA	NA	NA	NA	NA	NA	NA	NA	NA	NA	NA	NA	NA	NA	NA	NA	NA	NA	NA	NA	0	2	2
431	41905	1	5	3	NA	NA	3.77	14017.50124	14050.85796	2	63	1261	9.39	16.03	108.3	52.7	NA	NA	NA	NA	NA	NA	NA	NA	NA	NA	NA	NA	NA	NA	NA	NA	NA	NA	NA	NA	NA	NA	NA	NA	NA	NA	NA	NA	NA	NA	NA	NA	NA
432	41906	1	6	1	NA	NA	0.31	13856.97424	14549.66349	2	65	66	8.65	22.65	125.9	NA	NA	NA	NA	NA	NA	NA	NA	NA	NA	NA	NA	NA	NA	NA	NA	NA	NA	NA	NA	NA	NA	NA	NA	NA	NA	NA	NA	NA	NA	NA	NA	NA	NA
433	41907	2	23	2	2	6	0.66	24863.15462	25463.45264	2	61	NA	NA	31.24	151.5	88.4	1	-0.75	-0.25	1	NA	2	84964.85623	0.28	1	0.07	1	0.07	1	0.35	1	1.07	0	0.35	1	0.07	1	0.07	1	0.68	0	0.42	1	203	NA	NA	NA	NA	NA
434	41908	2	55	1	1	1	2.56	16965.19077	16765.47734	1	66	387	6.65	33.64	145.9	107.5	2	3.25	1.75	2	2	2	50682.95543	0.61	0	0.07	1	0.07	1	0.35	1	2.71	0	1.91	0	0.42	0	0.3	0	2.38	0	0.42	1	78	NA	NA	0	2	2
435	41909	1	69	1	1	1	0.8	6631.396032	6826.367236	1	59	414	4.79	36.04	166.9	124	2	1.75	2.25	NA	NA	2	21421.03864	0.28	1	0.07	1	0.12	0	0.35	1	0.66	0	0.35	1	0.14	0	0.07	1	0.15	0	0.42	1	29	NA	NA	NA	2	2
436	41910	1	16	1	NA	NA	1.09	8158.587388	8336.152852	1	70	139	7.2	26.07	164.8	83.9	NA	-0.25	-0.25	NA	NA	2	24612.83716	0.28	1	0.07	1	0.07	1	0.35	1	1.52	0	0.35	1	0.43	0	0.07	1	1.14	0	0.42	1	128	NA	NA	NA	NA	NA
437	41911	2	19	2	NA	NA	1.35	12717.17189	12769.7985	2	68	6996	3.86	22.55	165.8	82.2	NA	-1	-1.25	NA	NA	2	NA	NA	NA	NA	NA	NA	NA	NA	NA	NA	NA	NA	NA	NA	NA	NA	NA	NA	NA	NA	NA	NA	NA	NA	NA	NA	NA
438	41912	2	56	4	5	3	4.13	34191.53044	37066.10227	2	65	1166	15.56	46.52	150.1	128.4	2	-6.75	-6.5	1	NA	2	NA	NA	NA	NA	NA	NA	NA	NA	NA	NA	NA	NA	NA	NA	NA	NA	NA	NA	NA	NA	NA	NA	NA	NA	0	2	2
439	41913	1	18	2	NA	NA	5	14927.5841	15076.61412	2	70	NA	NA	23.49	170.9	NA	NA	0.25	0.25	NA	NA	2	NA	NA	NA	NA	NA	NA	NA	NA	NA	NA	NA	NA	NA	NA	NA	NA	NA	NA	NA	NA	NA	NA	NA	NA	NA	NA	NA
440	41914	1	25	3	2	1	0.52	43484.07016	45081.96335	2	59	201	15.22	23.68	179.4	91.5	1	0.75	1	1	NA	2	NA	NA	NA	NA	NA	NA	NA	NA	NA	NA	NA	NA	NA	NA	NA	NA	NA	NA	NA	NA	NA	NA	NA	NA	NA	NA	NA
441	41915	2	63	3	5	1	3.93	53715.24902	55992.47219	2	62	476	5.8	26.65	165.5	97	1	0.25	-0.75	1	NA	2	NA	NA	NA	NA	NA	NA	NA	NA	NA	NA	NA	NA	NA	NA	NA	NA	NA	NA	NA	NA	NA	NA	NA	NA	0	2	2
442	41916	1	5	3	NA	NA	1.18	14017.50124	14050.85796	2	63	593	14.67	16.38	111.6	52.5	NA	NA	NA	NA	NA	NA	NA	NA	NA	NA	NA	NA	NA	NA	NA	NA	NA	NA	NA	NA	NA	NA	NA	NA	NA	NA	NA	NA	NA	NA	NA	NA	NA
443	41917	1	9	2	NA	NA	1.81	12174.51667	11925.69056	2	61	133	10.38	14.48	129	53	NA	NA	NA	NA	NA	NA	NA	NA	NA	NA	NA	NA	NA	NA	NA	NA	NA	NA	NA	NA	NA	NA	NA	NA	NA	NA	NA	NA	NA	NA	NA	NA	NA
444	41918	2	53	3	2	1	0.9	26740.03459	26884.01201	1	67	1294	8.05	24.18	163.2	93.1	1	0	1	1	NA	1	NA	NA	NA	NA	NA	NA	NA	NA	NA	NA	NA	NA	NA	NA	NA	NA	NA	NA	NA	NA	NA	NA	NA	NA	0	2	2
445	41919	2	53	1	4	1	4.09	16965.19077	16765.47734	1	66	1676	6.85	24.88	151.5	71	2	-0.75	-1.25	1	NA	2	NA	NA	NA	NA	NA	NA	NA	NA	NA	NA	NA	NA	NA	NA	NA	NA	NA	NA	NA	NA	NA	NA	NA	NA	0	2	2
446	41920	2	6	3	NA	NA	0.7	26964.22127	28940.67947	1	69	261	15.56	14.88	112.7	51.1	NA	NA	NA	NA	NA	NA	NA	NA	NA	NA	NA	NA	NA	NA	NA	NA	NA	NA	NA	NA	NA	NA	NA	NA	NA	NA	NA	NA	NA	NA	NA	NA	NA
447	41921	1	60	2	1	4	0	4510.010941	4993.354504	1	73	514	4.41	27.65	170	104.7	2	0	2.25	1	NA	1	15669.07201	0.28	1	0.07	1	0.07	1	0.35	1	0.93	0	0.35	1	0.07	1	0.07	1	0.8	0	0.42	1	97	NA	NA	0	2	9
448	41922	2	33	3	5	1	5	75863.06166	75893.63709	2	63	254	5.9	23.34	163.9	77.6	2	0	-0.25	1	NA	2	209694.5854	0.28	1	0.07	1	0.07	1	0.35	1	0.24	0	0.35	1	0.07	1	0.07	1	0.07	1	0.42	1	29	NA	NA	NA	NA	NA
449	41923	2	60	3	5	3	3.92	55310.0861	57654.92135	1	63	2637	9.35	25.77	155.1	95.5	2	-3.5	-3	2	1	1	159767.0106	0.28	1	0.07	1	0.07	1	0.35	1	0.95	0	0.35	1	0.07	1	0.07	1	0.69	0	0.42	1	65	NA	NA	0	2	2
450	41924	1	35	4	4	77	2.45	19669.85201	20701.4185	2	68	308	19.92	21.13	182	82.8	1	-1.25	88	1	NA	2	77783.6209	0.51	0	0.07	1	0.07	1	0.35	1	1.87	0	0.35	1	0.85	0	0.07	1	1.8	0	0.42	1	203	NA	NA	NA	NA	NA
451	41925	1	17	3	NA	NA	5	75534.08678	76229.97993	1	69	1055	22.34	20	180	74.4	NA	-1.25	-1.5	NA	NA	2	NA	NA	NA	NA	NA	NA	NA	NA	NA	NA	NA	NA	NA	NA	NA	NA	NA	NA	NA	NA	NA	NA	NA	NA	NA	NA	NA
452	41926	1	49	3	3	3	5	75479.63979	78103.1466	1	70	254	8.38	28.44	176.7	101.6	1	-0.5	-0.5	1	NA	2	NA	NA	NA	NA	NA	NA	NA	NA	NA	NA	NA	NA	NA	NA	NA	NA	NA	NA	NA	NA	NA	NA	NA	NA	0	2	2
453	41927	1	38	3	4	1	3.57	67534.55269	68070.91451	2	62	1297	16.92	19.24	171.5	76	2	0.25	0.25	1	NA	2	211311.0477	0.51	0	0.07	1	0.07	1	0.35	1	0.87	0	0.35	1	2.63	0	0.07	1	1.48	0	1.65	0	89	NA	NA	NA	NA	NA
454	41928	2	2	4	NA	NA	NA	10228.34652	10861.25824	2	64	481	8.71	19.15	85.5	45	NA	NA	NA	NA	NA	NA	NA	NA	NA	NA	NA	NA	NA	NA	NA	NA	NA	NA	NA	NA	NA	NA	NA	NA	NA	NA	NA	NA	NA	NA	NA	NA	NA
455	41929	2	44	4	4	3	5	25458.24827	27598.59012	2	68	2053	9.81	40.25	165.4	106.2	1	-3.25	-4	1	NA	1	81855.40797	1.1	0	0.07	1	0.07	1	0.35	1	1.36	0	0.69	0	0.26	0	0.07	1	0.73	0	0.42	1	149	NA	NA	0	2	2
456	41930	1	12	1	NA	NA	1.48	12845.66578	13125.24195	2	71	NA	NA	15.14	150.1	61.9	NA	2.25	-0.5	NA	NA	NA	NA	NA	NA	NA	NA	NA	NA	NA	NA	NA	NA	NA	NA	NA	NA	NA	NA	NA	NA	NA	NA	NA	NA	NA	NA	NA	NA
457	41931	1	15	3	NA	NA	1.1	29238.96231	29938.61072	1	67	41	8.38	22.18	171.6	72.8	NA	-0.75	-0.75	NA	NA	NA	NA	NA	NA	NA	NA	NA	NA	NA	NA	NA	NA	NA	NA	NA	NA	NA	NA	NA	NA	NA	NA	NA	NA	NA	NA	NA	NA
458	41932	2	0	1	NA	NA	1.45	3520.45772	3743.27575	1	65	NA	NA	NA	NA	NA	NA	NA	NA	NA	NA	NA	NA	NA	NA	NA	NA	NA	NA	NA	NA	NA	NA	NA	NA	NA	NA	NA	NA	NA	NA	NA	NA	NA	NA	NA	NA	NA	NA
459	41933	2	50	1	4	1	NA	12409.39563	0	2	72	NA	NA	NA	NA	NA	1	NA	NA	NA	NA	2	NA	NA	NA	NA	NA	NA	NA	NA	NA	NA	NA	NA	NA	NA	NA	NA	NA	NA	NA	NA	NA	NA	NA	NA	NA	2	2
460	41934	1	41	4	4	5	0.88	26760.03358	26357.25253	1	61	504	7.31	24.52	183.1	93.1	1	-3	-1.75	NA	NA	2	77849.75327	0.28	1	0.07	1	0.07	1	0.35	1	0.17	0	0.35	1	NA	NA	0.07	1	1.73	0	0.42	1	61	NA	NA	0	2	2
461	41935	2	9	3	NA	NA	2.83	55587.79969	56057.13373	2	60	489	7.26	18.93	145	70.3	NA	NA	NA	NA	NA	NA	171321.4846	1.07	0	0.07	1	0.07	1	0.35	1	2.52	0	0.35	1	0.07	1	0.07	1	1.26	0	0.42	1	119	NA	NA	NA	NA	NA
462	41936	1	16	1	NA	NA	NA	10917.0396	11672.30337	2	74	1111	23	29.36	157.9	92.7	NA	-0.75	-0.75	NA	NA	2	NA	NA	NA	NA	NA	NA	NA	NA	NA	NA	NA	NA	NA	NA	NA	NA	NA	NA	NA	NA	NA	NA	NA	NA	NA	NA	NA
463	41937	2	0	3	NA	NA	1.99	20775.32785	21440.45151	2	73	NA	NA	NA	NA	NA	NA	NA	NA	NA	NA	NA	NA	NA	NA	NA	NA	NA	NA	NA	NA	NA	NA	NA	NA	NA	NA	NA	NA	NA	NA	NA	NA	NA	NA	NA	NA	NA	NA
464	41938	1	11	5	NA	NA	5	9325.392737	9043.159279	1	70	288	13.72	25.97	152.5	90.5	NA	NA	NA	NA	NA	NA	23256.05593	0.28	1	0.07	1	0.07	1	0.35	1	0.61	0	0.35	1	0.12	0	0.07	1	0.28	0	0.42	1	93	NA	NA	NA	NA	NA
465	41939	2	2	4	NA	NA	4.36	9739.006873	10341.63913	1	64	2237	7.34	15.32	97.3	49.4	NA	NA	NA	NA	NA	NA	NA	NA	NA	NA	NA	NA	NA	NA	NA	NA	NA	NA	NA	NA	NA	NA	NA	NA	NA	NA	NA	NA	NA	NA	NA	NA	NA
466	41940	2	10	2	NA	NA	2.42	8202.632247	8037.954218	2	62	12847	6.58	21.76	156.2	76	NA	NA	NA	NA	NA	NA	NA	NA	NA	NA	NA	NA	NA	NA	NA	NA	NA	NA	NA	NA	NA	NA	NA	NA	NA	NA	NA	NA	NA	NA	NA	NA	NA
467	41941	1	13	1	NA	NA	4.6	9828.117289	10042.01881	1	70	1527	8.59	21.29	164.5	74.5	NA	-0.75	-0.5	NA	NA	NA	29649.47716	0.43	0	0.07	1	0.07	1	0.35	1	1.19	0	0.35	1	0.36	0	0.07	1	1.35	0	0.42	1	160	NA	NA	NA	NA	NA
468	41942	2	44	3	4	1	3.77	74400.22008	75823.55028	2	63	71	4.32	23.66	173.1	90	1	0.5	0.75	2	1	2	NA	NA	NA	NA	NA	NA	NA	NA	NA	NA	NA	NA	NA	NA	NA	NA	NA	NA	NA	NA	NA	NA	NA	NA	0	2	2
469	41943	1	8	3	NA	NA	3.23	56201.10331	57863.83624	2	65	30	7.12	28.67	148.7	98.1	NA	NA	NA	NA	NA	NA	148806.9125	0.56	0	0.07	1	0.07	1	0.35	1	1.48	0	0.35	1	4.49	0	0.07	1	1.75	0	0.42	1	180	NA	NA	NA	NA	NA
470	41944	2	39	3	2	6	0	74230.48805	74260.40549	1	67	943	3.03	27.86	161.1	94.5	1	0.25	1.25	1	NA	2	NA	NA	NA	NA	NA	NA	NA	NA	NA	NA	NA	NA	NA	NA	NA	NA	NA	NA	NA	NA	NA	NA	NA	NA	NA	NA	NA
471	41945	1	1	4	NA	NA	NA	7513.328915	7464.583413	2	64	675	7.54	NA	NA	NA	NA	NA	NA	NA	NA	NA	NA	NA	NA	NA	NA	NA	NA	NA	NA	NA	NA	NA	NA	NA	NA	NA	NA	NA	NA	NA	NA	NA	NA	NA	NA	NA	NA
472	41946	2	65	4	3	2	1.83	10410.69139	10981.48653	2	64	239	5.68	32.26	155.8	106.5	1	4	3.75	1	NA	1	NA	NA	NA	NA	NA	NA	NA	NA	NA	NA	NA	NA	NA	NA	NA	NA	NA	NA	NA	NA	NA	NA	NA	NA	1	2	2
473	41947	1	31	3	3	3	0.73	22461.87139	23443.19381	1	61	198	4.28	25.28	185.6	91.5	1	-0.5	-0.75	1	NA	1	72774.19265	0.28	1	0.07	1	0.07	1	0.35	1	0.9	0	0.35	1	0.25	0	0.07	1	0.43	0	0.42	1	56	NA	NA	NA	NA	NA
474	41948	1	27	3	3	5	0.62	48640.60197	49325.45776	2	62	NA	NA	38.15	183.6	128.4	2	NA	NA	NA	NA	2	NA	NA	NA	NA	NA	NA	NA	NA	NA	NA	NA	NA	NA	NA	NA	NA	NA	NA	NA	NA	NA	NA	NA	NA	NA	NA	NA
475	41949	2	18	1	NA	NA	2.26	7189.140669	7434.126407	2	66	1151	15.84	26.31	165.9	93.8	NA	-4.5	-4.25	NA	NA	2	23989.29928	0.28	1	0.07	1	0.07	1	0.35	1	0.43	0	0.35	1	0.73	0	0.07	1	0.07	1	0.42	1	84	NA	NA	NA	NA	NA
476	41950	2	5	3	NA	NA	0.93	15191.68498	15458.24363	1	61	501	6.73	21.99	117.2	70.7	NA	NA	NA	NA	NA	NA	NA	NA	NA	NA	NA	NA	NA	NA	NA	NA	NA	NA	NA	NA	NA	NA	NA	NA	NA	NA	NA	NA	NA	NA	NA	NA	NA
477	41951	1	19	1	NA	NA	NA	15315.72614	15929.83736	1	66	478	15.6	22.84	162.2	77.8	NA	-1	-1	NA	NA	2	NA	NA	NA	NA	NA	NA	NA	NA	NA	NA	NA	NA	NA	NA	NA	NA	NA	NA	NA	NA	NA	NA	NA	NA	NA	NA	NA
478	41952	2	71	3	5	1	5	27789.5029	27834.93419	1	70	415	10.14	34.22	165.2	102.1	1	-0.25	0.5	2	1	2	77133.1245	0.28	1	0.07	1	0.07	1	0.35	1	2.34	0	0.35	1	0.39	0	0.07	1	0.07	1	0.42	1	130	NA	NA	1	2	2
479	41953	2	80	3	4	1	5	46567.13659	53823.29215	2	65	442	17.08	32.25	157.3	NA	2	-0.25	0	NA	NA	2	NA	NA	NA	NA	NA	NA	NA	NA	NA	NA	NA	NA	NA	NA	NA	NA	NA	NA	NA	NA	NA	NA	NA	NA	NA	2	2
480	41954	1	9	4	NA	NA	5	11119.71324	12108.62738	1	64	714	10.53	19.25	137.5	62	NA	NA	NA	NA	NA	NA	NA	NA	NA	NA	NA	NA	NA	NA	NA	NA	NA	NA	NA	NA	NA	NA	NA	NA	NA	NA	NA	NA	NA	NA	NA	NA	NA
481	41955	1	17	1	NA	NA	1.41	14271.52333	14582.13221	2	70	246	24.23	17.96	170.5	69.1	NA	0	-0.75	NA	NA	2	NA	NA	NA	NA	NA	NA	NA	NA	NA	NA	NA	NA	NA	NA	NA	NA	NA	NA	NA	NA	NA	NA	NA	NA	NA	NA	NA
482	41956	2	1	4	NA	NA	5	9811.734932	10615.80122	1	65	447	6.95	NA	NA	NA	NA	NA	NA	NA	NA	NA	NA	NA	NA	NA	NA	NA	NA	NA	NA	NA	NA	NA	NA	NA	NA	NA	NA	NA	NA	NA	NA	NA	NA	NA	NA	NA	NA
483	41957	1	7	2	NA	NA	1.79	15231.53497	16795.20291	2	65	394	13.42	17.14	129.4	61.3	NA	NA	NA	NA	NA	NA	NA	NA	NA	NA	NA	NA	NA	NA	NA	NA	NA	NA	NA	NA	NA	NA	NA	NA	NA	NA	NA	NA	NA	NA	NA	NA	NA
484	41958	1	26	1	3	5	NA	23728.62869	24323.07302	1	64	247	18.46	24.54	165.6	85.2	2	-0.5	-0.25	1	NA	2	NA	NA	NA	NA	NA	NA	NA	NA	NA	NA	NA	NA	NA	NA	NA	NA	NA	NA	NA	NA	NA	NA	NA	NA	NA	NA	NA
485	41959	1	16	4	NA	NA	1.46	13907.69729	13972.77811	1	73	121	5.5	30.73	178.4	106.5	NA	0	-0.75	NA	NA	2	NA	NA	NA	NA	NA	NA	NA	NA	NA	NA	NA	NA	NA	NA	NA	NA	NA	NA	NA	NA	NA	NA	NA	NA	NA	NA	NA
486	41960	2	80	3	3	2	5	27095.94855	33018.735	2	62	357	5.96	25.8	152.5	102.5	2	0.5	-0.25	1	NA	2	NA	NA	NA	NA	NA	NA	NA	NA	NA	NA	NA	NA	NA	NA	NA	NA	NA	NA	NA	NA	NA	NA	NA	NA	0	2	2
487	41961	1	46	3	3	1	4.72	115338.8957	117384.3292	2	66	1199	31.71	30.45	170.3	107.5	2	0.5	0.75	1	NA	2	NA	NA	NA	NA	NA	NA	NA	NA	NA	NA	NA	NA	NA	NA	NA	NA	NA	NA	NA	NA	NA	NA	NA	NA	0	2	2
488	41962	1	48	3	3	1	5	90414.49484	90397.29865	1	63	969	13.51	29.51	187	106.3	2	-1.75	-2.25	1	NA	1	NA	NA	NA	NA	NA	NA	NA	NA	NA	NA	NA	NA	NA	NA	NA	NA	NA	NA	NA	NA	NA	NA	NA	NA	0	2	2
489	41963	1	66	1	2	1	0.06	8372.136628	8668.614011	1	66	2560	12.84	24.84	161.9	91.5	1	NA	NA	1	NA	1	NA	NA	NA	NA	NA	NA	NA	NA	NA	NA	NA	NA	NA	NA	NA	NA	NA	NA	NA	NA	NA	NA	NA	NA	NA	2	2
490	41964	1	42	3	4	4	1.96	36256.38577	36842.03943	1	69	422	9.77	36.47	178.5	122	1	-0.5	0.25	1	NA	2	NA	NA	NA	NA	NA	NA	NA	NA	NA	NA	NA	NA	NA	NA	NA	NA	NA	NA	NA	NA	NA	NA	NA	NA	0	2	2
491	41965	2	37	5	3	1	2.17	55981.77362	57266.12071	1	70	741	49.7	26.08	158.1	90.7	2	NA	NA	NA	NA	2	NA	NA	NA	NA	NA	NA	NA	NA	NA	NA	NA	NA	NA	NA	NA	NA	NA	NA	NA	NA	NA	NA	NA	NA	NA	NA	NA
492	41966	1	62	5	3	1	2.05	38694.44899	38472.01343	2	69	68	4.4	21.36	170.1	87.1	1	-0.25	0	2	2	1	NA	NA	NA	NA	NA	NA	NA	NA	NA	NA	NA	NA	NA	NA	NA	NA	NA	NA	NA	NA	NA	NA	NA	NA	0	2	2
493	41967	1	2	3	NA	NA	1.27	8602.202745	8567.544344	2	70	NA	NA	16.28	94.7	52	NA	NA	NA	NA	NA	NA	NA	NA	NA	NA	NA	NA	NA	NA	NA	NA	NA	NA	NA	NA	NA	NA	NA	NA	NA	NA	NA	NA	NA	NA	NA	NA	NA
494	41968	1	26	3	2	6	0.77	37500.91011	37309.02546	2	59	72	13.13	19.88	163.6	70.9	1	-1.25	-0.5	1	NA	2	NA	NA	NA	NA	NA	NA	NA	NA	NA	NA	NA	NA	NA	NA	NA	NA	NA	NA	NA	NA	NA	NA	NA	NA	NA	NA	NA
495	41969	2	61	3	3	1	2.71	54625.67697	56696.24336	2	62	1407	24.07	32.58	159.9	99.2	2	1.25	1.75	2	1	1	NA	NA	NA	NA	NA	NA	NA	NA	NA	NA	NA	NA	NA	NA	NA	NA	NA	NA	NA	NA	NA	NA	NA	NA	0	2	2
496	41970	1	0	2	NA	NA	NA	5878.367918	5819.128047	2	61	305	6.77	NA	NA	NA	NA	NA	NA	NA	NA	NA	NA	NA	NA	NA	NA	NA	NA	NA	NA	NA	NA	NA	NA	NA	NA	NA	NA	NA	NA	NA	NA	NA	NA	NA	NA	NA	NA
497	41971	1	66	4	3	1	0.88	6564.940098	6551.494076	1	67	3212	6.71	19.93	170.6	76.7	1	-0.25	0	2	1	1	NA	NA	NA	NA	NA	NA	NA	NA	NA	NA	NA	NA	NA	NA	NA	NA	NA	NA	NA	NA	NA	NA	0	0	1	2	2
498	41972	2	26	3	4	6	1.18	86019.94531	87947.99841	2	63	NA	NA	36.47	167.4	113.2	1	0.25	-0.25	NA	NA	2	NA	NA	NA	NA	NA	NA	NA	NA	NA	NA	NA	NA	NA	NA	NA	NA	NA	NA	NA	NA	NA	NA	NA	NA	NA	NA	NA
499	41973	1	71	3	4	3	2.35	30052.77379	29781.65506	1	60	931	32.37	32.71	170.6	120	1	-0.75	-0.5	1	NA	1	NA	NA	NA	NA	NA	NA	NA	NA	NA	NA	NA	NA	NA	NA	NA	NA	NA	NA	NA	NA	NA	NA	NA	NA	0	2	2
500	41974	1	7	1	NA	NA	1.65	11726.52568	11794.87905	2	70	500	7.23	15.39	125.9	52.5	NA	NA	NA	NA	NA	NA	NA	NA	NA	NA	NA	NA	NA	NA	NA	NA	NA	NA	NA	NA	NA	NA	NA	NA	NA	NA	NA	NA	NA	NA	NA	NA	NA
501	41975	2	2	3	NA	NA	1.4	8389.606077	8734.862271	2	64	227	5.22	16.46	89.2	47.5	NA	NA	NA	NA	NA	NA	NA	NA	NA	NA	NA	NA	NA	NA	NA	NA	NA	NA	NA	NA	NA	NA	NA	NA	NA	NA	NA	NA	NA	NA	NA	NA	NA
502	41976	2	0	1	NA	NA	1.77	4865.544492	5492.908423	2	67	NA	NA	NA	NA	NA	NA	NA	NA	NA	NA	NA	NA	NA	NA	NA	NA	NA	NA	NA	NA	NA	NA	NA	NA	NA	NA	NA	NA	NA	NA	NA	NA	NA	NA	NA	NA	NA	NA
503	41977	1	11	4	NA	NA	0.83	5471.797286	5687.6882	1	68	NA	NA	26.36	154.1	79.5	NA	NA	NA	NA	NA	NA	NA	NA	NA	NA	NA	NA	NA	NA	NA	NA	NA	NA	NA	NA	NA	NA	NA	NA	NA	NA	NA	NA	NA	NA	NA	NA	NA
504	41978	2	1	3	NA	NA	1.18	9175.043661	9453.639427	2	72	423	8.02	NA	NA	NA	NA	NA	NA	NA	NA	NA	NA	NA	NA	NA	NA	NA	NA	NA	NA	NA	NA	NA	NA	NA	NA	NA	NA	NA	NA	NA	NA	NA	NA	NA	NA	NA	NA
505	41979	1	6	1	NA	NA	0.71	11934.92271	12015.29014	1	71	288	3.01	14.08	119.2	50.6	NA	NA	NA	NA	NA	NA	NA	NA	NA	NA	NA	NA	NA	NA	NA	NA	NA	NA	NA	NA	NA	NA	NA	NA	NA	NA	NA	NA	NA	NA	NA	NA	NA
506	41980	2	8	3	NA	NA	2.97	42095.76405	0	2	63	NA	NA	NA	NA	NA	NA	NA	NA	NA	NA	NA	NA	NA	NA	NA	NA	NA	NA	NA	NA	NA	NA	NA	NA	NA	NA	NA	NA	NA	NA	NA	NA	NA	NA	NA	NA	NA	NA
507	41981	2	55	1	5	3	5	11163.52508	11032.10859	1	65	1162	17.72	48.47	160.4	129	2	-4	-3.25	2	2	1	NA	NA	NA	NA	NA	NA	NA	NA	NA	NA	NA	NA	NA	NA	NA	NA	NA	NA	NA	NA	NA	NA	NA	NA	0	2	2
508	41982	2	34	3	3	1	NA	71629.5655	72640.64971	2	62	1020	10.81	33.48	171.6	101.2	2	0	-0.5	2	1	2	200706.5613	0.58	0	0.07	1	0.07	1	0.35	1	4.32	0	0.35	1	17.89	0	0.07	1	1.85	0	0.42	1	187	NA	NA	NA	NA	NA
509	41983	2	71	3	3	1	1.02	22871.77405	22232.71116	1	59	240	5.16	23.48	164.2	84.8	2	88	8.25	NA	NA	2	NA	NA	NA	NA	NA	NA	NA	NA	NA	NA	NA	NA	NA	NA	NA	NA	NA	NA	NA	NA	NA	NA	NA	NA	NA	2	2
510	41984	2	78	2	4	5	0.8	14469.38486	15181.78334	1	72	11	1.33	34.91	149	107.7	2	-3.75	-4	NA	NA	1	NA	NA	NA	NA	NA	NA	NA	NA	NA	NA	NA	NA	NA	NA	NA	NA	NA	NA	NA	NA	NA	NA	NA	NA	NA	1	2
511	41985	1	16	1	NA	NA	0.63	12391.79344	12661.49142	2	70	996	12.94	21.81	175.8	74.5	NA	-0.25	-0.25	NA	NA	2	37383.57874	1.7	0	0.07	1	0.07	1	0.35	1	0.29	0	0.35	1	10.3	0	0.07	1	0.54	0	0.42	1	61	NA	NA	NA	NA	NA
512	41986	1	5	3	NA	NA	1.26	14206.39694	14300.25405	2	59	6811	11.24	17.84	123.7	62.2	NA	NA	NA	NA	NA	NA	NA	NA	NA	NA	NA	NA	NA	NA	NA	NA	NA	NA	NA	NA	NA	NA	NA	NA	NA	NA	NA	NA	NA	NA	NA	NA	NA
513	41987	1	9	1	NA	NA	1.36	13768.91147	15182.42662	1	66	NA	NA	20.24	146.1	70.5	NA	NA	NA	NA	NA	NA	NA	NA	NA	NA	NA	NA	NA	NA	NA	NA	NA	NA	NA	NA	NA	NA	NA	NA	NA	NA	NA	NA	NA	NA	NA	NA	NA
514	41988	2	52	3	2	1	0.97	27318.06564	28522.4519	2	64	103	11.73	23.95	160.5	77.7	1	-0.75	-0.5	1	NA	2	81589.83568	0.28	1	0.07	1	0.07	1	0.35	1	0.63	0	0.35	1	0.1	0	0.07	1	0.89	0	0.42	1	35	NA	NA	0	2	2
515	41989	1	13	4	NA	NA	0.87	14389.4415	14580.17402	1	68	274	8.47	17.59	169.1	65.5	NA	NA	NA	NA	NA	NA	NA	NA	NA	NA	NA	NA	NA	NA	NA	NA	NA	NA	NA	NA	NA	NA	NA	NA	NA	NA	NA	NA	NA	NA	NA	NA	NA
516	41990	1	45	1	1	5	1.99	28374.25929	30429.89321	2	65	722	14.31	37.86	160.4	109.7	1	-0.25	-0.25	1	NA	2	NA	NA	NA	NA	NA	NA	NA	NA	NA	NA	NA	NA	NA	NA	NA	NA	NA	NA	NA	NA	NA	NA	0	0	0	2	2
517	41991	1	66	1	1	1	0.35	7384.252394	8175.632041	2	66	1133	26.45	27.24	164.6	99	1	0.25	0	1	NA	2	25655.01149	0.28	1	0.07	1	0.07	1	0.35	1	0.53	0	0.35	1	0.07	1	0.07	1	0.07	1	0.42	1	39	NA	NA	NA	2	2
518	41992	2	2	1	NA	NA	2.66	8686.674941	9348.97287	1	69	740	3.45	17.26	92.6	NA	NA	NA	NA	NA	NA	NA	NA	NA	NA	NA	NA	NA	NA	NA	NA	NA	NA	NA	NA	NA	NA	NA	NA	NA	NA	NA	NA	NA	NA	NA	NA	NA	NA
519	41993	2	59	3	5	1	5	89748.14518	89463.09211	2	62	512	10.76	19.67	160.4	73.2	1	-0.5	-0.25	1	NA	2	NA	NA	NA	NA	NA	NA	NA	NA	NA	NA	NA	NA	NA	NA	NA	NA	NA	NA	NA	NA	NA	NA	NA	NA	0	2	2
520	41994	1	17	3	NA	NA	4.26	63072.54022	63322.61844	2	61	30	3.98	33.13	157.9	106.7	NA	-2.5	-2.25	NA	NA	2	184683.623	0.28	1	0.07	1	0.07	1	0.35	1	1.48	0	0.35	1	0.23	0	0.14	0	1.46	0	0.42	1	98	NA	NA	NA	NA	NA
521	41995	2	5	3	NA	NA	1.41	13907.62552	15667.27598	2	62	112	9.99	24.66	116.9	74.1	NA	NA	NA	NA	NA	NA	NA	NA	NA	NA	NA	NA	NA	NA	NA	NA	NA	NA	NA	NA	NA	NA	NA	NA	NA	NA	NA	NA	NA	NA	NA	NA	NA
522	41996	1	2	5	NA	NA	3.3	32124.72641	35184.71501	2	67	3849	8.87	14.95	85.4	44	NA	NA	NA	NA	NA	NA	NA	NA	NA	NA	NA	NA	NA	NA	NA	NA	NA	NA	NA	NA	NA	NA	NA	NA	NA	NA	NA	NA	NA	NA	NA	NA	NA
523	41997	1	12	1	NA	NA	1.81	15459.30625	15930.5928	2	66	391	4.19	37.87	160.7	109.8	NA	0.25	0	NA	NA	NA	NA	NA	NA	NA	NA	NA	NA	NA	NA	NA	NA	NA	NA	NA	NA	NA	NA	NA	NA	NA	NA	NA	NA	NA	NA	NA	NA
524	41998	1	20	4	3	5	1.24	24763.18432	25387.3901	1	63	1329	36.7	24.84	174.8	82.4	1	-2.75	-2.5	1	NA	2	NA	NA	NA	NA	NA	NA	NA	NA	NA	NA	NA	NA	NA	NA	NA	NA	NA	NA	NA	NA	NA	NA	NA	NA	NA	NA	NA
525	41999	1	3	3	NA	NA	1.42	13578.13062	13523.42413	2	60	72	5.53	16.75	106.8	50	NA	NA	NA	NA	NA	NA	NA	NA	NA	NA	NA	NA	NA	NA	NA	NA	NA	NA	NA	NA	NA	NA	NA	NA	NA	NA	NA	NA	NA	NA	NA	NA	NA
526	42000	1	51	3	5	1	5	87400.23098	89129.78802	1	68	687	5.86	22.48	173.8	86	1	-1.25	-0.5	2	1	1	298407.6317	0.28	1	0.07	1	0.07	1	0.35	1	1.18	0	0.35	1	0.07	1	0.07	1	0.07	1	0.42	1	35	NA	NA	0	2	2
527	42001	1	22	3	3	5	3.69	90560.16147	91835.2413	2	62	87	20.95	25.62	187	96.7	2	-5.5	88	1	NA	2	259407.9566	0.28	1	0.07	1	0.07	1	0.35	1	6.24	0	1.02	0	5.91	0	0.07	1	1.69	0	0.42	1	230	NA	NA	NA	NA	NA
528	42002	1	52	4	5	3	5	20345.89528	21422.07452	1	63	648	6.48	31.25	176	110.2	2	-4.25	-4.25	1	NA	1	58185.29342	0.28	1	0.07	1	0.07	1	0.35	1	0.6	0	0.35	1	0.07	1	0.07	1	1.01	0	0.42	1	155	NA	NA	0	2	2
529	42003	1	68	1	1	2	0.33	8605.549653	8925.327539	1	66	340	4.84	25.31	172.5	94.4	2	-1.75	88	1	NA	1	NA	NA	NA	NA	NA	NA	NA	NA	NA	NA	NA	NA	NA	NA	NA	NA	NA	NA	NA	NA	NA	NA	NA	NA	0	1	2
530	42004	1	52	1	3	1	5	15232.987	16759.55488	1	71	1428	35.07	33.05	163	106	2	0	0	1	NA	1	NA	NA	NA	NA	NA	NA	NA	NA	NA	NA	NA	NA	NA	NA	NA	NA	NA	NA	NA	NA	NA	NA	NA	NA	0	2	2
531	42005	1	80	3	4	2	4.9	20894.83973	22183.9904	1	67	38	5.37	29.44	163.6	NA	1	88	88	1	NA	1	NA	NA	NA	NA	NA	NA	NA	NA	NA	NA	NA	NA	NA	NA	NA	NA	NA	NA	NA	NA	NA	NA	NA	NA	0	2	2
532	42006	1	9	1	NA	NA	1.41	11211.15002	10982.01347	2	70	97	10.58	22.44	138.1	72.9	NA	NA	NA	NA	NA	NA	NA	NA	NA	NA	NA	NA	NA	NA	NA	NA	NA	NA	NA	NA	NA	NA	NA	NA	NA	NA	NA	NA	NA	NA	NA	NA	NA
533	42007	1	2	3	NA	NA	0.65	8677.78046	8642.817555	2	61	750	7.47	15.13	92.7	47.2	NA	NA	NA	NA	NA	NA	NA	NA	NA	NA	NA	NA	NA	NA	NA	NA	NA	NA	NA	NA	NA	NA	NA	NA	NA	NA	NA	NA	NA	NA	NA	NA	NA
534	42008	1	1	4	NA	NA	1.56	7120.585638	7208.011214	2	68	302	3.41	NA	NA	NA	NA	NA	NA	NA	NA	NA	NA	NA	NA	NA	NA	NA	NA	NA	NA	NA	NA	NA	NA	NA	NA	NA	NA	NA	NA	NA	NA	NA	NA	NA	NA	NA	NA
535	42009	2	38	3	3	3	0.57	30711.43634	30723.81411	2	59	442	11.39	31.84	163.1	106.3	1	-0.75	-1.25	1	NA	1	84890.08707	2.91	0	0.07	1	0.07	1	0.35	1	0.69	0	0.35	1	0.71	0	0.07	1	1.84	0	0.42	1	78	NA	NA	NA	NA	NA
536	42010	1	24	1	2	5	1.43	24677.02544	24631.03637	2	64	NA	NA	23.47	171.7	84.2	2	0.75	-0.5	1	NA	2	82075.18225	0.28	1	0.07	1	0.07	1	0.35	1	0.81	0	0.35	1	0.07	1	0.07	1	0.42	0	0.42	1	108	NA	NA	NA	NA	NA
537	42011	1	12	4	NA	NA	0.44	15230.16153	15125.00879	1	59	10	10.28	28.04	163.1	84.8	NA	-0.25	-0.25	NA	NA	NA	NA	NA	NA	NA	NA	NA	NA	NA	NA	NA	NA	NA	NA	NA	NA	NA	NA	NA	NA	NA	NA	NA	NA	NA	NA	NA	NA
538	42012	2	11	5	NA	NA	3.41	8599.636344	0	2	68	NA	NA	NA	NA	NA	NA	NA	NA	NA	NA	NA	NA	NA	NA	NA	NA	NA	NA	NA	NA	NA	NA	NA	NA	NA	NA	NA	NA	NA	NA	NA	NA	NA	NA	NA	NA	NA	NA
539	42013	2	0	1	NA	NA	4.71	4275.102652	4467.499919	1	73	166	4.75	NA	NA	NA	NA	NA	NA	NA	NA	NA	NA	NA	NA	NA	NA	NA	NA	NA	NA	NA	NA	NA	NA	NA	NA	NA	NA	NA	NA	NA	NA	NA	NA	NA	NA	NA	NA
540	42014	1	50	3	4	5	1.46	24097.16963	0	1	68	NA	NA	NA	NA	NA	1	NA	NA	NA	NA	1	NA	NA	NA	NA	NA	NA	NA	NA	NA	NA	NA	NA	NA	NA	NA	NA	NA	NA	NA	NA	NA	NA	NA	NA	NA	2	2
541	42015	2	79	3	4	1	3.75	25765.36237	25045.44939	2	60	2908	6.55	20.31	159.4	79	2	88	-0.25	2	2	1	NA	NA	NA	NA	NA	NA	NA	NA	NA	NA	NA	NA	NA	NA	NA	NA	NA	NA	NA	NA	NA	NA	NA	NA	0	2	2
542	42016	1	24	3	5	6	2.64	81508.46882	82416.96044	1	73	1165	19.76	25.61	182.6	94.2	2	-0.25	-0.25	1	NA	2	NA	NA	NA	NA	NA	NA	NA	NA	NA	NA	NA	NA	NA	NA	NA	NA	NA	NA	NA	NA	NA	NA	NA	NA	NA	NA	NA
543	42017	2	5	5	NA	NA	0.58	16068.49111	15576.32764	1	67	NA	NA	13.54	104.2	46.4	NA	NA	NA	NA	NA	NA	NA	NA	NA	NA	NA	NA	NA	NA	NA	NA	NA	NA	NA	NA	NA	NA	NA	NA	NA	NA	NA	NA	NA	NA	NA	NA	NA
544	42018	1	62	1	1	6	1.01	4825.353894	5342.49316	1	70	373	14.35	27.64	165.7	103.5	1	-1.25	-1.5	1	NA	2	NA	NA	NA	NA	NA	NA	NA	NA	NA	NA	NA	NA	NA	NA	NA	NA	NA	NA	NA	NA	NA	NA	NA	NA	0	2	2
545	42019	1	4	3	NA	NA	1.41	35944.15968	36029.69413	1	61	167	4.25	17.25	96.3	50.4	NA	NA	NA	NA	NA	NA	NA	NA	NA	NA	NA	NA	NA	NA	NA	NA	NA	NA	NA	NA	NA	NA	NA	NA	NA	NA	NA	NA	NA	NA	NA	NA	NA
546	42020	2	3	3	NA	NA	1.13	14177.79884	15152.73668	2	60	387	8	14.24	94.8	42.5	NA	NA	NA	NA	NA	NA	NA	NA	NA	NA	NA	NA	NA	NA	NA	NA	NA	NA	NA	NA	NA	NA	NA	NA	NA	NA	NA	NA	NA	NA	NA	NA	NA
547	42021	1	44	1	1	1	1.74	16596.32699	17559.00133	1	73	5258	13.52	26.03	167.8	89.9	1	-0.75	-0.25	2	2	1	NA	NA	NA	NA	NA	NA	NA	NA	NA	NA	NA	NA	NA	NA	NA	NA	NA	NA	NA	NA	NA	NA	NA	NA	0	2	2
548	42022	2	14	2	NA	NA	0.36	12197.80938	12248.28675	2	62	347	4.47	21.5	161.4	74.4	NA	-3.25	-2.5	NA	NA	NA	NA	NA	NA	NA	NA	NA	NA	NA	NA	NA	NA	NA	NA	NA	NA	NA	NA	NA	NA	NA	NA	NA	NA	NA	NA	NA	NA
549	42023	2	30	1	2	4	0.3	19587.96895	23162.20223	1	71	906	14.18	24.31	155.4	92.1	1	-6.5	-1.25	1	NA	2	NA	NA	NA	NA	NA	NA	NA	NA	NA	NA	NA	NA	NA	NA	NA	NA	NA	NA	NA	NA	NA	NA	NA	NA	NA	NA	NA
550	42024	1	36	3	2	1	3.15	75231.02337	78517.74372	1	61	2632	70.97	23.49	178.8	88.2	1	-0.5	-0.25	1	NA	2	NA	NA	NA	NA	NA	NA	NA	NA	NA	NA	NA	NA	NA	NA	NA	NA	NA	NA	NA	NA	NA	NA	NA	NA	NA	NA	NA
551	42025	2	43	4	3	5	1.93	26467.48009	27067.65119	1	64	177	1.88	29.95	159.3	96.4	1	-0.5	-0.5	2	1	2	NA	NA	NA	NA	NA	NA	NA	NA	NA	NA	NA	NA	NA	NA	NA	NA	NA	NA	NA	NA	NA	NA	NA	NA	0	2	2
552	42026	1	71	3	1	1	4.37	23379.42641	25897.95094	1	62	116	3.68	35.84	164.1	125.6	2	3	3	2	2	1	NA	NA	NA	NA	NA	NA	NA	NA	NA	NA	NA	NA	NA	NA	NA	NA	NA	NA	NA	NA	NA	NA	NA	NA	0	2	2
553	42027	2	9	1	NA	NA	2.25	6832.221308	6695.055981	1	70	556	17.47	20.53	143.7	73.5	NA	NA	NA	NA	NA	NA	NA	NA	NA	NA	NA	NA	NA	NA	NA	NA	NA	NA	NA	NA	NA	NA	NA	NA	NA	NA	NA	NA	NA	NA	NA	NA	NA
554	42028	1	45	4	3	5	3.38	28690.44584	30955.03204	2	72	419	7.74	17.96	181.4	76.8	2	88	88	2	1	1	NA	NA	NA	NA	NA	NA	NA	NA	NA	NA	NA	NA	NA	NA	NA	NA	NA	NA	NA	NA	NA	NA	NA	NA	NA	2	2
555	42029	2	71	3	2	2	1.25	32569.84379	33098.089	2	62	327	38.26	27.94	148.6	94.5	2	-0.5	-0.25	2	2	1	NA	NA	NA	NA	NA	NA	NA	NA	NA	NA	NA	NA	NA	NA	NA	NA	NA	NA	NA	NA	NA	NA	NA	NA	0	2	2
556	42030	2	33	3	4	1	5	71121.0443	71760.72513	1	67	676	13.2	20.63	161.8	70.1	2	-0.25	-0.5	NA	NA	2	NA	NA	NA	NA	NA	NA	NA	NA	NA	NA	NA	NA	NA	NA	NA	NA	NA	NA	NA	NA	NA	NA	NA	NA	NA	NA	NA
557	42031	1	6	3	NA	NA	1.76	24309.46277	25028.6683	2	66	306	6.97	16.13	111.9	55.3	NA	NA	NA	NA	NA	NA	64365.57089	0.28	1	0.07	1	0.07	1	0.35	1	2.22	0	0.35	1	1.68	0	0.07	1	0.5	0	0.42	1	120	NA	NA	NA	NA	NA
558	42032	2	2	3	NA	NA	2.57	8389.606077	8734.862271	1	60	79	3.64	16.58	82.2	45	NA	NA	NA	NA	NA	NA	NA	NA	NA	NA	NA	NA	NA	NA	NA	NA	NA	NA	NA	NA	NA	NA	NA	NA	NA	NA	NA	NA	NA	NA	NA	NA	NA
559	42033	1	63	4	1	2	0.1	6527.944321	6869.463774	2	68	16624	11.51	39.98	177.1	131	2	1.25	1	1	NA	1	NA	NA	NA	NA	NA	NA	NA	NA	NA	NA	NA	NA	NA	NA	NA	NA	NA	NA	NA	NA	NA	NA	0	0	0	2	2
560	42034	1	29	5	2	1	NA	34919.51098	35411.1749	1	62	57	6.1	21.8	176.1	79.2	2	-0.75	-0.5	NA	NA	2	100026.3123	0.28	1	0.07	1	0.07	1	0.35	1	2.54	0	0.35	1	0.16	0	0.07	1	1.15	0	0.42	1	119	NA	NA	NA	NA	NA
561	42035	1	51	2	5	1	1.13	17395.47457	17438.46689	2	61	15848	4.3	34.4	162.2	110.6	2	-0.75	-2	2	2	2	43805.04412	0.28	1	0.07	1	0.07	1	2.06	0	7.41	0	3.1	0	1.32	0	0.07	1	1.92	0	0.42	1	133	NA	NA	NA	2	2
562	42036	1	5	2	NA	NA	1.79	17964.78079	19701.31892	2	65	719	9.15	16.21	111.9	57.5	NA	NA	NA	NA	NA	NA	NA	NA	NA	NA	NA	NA	NA	NA	NA	NA	NA	NA	NA	NA	NA	NA	NA	NA	NA	NA	NA	NA	NA	NA	NA	NA	NA
563	42037	1	75	3	5	5	NA	26604.03896	27429.85712	1	61	122	14.78	NA	NA	111.7	2	-1	-2.75	1	NA	1	NA	NA	NA	NA	NA	NA	NA	NA	NA	NA	NA	NA	NA	NA	NA	NA	NA	NA	NA	NA	NA	NA	NA	NA	NA	2	2
564	42038	1	6	5	NA	NA	5	10996.26013	12818.65828	2	62	251	8.88	16.68	118.7	54	NA	NA	NA	NA	NA	NA	NA	NA	NA	NA	NA	NA	NA	NA	NA	NA	NA	NA	NA	NA	NA	NA	NA	NA	NA	NA	NA	NA	NA	NA	NA	NA	NA
565	42039	1	0	3	NA	NA	NA	20415.72766	21273.85888	2	63	97	5.97	NA	NA	NA	NA	NA	NA	NA	NA	NA	NA	NA	NA	NA	NA	NA	NA	NA	NA	NA	NA	NA	NA	NA	NA	NA	NA	NA	NA	NA	NA	NA	NA	NA	NA	NA	NA
566	42040	1	19	2	NA	NA	3.42	19333.97122	19526.99254	2	61	1472	21.06	21.64	172.5	75.2	NA	0	0.25	NA	NA	2	NA	NA	NA	NA	NA	NA	NA	NA	NA	NA	NA	NA	NA	NA	NA	NA	NA	NA	NA	NA	NA	NA	NA	NA	NA	NA	NA
567	42041	1	80	3	1	1	1.31	11478.01101	11604.25753	2	70	3475	4.36	22.62	164.5	87.2	2	2.75	3.5	2	1	2	NA	NA	NA	NA	NA	NA	NA	NA	NA	NA	NA	NA	NA	NA	NA	NA	NA	NA	NA	NA	NA	NA	NA	NA	0	2	2
568	42042	1	76	2	1	2	1.7	6745.203054	6888.748592	2	62	3413	7.47	23.6	155.4	89.5	2	-1.25	-1.75	1	NA	1	21616.79041	0.28	1	0.07	1	0.07	1	0.35	1	0.47	0	0.35	1	0.14	0	0.07	1	0.38	0	0.42	1	23	NA	NA	0	2	2
569	42043	1	38	1	2	1	0.96	37218.61412	37829.22307	2	61	867	19.82	32.02	165.4	106.8	9	-0.25	0	1	NA	2	NA	NA	NA	NA	NA	NA	NA	NA	NA	NA	NA	NA	NA	NA	NA	NA	NA	NA	NA	NA	NA	NA	NA	NA	NA	NA	NA
570	42044	2	13	2	NA	NA	1.45	10680.24854	10724.44589	1	62	2414	16.63	19.78	153.5	66.5	NA	-4.5	-5.25	NA	NA	NA	34606.88291	0.28	1	0.07	1	0.07	1	0.35	1	2.75	0	0.35	1	0.39	0	0.07	1	0.51	0	0.42	1	40	NA	NA	NA	NA	NA
571	42045	1	53	3	4	3	5	105815.662	107742.0084	1	69	15175	15.8	26.3	185.3	97.9	1	1.5	1.75	1	NA	2	NA	NA	NA	NA	NA	NA	NA	NA	NA	NA	NA	NA	NA	NA	NA	NA	NA	NA	NA	NA	NA	NA	NA	NA	0	2	2
572	42046	1	1	1	NA	NA	2.62	8689.811893	8721.705035	2	61	NA	NA	NA	NA	NA	NA	NA	NA	NA	NA	NA	NA	NA	NA	NA	NA	NA	NA	NA	NA	NA	NA	NA	NA	NA	NA	NA	NA	NA	NA	NA	NA	NA	NA	NA	NA	NA	NA
573	42047	2	52	3	3	1	3.69	100674.0063	101729.7969	2	62	586	19.28	36.27	166.2	105.1	2	-5.25	-5.25	2	1	2	NA	NA	NA	NA	NA	NA	NA	NA	NA	NA	NA	NA	NA	NA	NA	NA	NA	NA	NA	NA	NA	NA	NA	NA	0	2	2
574	42048	1	50	5	3	1	0.98	70355.1165	71843.77178	1	62	NA	NA	32.97	164.3	105.7	1	-0.75	-0.5	NA	NA	2	NA	NA	NA	NA	NA	NA	NA	NA	NA	NA	NA	NA	NA	NA	NA	NA	NA	NA	NA	NA	NA	NA	NA	NA	NA	2	2
575	42049	1	44	3	4	1	5	90756.45097	99152.80406	2	64	719	14.25	28.09	177.3	101	2	-0.5	-1.75	1	NA	2	NA	NA	NA	NA	NA	NA	NA	NA	NA	NA	NA	NA	NA	NA	NA	NA	NA	NA	NA	NA	NA	NA	NA	NA	0	1	2
576	42050	1	52	3	5	3	5	107490.707	109447.5471	1	71	23424	29.75	26.49	167.7	90.6	2	-0.75	-0.75	2	2	2	366431.7402	0.42	0	0.07	1	0.07	1	0.35	1	3.82	0	0.35	1	5.29	0	0.15	0	1.67	0	7.22	0	149	NA	NA	0	2	2
577	42051	2	16	4	NA	NA	1.99	16816.32123	18057.6727	1	61	145	1.95	21.35	167.9	81	NA	-0.5	-0.5	NA	NA	2	NA	NA	NA	NA	NA	NA	NA	NA	NA	NA	NA	NA	NA	NA	NA	NA	NA	NA	NA	NA	NA	NA	NA	NA	NA	NA	NA
578	42052	2	33	1	3	4	0.39	15167.86718	15003.79701	1	70	491	4.77	44.68	155.4	127.5	2	NA	NA	NA	NA	2	NA	NA	NA	NA	NA	NA	NA	NA	NA	NA	NA	NA	NA	NA	NA	NA	NA	NA	NA	NA	NA	NA	NA	NA	NA	NA	NA
579	42053	2	38	1	5	1	5	31413.39451	31912.96725	2	65	1313	12.91	23.38	161.4	80.7	2	-2	-1.75	2	1	2	NA	NA	NA	NA	NA	NA	NA	NA	NA	NA	NA	NA	NA	NA	NA	NA	NA	NA	NA	NA	NA	NA	NA	NA	NA	NA	NA
580	42054	2	6	4	NA	NA	0.18	9636.12158	9612.14989	2	62	538	12.91	15.6	120.1	53.5	NA	NA	NA	NA	NA	NA	NA	NA	NA	NA	NA	NA	NA	NA	NA	NA	NA	NA	NA	NA	NA	NA	NA	NA	NA	NA	NA	NA	NA	NA	NA	NA	NA
581	42055	2	27	1	1	6	0.18	24417.57269	24660.57982	1	71	121	1.73	40.54	164.8	135.9	1	-5	-5	1	NA	2	82285.88041	0.28	1	0.07	1	0.07	1	0.35	1	3.47	0	2.8	0	17	0	0.07	1	2.77	0	7.05	0	253	NA	NA	NA	NA	NA
582	42056	2	57	3	4	1	1.29	27318.06564	28522.4519	2	64	728	7.65	33.81	163.7	109.3	1	-0.5	-0.25	1	NA	2	NA	NA	NA	NA	NA	NA	NA	NA	NA	NA	NA	NA	NA	NA	NA	NA	NA	NA	NA	NA	NA	NA	NA	NA	0	2	2
583	42057	1	37	3	3	1	0.58	23077.54625	23260.82895	1	61	155	11.93	40.5	180.4	137.2	1	0	-0.25	1	NA	2	NA	NA	NA	NA	NA	NA	NA	NA	NA	NA	NA	NA	NA	NA	NA	NA	NA	NA	NA	NA	NA	NA	NA	NA	NA	NA	NA
584	42058	2	33	3	4	5	0.74	35611.3558	35931.65342	2	59	721	5.41	50.74	175.8	141.9	1	-3.25	-3.5	1	NA	2	99279.37909	0.28	1	0.07	1	0.07	1	0.35	1	0.5	0	1.06	0	5.04	0	0.07	1	0.61	0	4.8	0	125	NA	NA	NA	NA	NA
585	42059	1	46	3	4	1	5	116710.0803	120766.6669	1	69	840	22.62	24.76	184.2	94.1	2	-3.25	-3	1	NA	2	340966.4885	0.44	0	0.07	1	0.07	1	0.35	1	2.76	0	2.44	0	0.47	0	0.07	1	2.07	0	0.42	1	226	NA	NA	0	2	2
586	42060	1	1	3	NA	NA	1.13	8593.830867	8559.206196	2	60	334	10.65	NA	NA	NA	NA	NA	NA	NA	NA	NA	NA	NA	NA	NA	NA	NA	NA	NA	NA	NA	NA	NA	NA	NA	NA	NA	NA	NA	NA	NA	NA	NA	NA	NA	NA	NA	NA
587	42061	2	23	1	2	3	0.41	13662.13805	13798.10558	2	69	202	9.15	36.47	167.9	109.7	1	-6.5	-6.5	1	NA	2	NA	NA	NA	NA	NA	NA	NA	NA	NA	NA	NA	NA	NA	NA	NA	NA	NA	NA	NA	NA	NA	NA	NA	NA	NA	NA	NA
588	42062	1	30	3	3	1	5	73223.97074	76423.00625	1	61	476	10.19	24.32	171.7	83.2	1	-1.25	-1	1	NA	2	NA	NA	NA	NA	NA	NA	NA	NA	NA	NA	NA	NA	NA	NA	NA	NA	NA	NA	NA	NA	NA	NA	NA	NA	NA	NA	NA
589	42063	1	2	1	NA	NA	1.45	5707.755318	6023.586637	1	70	299	8.48	16.11	96.5	48.1	NA	NA	NA	NA	NA	NA	NA	NA	NA	NA	NA	NA	NA	NA	NA	NA	NA	NA	NA	NA	NA	NA	NA	NA	NA	NA	NA	NA	NA	NA	NA	NA	NA
590	42064	2	48	4	4	5	1.71	30227.87557	32769.21252	2	67	2023	7.18	31.02	162.6	101.2	2	-2.5	-2.25	2	1	1	97191.09738	0.6	0	0.07	1	0.07	1	0.35	1	3.22	0	0.35	1	0.07	1	0.14	0	0.94	0	0.42	1	138	NA	NA	NA	2	2
591	42065	2	59	1	3	1	5	16965.19077	16765.47734	1	66	931	13.52	28.02	150.9	94	2	-0.25	-2.25	1	NA	2	NA	NA	NA	NA	NA	NA	NA	NA	NA	NA	NA	NA	NA	NA	NA	NA	NA	NA	NA	NA	NA	NA	NA	NA	0	2	2
592	42066	2	38	3	4	1	0.99	31142.3323	32632.07002	1	74	3924	14.36	25.36	156.6	80	1	0.25	-0.25	1	NA	2	NA	NA	NA	NA	NA	NA	NA	NA	NA	NA	NA	NA	NA	NA	NA	NA	NA	NA	NA	NA	NA	NA	NA	NA	NA	NA	NA
593	42067	1	63	3	4	1	1	21471.92905	21203.71059	2	60	865	9.14	31.66	172.5	NA	1	0.25	-0.5	NA	NA	2	0	NA	NA	NA	NA	NA	NA	NA	NA	NA	NA	NA	NA	NA	NA	NA	NA	NA	NA	NA	NA	NA	NA	NA	NA	2	2
594	42068	1	16	4	NA	NA	2.97	18273.49853	18359.00904	1	69	478	8.97	23.82	166.2	74.5	NA	0	1.25	NA	NA	2	58150.61152	0.58	0	0.07	1	0.07	1	0.35	1	0.07	1	0.35	1	0.36	0	0.19	0	1.61	0	0.42	1	261	NA	NA	NA	NA	NA
595	42069	2	36	3	4	1	0.91	30952.31436	30964.78921	1	59	194	15.93	24.39	162.1	80.4	1	-0.25	-0.25	1	NA	2	NA	NA	NA	NA	NA	NA	NA	NA	NA	NA	NA	NA	NA	NA	NA	NA	NA	NA	NA	NA	NA	NA	NA	NA	NA	NA	NA
596	42070	1	7	1	NA	NA	1.16	7720.584187	7772.573091	1	70	NA	NA	15.49	118.1	55.7	NA	NA	NA	NA	NA	NA	25684.45967	0.28	1	0.07	1	0.07	1	0.35	1	0.39	0	0.35	1	0.11	0	0.07	1	0.38	0	0.42	1	23	NA	NA	NA	NA	NA
597	42071	2	44	3	3	1	1.99	80591.33243	80702.13542	1	67	1636	7.61	27.06	173	94.3	1	-1	-1	1	NA	1	284635.7583	0.28	1	0.07	1	1.26	0	0.35	1	0.36	0	0.35	1	24.7	0	0.07	1	0.07	1	6.48	0	54	NA	NA	0	2	2
598	42072	1	19	4	NA	NA	0.4	18623.88449	18495.30066	2	70	293	9.52	25.26	179.4	86.8	NA	-0.75	-0.75	NA	NA	2	58582.30372	0.28	1	0.07	1	0.07	1	0.35	1	0.69	0	0.35	1	0.5	0	0.1	0	1.34	0	0.42	1	172	NA	NA	NA	NA	NA
599	42073	1	42	1	2	6	1.93	20643.62113	21287.53971	2	71	898	7.08	28.13	167.7	99.7	2	0	0	1	NA	2	NA	NA	NA	NA	NA	NA	NA	NA	NA	NA	NA	NA	NA	NA	NA	NA	NA	NA	NA	NA	NA	NA	NA	NA	0	2	2
600	42074	1	77	3	5	1	NA	30052.77379	29506.01983	1	60	1002	25.47	25.47	179	106.3	1	1.5	88	1	NA	2	NA	NA	NA	NA	NA	NA	NA	NA	NA	NA	NA	NA	NA	NA	NA	NA	NA	NA	NA	NA	NA	NA	2	2	0	2	2
601	42075	1	46	3	3	1	3.77	82011.62348	91163.60298	2	63	242	5.92	33.09	172.7	113.4	1	-1.75	-1.75	1	NA	1	NA	NA	NA	NA	NA	NA	NA	NA	NA	NA	NA	NA	NA	NA	NA	NA	NA	NA	NA	NA	NA	NA	NA	NA	0	2	2
602	42076	2	6	1	NA	NA	1.1	10962.46326	11514.71437	1	66	4857	4.89	17.36	118.8	56.9	NA	NA	NA	NA	NA	NA	38421.64726	0.28	1	0.07	1	0.07	1	0.35	1	1.99	0	0.35	1	0.07	1	0.52	0	0.34	0	0.42	1	38	NA	NA	NA	NA	NA
603	42077	1	49	3	3	5	5	30352.32874	30346.55594	1	59	358	9.58	28.05	180.2	114.6	1	0.5	0.75	1	NA	2	NA	NA	NA	NA	NA	NA	NA	NA	NA	NA	NA	NA	NA	NA	NA	NA	NA	NA	NA	NA	NA	NA	0	0	0	2	2
604	42078	2	11	4	NA	NA	0.53	9131.322595	9418.276972	1	74	1526	14.21	16	150.4	60.1	NA	NA	NA	NA	NA	NA	NA	NA	NA	NA	NA	NA	NA	NA	NA	NA	NA	NA	NA	NA	NA	NA	NA	NA	NA	NA	NA	NA	NA	NA	NA	NA	NA
605	42079	1	80	3	5	1	3.65	20210.85437	20739.08598	1	65	331	5.29	20.71	175.8	91	1	-1.5	-2	1	NA	1	NA	NA	NA	NA	NA	NA	NA	NA	NA	NA	NA	NA	NA	NA	NA	NA	NA	NA	NA	NA	NA	NA	NA	NA	0	2	1
606	42080	1	16	3	NA	NA	0.87	24841.43857	25435.86025	1	61	NA	NA	NA	NA	NA	NA	NA	NA	NA	NA	2	74184.97436	0.41	0	0.07	1	0.07	1	0.35	1	1.83	0	0.51	0	1.15	0	0.07	1	1.34	0	0.42	1	167	NA	NA	NA	NA	NA
607	42081	1	39	3	4	5	2.27	75526.18548	78786.97532	2	71	425	12.19	19.48	176.8	82.1	1	0.25	0	1	NA	2	NA	NA	NA	NA	NA	NA	NA	NA	NA	NA	NA	NA	NA	NA	NA	NA	NA	NA	NA	NA	NA	NA	NA	NA	NA	NA	NA
608	42082	1	33	4	4	6	0.67	19669.85201	22459.88368	2	68	517	8.26	23.14	177	80.2	1	3.75	88	1	NA	2	NA	NA	NA	NA	NA	NA	NA	NA	NA	NA	NA	NA	NA	NA	NA	NA	NA	NA	NA	NA	NA	NA	NA	NA	NA	NA	NA
609	42083	1	34	4	3	4	1.47	22065.46078	23222.66268	1	68	1997	14.92	30.86	167.9	97	1	1.5	-0.25	1	NA	2	NA	NA	NA	NA	NA	NA	NA	NA	NA	NA	NA	NA	NA	NA	NA	NA	NA	NA	NA	NA	NA	NA	NA	NA	NA	NA	NA
610	42084	2	1	4	NA	NA	0.51	11593.55219	12518.024	1	61	653	8.77	NA	NA	NA	NA	NA	NA	NA	NA	NA	NA	NA	NA	NA	NA	NA	NA	NA	NA	NA	NA	NA	NA	NA	NA	NA	NA	NA	NA	NA	NA	NA	NA	NA	NA	NA	NA
611	42085	2	57	3	2	3	0.43	30810.33824	32562.23459	2	71	289	4.46	17.85	165.7	70.6	1	0	0	1	NA	2	NA	NA	NA	NA	NA	NA	NA	NA	NA	NA	NA	NA	NA	NA	NA	NA	NA	NA	NA	NA	NA	NA	NA	NA	0	2	2
612	42086	2	0	5	NA	NA	4.25	15230.9798	15731.49774	2	69	NA	NA	NA	NA	NA	NA	NA	NA	NA	NA	NA	NA	NA	NA	NA	NA	NA	NA	NA	NA	NA	NA	NA	NA	NA	NA	NA	NA	NA	NA	NA	NA	NA	NA	NA	NA	NA	NA
613	42087	2	32	4	5	5	3.37	28954.69764	31371.88734	2	67	3260	14.28	48.34	171.4	132.8	2	0.5	0.75	2	1	1	NA	NA	NA	NA	NA	NA	NA	NA	NA	NA	NA	NA	NA	NA	NA	NA	NA	NA	NA	NA	NA	NA	NA	NA	NA	NA	NA
614	42088	2	0	1	NA	NA	0.87	3712.196946	4113.103664	1	64	120	4.3	NA	NA	NA	NA	NA	NA	NA	NA	NA	NA	NA	NA	NA	NA	NA	NA	NA	NA	NA	NA	NA	NA	NA	NA	NA	NA	NA	NA	NA	NA	NA	NA	NA	NA	NA	NA
615	42089	1	10	3	NA	NA	4.01	45336.95364	45957.38492	2	60	107	12.79	21.72	147.1	77.3	NA	NA	NA	NA	NA	NA	118187.4034	0.64	0	0.07	1	0.07	1	0.35	1	1.16	0	0.35	1	NA	NA	0.15	0	0.43	0	0.42	1	92	NA	NA	NA	NA	NA
616	42090	2	0	3	NA	NA	0.83	9360.218046	9349.920481	1	67	22	5.17	NA	NA	NA	NA	NA	NA	NA	NA	NA	NA	NA	NA	NA	NA	NA	NA	NA	NA	NA	NA	NA	NA	NA	NA	NA	NA	NA	NA	NA	NA	NA	NA	NA	NA	NA	NA
617	42091	1	22	3	3	1	3.18	82654.11562	83817.87896	2	62	275	13.45	21.14	172.1	74.5	2	-2.5	-2.5	2	2	2	NA	NA	NA	NA	NA	NA	NA	NA	NA	NA	NA	NA	NA	NA	NA	NA	NA	NA	NA	NA	NA	NA	NA	NA	NA	NA	NA
618	42092	1	1	4	NA	NA	0.64	10531.76229	10463.43359	2	72	NA	NA	NA	NA	NA	NA	NA	NA	NA	NA	NA	NA	NA	NA	NA	NA	NA	NA	NA	NA	NA	NA	NA	NA	NA	NA	NA	NA	NA	NA	NA	NA	NA	NA	NA	NA	NA	NA
619	42093	1	4	3	NA	NA	5	54625.28689	55503.5453	2	65	655	13.08	15.66	107.2	53.9	NA	NA	NA	NA	NA	NA	NA	NA	NA	NA	NA	NA	NA	NA	NA	NA	NA	NA	NA	NA	NA	NA	NA	NA	NA	NA	NA	NA	NA	NA	NA	NA	NA
620	42094	2	55	4	2	3	0.77	20683.13277	20596.73444	1	65	226	4.6	31.09	152.6	101.5	2	0.25	0	1	NA	1	NA	NA	NA	NA	NA	NA	NA	NA	NA	NA	NA	NA	NA	NA	NA	NA	NA	NA	NA	NA	NA	NA	NA	NA	0	2	2
621	42095	2	3	2	NA	NA	1.29	13555.46595	14588.97498	1	71	268	6.24	15.09	97.7	48.1	NA	NA	NA	NA	NA	NA	NA	NA	NA	NA	NA	NA	NA	NA	NA	NA	NA	NA	NA	NA	NA	NA	NA	NA	NA	NA	NA	NA	NA	NA	NA	NA	NA
622	42096	1	35	5	5	1	3.3	77499.84725	79515.78397	2	67	7017	9.21	28.66	165.4	93.4	2	-1	-1	1	NA	2	NA	NA	NA	NA	NA	NA	NA	NA	NA	NA	NA	NA	NA	NA	NA	NA	NA	NA	NA	NA	NA	NA	NA	NA	NA	NA	NA
623	42097	1	13	1	NA	NA	1.14	9472.451946	9678.612674	1	70	469	23.82	18.43	176	68.7	NA	0.25	0	NA	NA	NA	NA	NA	NA	NA	NA	NA	NA	NA	NA	NA	NA	NA	NA	NA	NA	NA	NA	NA	NA	NA	NA	NA	NA	NA	NA	NA	NA
624	42098	1	13	4	NA	NA	2.18	14792.55417	14988.62997	2	68	280	15.72	19.37	174.8	75	NA	-1	-0.25	NA	NA	NA	47475.2203	1.39	0	0.07	1	0.07	1	0.35	1	5.76	0	0.91	0	0.07	1	0.07	1	1.3	0	0.42	1	206	NA	NA	NA	NA	NA
625	42099	1	66	3	5	1	4.38	49593.47222	48520.70708	1	67	0	1.41	36.66	179.4	123.5	1	-0.5	-0.25	1	NA	1	NA	NA	NA	NA	NA	NA	NA	NA	NA	NA	NA	NA	NA	NA	NA	NA	NA	NA	NA	NA	NA	NA	NA	NA	0	2	2
626	42100	1	32	2	1	5	1.93	23923.85841	24316.35347	1	62	NA	NA	31.37	176.3	103	2	NA	NA	1	NA	2	77632.56005	0.28	1	0.07	1	0.07	1	0.35	1	0.99	0	0.35	1	0.07	1	0.07	1	0.79	0	0.42	1	237	NA	NA	NA	NA	NA
627	42101	1	15	5	NA	NA	4.14	57487.90863	58017.54291	2	73	1118	20.66	24.98	173.5	85.8	NA	-4	-3.5	NA	NA	NA	169211.1016	0.43	0	0.07	1	0.07	1	0.35	1	1.39	0	0.35	1	0.07	1	0.07	1	1.99	0	0.42	1	152	NA	NA	NA	NA	NA
628	42102	2	58	4	2	1	2.43	25246.16833	27368.68005	2	67	580	2.8	33.63	161.4	108.5	2	2.75	2	1	NA	2	NA	NA	NA	NA	NA	NA	NA	NA	NA	NA	NA	NA	NA	NA	NA	NA	NA	NA	NA	NA	NA	NA	NA	NA	0	2	2
629	42103	2	67	4	3	1	3.07	10371.46553	10286.8996	1	63	618	9.64	29.17	165.7	102.8	1	-0.75	-1.25	2	1	1	NA	NA	NA	NA	NA	NA	NA	NA	NA	NA	NA	NA	NA	NA	NA	NA	NA	NA	NA	NA	NA	NA	NA	NA	0	2	2
630	42104	2	71	3	4	2	2.14	27783.76969	27829.19161	2	69	385	6.07	29.04	160.5	100.5	2	2.5	3.25	1	NA	2	NA	NA	NA	NA	NA	NA	NA	NA	NA	NA	NA	NA	NA	NA	NA	NA	NA	NA	NA	NA	NA	NA	NA	NA	1	2	2
631	42105	1	13	3	NA	NA	3.79	52982.81958	54250.62606	1	61	267	17.85	15.88	151.4	63.2	NA	-2.25	-2.5	NA	NA	NA	158224.6979	2.52	0	0.07	1	0.07	1	0.35	1	8.42	0	0.35	1	12.08	0	0.07	1	11.39	0	19.18	0	251	NA	NA	NA	NA	NA
632	42106	1	46	4	5	1	5	27601.38844	27624.62728	2	71	1730	16.69	33.97	176.9	112.1	2	4.75	-1.5	1	NA	2	81593.1181	1.05	0	0.07	1	0.07	1	0.35	1	5.11	0	0.35	1	0.36	0	0.07	1	0.76	0	0.42	1	169	NA	NA	0	2	2
633	42107	1	78	3	5	1	4.38	35880.50719	36849.62575	1	69	814	8.19	25.7	176.2	102.9	1	-0.5	-1	1	NA	1	NA	NA	NA	NA	NA	NA	NA	NA	NA	NA	NA	NA	NA	NA	NA	NA	NA	NA	NA	NA	NA	NA	NA	NA	0	2	2
634	42108	2	44	3	3	1	0.79	25934.64452	25749.17369	2	62	691	16.7	34.99	152.8	105	1	-2	-2.75	2	1	1	90817.12078	0.28	1	0.07	1	0.07	1	0.35	1	1.79	0	0.6	0	0.07	1	0.07	1	0.94	0	0.42	1	37	NA	NA	0	2	2
635	42109	2	29	5	4	1	3.57	84139.79609	84862.50557	2	62	592	9.69	19.96	169.6	74.4	2	0.5	0.5	1	NA	2	225342.5903	0.42	0	0.07	1	0.07	1	0.35	1	0.85	0	0.35	1	0.28	0	0.07	1	0.8	0	0.42	1	67	NA	NA	NA	NA	NA
636	42110	2	52	2	2	1	3.57	9170.422387	9062.468601	2	69	6996	8.63	35.28	151.8	102.1	2	NA	NA	NA	NA	2	NA	NA	NA	NA	NA	NA	NA	NA	NA	NA	NA	NA	NA	NA	NA	NA	NA	NA	NA	NA	NA	NA	NA	NA	NA	2	2
637	42111	1	30	3	3	1	2.45	82071.28137	86203.97813	2	59	341	12.72	26.95	175.5	101.1	1	0	-0.25	1	NA	2	NA	NA	NA	NA	NA	NA	NA	NA	NA	NA	NA	NA	NA	NA	NA	NA	NA	NA	NA	NA	NA	NA	NA	NA	NA	NA	NA
638	42112	1	11	3	NA	NA	4.36	53177.68008	55350.89981	1	69	1745	6.51	21.31	145.3	68	NA	NA	NA	NA	NA	NA	NA	NA	NA	NA	NA	NA	NA	NA	NA	NA	NA	NA	NA	NA	NA	NA	NA	NA	NA	NA	NA	NA	NA	NA	NA	NA	NA
639	42113	2	0	4	NA	NA	2.91	6321.593553	6548.325646	1	70	76	7.54	NA	NA	NA	NA	NA	NA	NA	NA	NA	NA	NA	NA	NA	NA	NA	NA	NA	NA	NA	NA	NA	NA	NA	NA	NA	NA	NA	NA	NA	NA	NA	NA	NA	NA	NA	NA
640	42114	1	3	3	NA	NA	4.12	38014.30844	38104.76911	1	61	678	9.58	NA	NA	NA	NA	NA	NA	NA	NA	NA	NA	NA	NA	NA	NA	NA	NA	NA	NA	NA	NA	NA	NA	NA	NA	NA	NA	NA	NA	NA	NA	NA	NA	NA	NA	NA	NA
641	42115	1	0	3	NA	NA	2.33	18064.15016	19792.36718	1	69	NA	NA	NA	NA	NA	NA	NA	NA	NA	NA	NA	NA	NA	NA	NA	NA	NA	NA	NA	NA	NA	NA	NA	NA	NA	NA	NA	NA	NA	NA	NA	NA	NA	NA	NA	NA	NA	NA
642	42116	2	1	1	NA	NA	0.56	8005.97971	8616.37941	1	73	272	3.85	NA	NA	NA	NA	NA	NA	NA	NA	NA	NA	NA	NA	NA	NA	NA	NA	NA	NA	NA	NA	NA	NA	NA	NA	NA	NA	NA	NA	NA	NA	NA	NA	NA	NA	NA	NA
643	42117	1	6	2	NA	NA	1.13	11738.5058	12911.98179	2	61	444	7.7	20.22	121.8	67.1	NA	NA	NA	NA	NA	NA	NA	NA	NA	NA	NA	NA	NA	NA	NA	NA	NA	NA	NA	NA	NA	NA	NA	NA	NA	NA	NA	NA	NA	NA	NA	NA	NA
644	42118	2	23	3	1	1	2.5	99365.09253	101592.2641	2	62	1276	20.4	21.73	157.8	79.8	2	-0.25	-0.25	2	2	2	269766.5334	0.28	1	0.07	1	0.07	1	0.35	1	0.07	1	0.35	1	0.15	0	0.07	1	0.07	1	0.42	1	11	NA	NA	NA	NA	NA
645	42119	2	38	3	2	3	0.46	36501.162	36515.87322	1	61	81	6.65	37.42	161	121.6	1	0	-0.5	1	NA	2	NA	NA	NA	NA	NA	NA	NA	NA	NA	NA	NA	NA	NA	NA	NA	NA	NA	NA	NA	NA	NA	NA	NA	NA	NA	NA	NA
646	42120	1	72	5	5	2	5	7782.35425	7992.552615	1	62	1195	9.23	23.57	173.3	92.2	2	1.25	1	2	2	2	NA	NA	NA	NA	NA	NA	NA	NA	NA	NA	NA	NA	NA	NA	NA	NA	NA	NA	NA	NA	NA	NA	NA	NA	0	2	2
647	42121	2	16	3	NA	NA	2.18	55556.62968	55855.34425	1	60	262	24.89	32.73	162	107.2	NA	0.25	-0.25	NA	NA	2	NA	NA	NA	NA	NA	NA	NA	NA	NA	NA	NA	NA	NA	NA	NA	NA	NA	NA	NA	NA	NA	NA	NA	NA	NA	NA	NA
648	42122	2	0	3	NA	NA	5	17732.26984	18123.68785	1	60	NA	NA	NA	NA	NA	NA	NA	NA	NA	NA	NA	NA	NA	NA	NA	NA	NA	NA	NA	NA	NA	NA	NA	NA	NA	NA	NA	NA	NA	NA	NA	NA	NA	NA	NA	NA	NA	NA
649	42123	1	61	2	4	1	1.25	7590.589495	7733.840654	1	71	238	7.18	26.51	170.2	94.3	2	88	88	1	NA	1	NA	NA	NA	NA	NA	NA	NA	NA	NA	NA	NA	NA	NA	NA	NA	NA	NA	NA	NA	NA	NA	NA	NA	NA	0	2	2
650	42124	1	66	4	4	3	5	7338.014307	7433.242495	2	71	397	8.05	28.14	170.8	100.2	1	88	-5	1	NA	1	23393.98448	0.48	0	0.07	1	0.07	1	0.35	1	0.81	0	0.35	1	0.07	1	0.07	1	5.89	0	0.42	1	81	NA	NA	NA	1	2
651	42125	1	80	4	1	1	2.36	11442.00238	12515.91336	2	67	254	4.15	31.14	175.4	108.2	2	-0.25	-0.25	1	NA	1	NA	NA	NA	NA	NA	NA	NA	NA	NA	NA	NA	NA	NA	NA	NA	NA	NA	NA	NA	NA	NA	NA	NA	NA	0	2	2
652	42126	1	50	3	4	1	5	79632.53077	87175.40504	1	63	1976	30.54	31.38	176.9	108.4	1	-2.75	-2.5	1	NA	2	291864.3333	0.28	1	0.07	1	0.07	1	0.35	1	1.04	0	0.35	1	1.1	0	0.07	1	1.22	0	1.2	0	122	NA	NA	0	2	2
653	42127	2	60	2	2	1	1.26	5673.261858	6466.100039	1	60	482	11.09	28.77	163.6	106.4	2	0.25	0.5	2	2	1	NA	NA	NA	NA	NA	NA	NA	NA	NA	NA	NA	NA	NA	NA	NA	NA	NA	NA	NA	NA	NA	NA	0	0	0	2	1
654	42128	2	11	3	NA	NA	4.12	38023.14948	38344.1832	1	61	563	10.25	24.76	155.8	77	NA	NA	NA	NA	NA	NA	NA	NA	NA	NA	NA	NA	NA	NA	NA	NA	NA	NA	NA	NA	NA	NA	NA	NA	NA	NA	NA	NA	NA	NA	NA	NA	NA
655	42129	2	11	3	NA	NA	1.09	14230.06643	14485.50122	2	66	450	4.3	14.24	139.7	59	NA	NA	NA	NA	NA	NA	NA	NA	NA	NA	NA	NA	NA	NA	NA	NA	NA	NA	NA	NA	NA	NA	NA	NA	NA	NA	NA	NA	NA	NA	NA	NA	NA
656	42130	2	41	3	3	1	5	79814.77417	80330.17058	2	62	1210	16.54	23.33	172.1	85.3	2	NA	NA	NA	NA	2	NA	NA	NA	NA	NA	NA	NA	NA	NA	NA	NA	NA	NA	NA	NA	NA	NA	NA	NA	NA	NA	NA	NA	NA	NA	2	2
657	42131	1	28	3	3	4	1.06	39111.87545	38911.74782	2	62	1185	8.64	22.11	172	75	1	0.25	0.25	1	NA	2	109914.4168	1.22	0	0.07	1	0.07	1	0.35	1	1.73	0	1.62	0	1.95	0	0.07	1	2.02	0	0.42	1	257	NA	NA	NA	NA	NA
658	42132	2	37	3	5	3	1.08	84779.40529	87859.22442	2	72	1002	18.92	45.48	157	121.2	2	NA	NA	1	NA	2	242755.5767	0.28	1	0.07	1	0.07	1	0.35	1	1.34	0	0.35	1	4.11	0	0.57	0	0.3	0	4.27	0	91	NA	NA	NA	NA	NA
659	42133	2	63	1	4	1	5	5298.862801	5142.163856	1	73	5346	8.54	31.03	153.7	99.4	2	-1	-1	1	NA	1	15837.47837	0.98	0	0.07	1	0.07	1	0.35	1	3.02	0	1.31	0	0.31	0	0.07	1	1.38	0	0.42	1	82	0	0	0	2	2
660	42134	2	27	1	3	1	1.31	17459.88441	18109.15078	1	64	661	7.06	22.74	141	70.4	2	0.25	0.25	1	NA	2	NA	NA	NA	NA	NA	NA	NA	NA	NA	NA	NA	NA	NA	NA	NA	NA	NA	NA	NA	NA	NA	NA	NA	NA	NA	NA	NA
661	42135	1	50	3	2	3	2.88	24672.29151	24717.40308	1	64	416	15.9	23.72	176.5	91.7	1	-0.5	-1	2	1	1	82754.17093	0.28	1	0.07	1	0.07	1	0.35	1	1.25	0	0.35	1	0.18	0	0.07	1	0.89	0	0.42	1	88	NA	NA	0	2	2
662	42136	1	10	4	NA	NA	1.83	10943.59457	10716.5022	1	68	487	10.42	13.55	138	52.8	NA	NA	NA	NA	NA	NA	41990.00223	1.68	0	0.07	1	0.07	1	0.35	1	17.67	0	0.35	1	0.07	1	0.07	1	4.73	0	0.42	1	137	NA	NA	NA	NA	NA
663	42137	1	39	3	4	1	5	58940.89865	60555.33298	1	62	1703	14.22	24.96	175.2	92.4	2	0.75	0	1	NA	2	187980.5927	2.35	0	0.23	0	0.31	0	0.35	1	1.77	0	3.8	0	0.53	0	0.4	0	1.89	0	0.42	1	149	NA	NA	NA	NA	NA
664	42138	2	19	4	NA	NA	0.33	15977.52929	16581.45871	1	59	2656	7.29	30.05	160.5	96.8	NA	NA	NA	NA	NA	2	NA	NA	NA	NA	NA	NA	NA	NA	NA	NA	NA	NA	NA	NA	NA	NA	NA	NA	NA	NA	NA	NA	NA	NA	NA	NA	NA
665	42139	1	18	1	NA	NA	1.45	8564.589344	8705.484844	1	62	616	4.5	46.69	162.9	124.9	NA	-4.75	-9	NA	NA	2	NA	NA	NA	NA	NA	NA	NA	NA	NA	NA	NA	NA	NA	NA	NA	NA	NA	NA	NA	NA	NA	NA	NA	NA	NA	NA	NA
666	42140	2	2	3	NA	NA	2.06	28598.60476	29100.40593	1	61	1865	9.53	17.39	98.3	53.7	NA	NA	NA	NA	NA	NA	NA	NA	NA	NA	NA	NA	NA	NA	NA	NA	NA	NA	NA	NA	NA	NA	NA	NA	NA	NA	NA	NA	NA	NA	NA	NA	NA
667	42141	2	16	4	NA	NA	0.36	15518.21103	16049.5735	2	68	1222	8.15	17.9	164.1	64.4	NA	-3.75	-3.75	NA	NA	2	NA	NA	NA	NA	NA	NA	NA	NA	NA	NA	NA	NA	NA	NA	NA	NA	NA	NA	NA	NA	NA	NA	NA	NA	NA	NA	NA
668	42142	2	8	1	NA	NA	4.53	11461.94943	11231.83656	1	71	607	13.43	16.12	131.1	60.9	NA	NA	NA	NA	NA	NA	NA	NA	NA	NA	NA	NA	NA	NA	NA	NA	NA	NA	NA	NA	NA	NA	NA	NA	NA	NA	NA	NA	NA	NA	NA	NA	NA
669	42143	2	53	3	2	1	4.64	96663.55644	96356.53903	2	63	3416	9.12	28.82	155.4	90.3	1	-5.5	-3.75	2	1	2	NA	NA	NA	NA	NA	NA	NA	NA	NA	NA	NA	NA	NA	NA	NA	NA	NA	NA	NA	NA	NA	NA	NA	NA	1	2	2
670	42144	2	51	1	2	4	0.58	16008.82123	15820.36613	1	71	466	20.24	23.74	152.5	91	1	-0.75	-1	1	NA	2	47825.83254	0.28	1	0.07	1	0.07	1	0.35	1	0.07	1	0.35	1	0.27	0	0.07	1	0.07	1	0.42	1	21	NA	NA	0	2	2
671	42145	1	16	3	NA	NA	2.42	74196.53595	74880.10629	2	70	3212	15.7	18.93	172.3	69.7	NA	0.25	0.25	NA	NA	2	218391.6215	0.5	0	0.07	1	0.07	1	0.35	1	1.61	0	0.56	0	0.07	1	0.07	1	1.68	0	0.42	1	207	NA	NA	NA	NA	NA
672	42146	1	55	1	1	1	NA	7524.413892	9016.925377	1	70	2083	11.37	24.4	171.9	89.9	1	0.75	0.75	1	NA	2	NA	NA	NA	NA	NA	NA	NA	NA	NA	NA	NA	NA	NA	NA	NA	NA	NA	NA	NA	NA	NA	NA	NA	NA	0	2	2
673	42147	2	72	1	1	2	0.61	10626.05894	12749.52363	1	66	412	4.73	42.03	153.4	129.1	2	3.5	2.75	2	2	2	NA	NA	NA	NA	NA	NA	NA	NA	NA	NA	NA	NA	NA	NA	NA	NA	NA	NA	NA	NA	NA	NA	1	0	0	1	2
674	42148	1	3	2	NA	NA	4.25	11055.30032	0	1	68	NA	NA	NA	NA	NA	NA	NA	NA	NA	NA	NA	NA	NA	NA	NA	NA	NA	NA	NA	NA	NA	NA	NA	NA	NA	NA	NA	NA	NA	NA	NA	NA	NA	NA	NA	NA	NA	NA
675	42149	2	2	3	NA	NA	4.97	27036.94453	0	1	63	NA	NA	NA	NA	NA	NA	NA	NA	NA	NA	NA	NA	NA	NA	NA	NA	NA	NA	NA	NA	NA	NA	NA	NA	NA	NA	NA	NA	NA	NA	NA	NA	NA	NA	NA	NA	NA	NA
676	42150	2	12	3	NA	NA	3.11	71864.19113	76449.97117	1	61	278	12.43	16.45	150.4	66.9	NA	-0.75	-0.5	NA	NA	NA	NA	NA	NA	NA	NA	NA	NA	NA	NA	NA	NA	NA	NA	NA	NA	NA	NA	NA	NA	NA	NA	NA	NA	NA	NA	NA	NA
677	42151	2	32	2	2	1	4.26	21046.9299	21381.64293	2	72	653	13	31.03	165.5	105.6	2	NA	NA	2	1	2	NA	NA	NA	NA	NA	NA	NA	NA	NA	NA	NA	NA	NA	NA	NA	NA	NA	NA	NA	NA	NA	NA	NA	NA	NA	NA	NA
678	42152	2	49	4	2	4	1.51	25458.24827	25351.90316	2	68	434	9.26	32.06	169.5	110.4	2	-0.75	-1	2	1	2	75191.89811	0.28	1	0.07	1	0.07	1	0.35	1	1.08	0	0.35	1	15.74	0	0.42	0	0.27	0	19.42	0	92	NA	NA	0	2	2
679	42153	1	11	4	NA	NA	0.3	8576.769532	8395.604755	1	74	1423	14.55	17.61	146.3	61.8	NA	NA	NA	NA	NA	NA	NA	NA	NA	NA	NA	NA	NA	NA	NA	NA	NA	NA	NA	NA	NA	NA	NA	NA	NA	NA	NA	NA	NA	NA	NA	NA	NA
680	42154	1	75	3	1	1	NA	32312.16434	33401.74099	2	59	344	3.76	25.31	176.1	97.9	2	0.5	1	2	2	1	NA	NA	NA	NA	NA	NA	NA	NA	NA	NA	NA	NA	NA	NA	NA	NA	NA	NA	NA	NA	NA	NA	NA	NA	0	2	2
681	42155	1	0	1	NA	NA	1.41	4472.347319	4790.741272	2	70	NA	NA	NA	NA	NA	NA	NA	NA	NA	NA	NA	NA	NA	NA	NA	NA	NA	NA	NA	NA	NA	NA	NA	NA	NA	NA	NA	NA	NA	NA	NA	NA	NA	NA	NA	NA	NA	NA
682	42156	1	6	1	NA	NA	0.68	11059.14026	11611.97001	2	67	397	4.75	15.47	117.6	55	NA	NA	NA	NA	NA	NA	NA	NA	NA	NA	NA	NA	NA	NA	NA	NA	NA	NA	NA	NA	NA	NA	NA	NA	NA	NA	NA	NA	NA	NA	NA	NA	NA
683	42157	2	67	3	5	2	5	59522.80391	61219.80021	1	61	1071	19.96	28.42	159.4	98.3	2	-1.75	-1	2	1	2	NA	NA	NA	NA	NA	NA	NA	NA	NA	NA	NA	NA	NA	NA	NA	NA	NA	NA	NA	NA	NA	NA	NA	NA	0	2	2
684	42158	2	9	4	NA	NA	1.37	13828.72887	0	2	65	NA	NA	NA	NA	NA	NA	NA	NA	NA	NA	NA	NA	NA	NA	NA	NA	NA	NA	NA	NA	NA	NA	NA	NA	NA	NA	NA	NA	NA	NA	NA	NA	NA	NA	NA	NA	NA	NA
685	42159	2	43	3	5	1	5	107369.6939	108063.0236	2	61	329	11.78	24.19	166.8	86.5	2	-0.25	0.25	1	NA	2	NA	NA	NA	NA	NA	NA	NA	NA	NA	NA	NA	NA	NA	NA	NA	NA	NA	NA	NA	NA	NA	NA	NA	NA	0	2	2
686	42160	2	43	1	1	3	0.03	17511.17233	17305.03162	2	72	600	10.22	30.47	154.9	98.3	2	1	0.75	2	1	2	NA	NA	NA	NA	NA	NA	NA	NA	NA	NA	NA	NA	NA	NA	NA	NA	NA	NA	NA	NA	NA	NA	NA	NA	NA	2	2
687	42161	1	72	3	3	3	0.81	11750.36289	11914.6198	2	59	2188	7.12	28.9	173	111.2	2	0.5	0.75	1	NA	2	39639.84801	9.3	0	0.07	1	0.07	1	0.35	1	3.55	0	0.35	1	0.74	0	0.07	1	0.32	0	0.42	1	130	NA	NA	1	2	1
688	42162	2	2	1	NA	NA	1.13	7483.863849	7758.435048	2	67	286	4.21	15.87	90.5	45.5	NA	NA	NA	NA	NA	NA	NA	NA	NA	NA	NA	NA	NA	NA	NA	NA	NA	NA	NA	NA	NA	NA	NA	NA	NA	NA	NA	NA	NA	NA	NA	NA	NA
689	42163	1	24	2	3	6	1.34	40146.47137	41391.63918	2	61	NA	NA	43.36	175	131.1	1	0	88	1	NA	2	NA	NA	NA	NA	NA	NA	NA	NA	NA	NA	NA	NA	NA	NA	NA	NA	NA	NA	NA	NA	NA	NA	NA	NA	NA	NA	NA
690	42164	1	60	1	4	3	1.18	6421.422141	6603.727365	1	60	221	4.98	29.11	159	99.8	1	-2.5	88	1	NA	2	NA	NA	NA	NA	NA	NA	NA	NA	NA	NA	NA	NA	NA	NA	NA	NA	NA	NA	NA	NA	NA	NA	NA	NA	0	2	2
691	42165	1	67	4	1	6	0.71	7750.960967	8156.464418	1	59	64	5.63	36.16	166.8	119.5	1	-2.5	88	2	1	1	25670.11666	0.54	0	0.07	1	0.07	1	0.35	1	1.84	0	1.16	0	0.48	0	0.07	1	1.11	0	0.42	1	160	4	0	0	2	2
692	42166	1	22	4	4	5	3.32	23161.64018	23234.99589	1	68	380	13.94	24.89	177.7	88.1	2	-2.25	-3.25	1	NA	2	NA	NA	NA	NA	NA	NA	NA	NA	NA	NA	NA	NA	NA	NA	NA	NA	NA	NA	NA	NA	NA	NA	NA	NA	NA	NA	NA
693	42167	2	80	3	3	3	2.84	31087.78659	39874.0808	1	60	292	4	NA	NA	NA	1	NA	NA	2	1	1	110494.6905	NA	NA	NA	NA	NA	NA	NA	NA	NA	NA	NA	NA	NA	NA	NA	NA	NA	NA	NA	NA	NA	NA	NA	NA	2	2
694	42168	2	23	2	3	5	0	17504.29131	17678.49648	2	68	1045	7.02	18.58	163.9	73.6	1	-0.5	0.25	2	1	2	NA	NA	NA	NA	NA	NA	NA	NA	NA	NA	NA	NA	NA	NA	NA	NA	NA	NA	NA	NA	NA	NA	NA	NA	NA	NA	NA
695	42169	1	7	3	NA	NA	1.06	21064.22058	21352.48214	2	62	903	7.18	20.15	126.4	68.5	NA	NA	NA	NA	NA	NA	54911.61922	0.28	1	0.07	1	0.07	1	0.35	1	1.66	0	0.56	0	0.51	0	0.07	1	0.76	0	0.42	1	61	NA	NA	NA	NA	NA
696	42170	1	79	3	2	1	1.2	30137.04798	32585.05768	2	63	812	19.6	28.96	170.3	112.1	2	88	88	1	NA	2	108410.2351	0.55	0	0.07	1	0.07	1	0.35	1	1.66	0	0.35	1	1.5	0	0.21	0	1.55	0	0.42	1	95	0	2	0	2	2
697	42171	1	41	2	3	1	2.36	21123.01512	22653.31714	2	72	NA	NA	37.71	165.9	119	2	2.5	0.25	1	NA	2	NA	NA	NA	NA	NA	NA	NA	NA	NA	NA	NA	NA	NA	NA	NA	NA	NA	NA	NA	NA	NA	NA	NA	NA	0	2	2
698	42172	2	71	4	3	2	3.65	14035.48737	14178.30432	2	67	12067	4.1	34.31	152.6	110.3	2	1	0.75	2	1	1	NA	NA	NA	NA	NA	NA	NA	NA	NA	NA	NA	NA	NA	NA	NA	NA	NA	NA	NA	NA	NA	NA	NA	NA	0	2	2
699	42173	1	50	5	5	1	5	101584.687	103594.9392	2	66	676	7.1	27.14	184.3	101.5	2	-1.25	-0.75	1	NA	2	346837.1366	0.28	1	0.07	1	0.07	1	0.35	1	4.4	0	0.35	1	7.56	0	0.07	1	4.52	0	9.97	0	171	0	0	0	2	2
700	42174	2	11	4	NA	NA	0.67	10491.34912	11217.66159	1	72	35	8.64	19.48	153	63.2	NA	NA	NA	NA	NA	NA	NA	NA	NA	NA	NA	NA	NA	NA	NA	NA	NA	NA	NA	NA	NA	NA	NA	NA	NA	NA	NA	NA	NA	NA	NA	NA	NA
701	42175	2	31	3	4	1	5	72658.44589	72687.72974	1	61	909	9.95	20.3	165.2	74.1	1	-6.25	-7.5	1	NA	2	NA	NA	NA	NA	NA	NA	NA	NA	NA	NA	NA	NA	NA	NA	NA	NA	NA	NA	NA	NA	NA	NA	NA	NA	NA	NA	NA
702	42176	2	11	4	NA	NA	0.95	10194.02644	10514.37658	2	64	1061	23.09	18.09	145.7	63	NA	NA	NA	NA	NA	NA	NA	NA	NA	NA	NA	NA	NA	NA	NA	NA	NA	NA	NA	NA	NA	NA	NA	NA	NA	NA	NA	NA	NA	NA	NA	NA	NA
703	42177	2	34	1	4	1	3.69	21046.9299	21381.64293	2	72	766	11.68	34.85	158	107.5	2	0	0.25	2	1	2	65508.24035	0.28	1	0.07	1	0.07	1	0.35	1	0.4	0	0.35	1	0.21	0	0.13	0	0.11	0	0.42	1	46	NA	NA	NA	NA	NA
704	42178	2	6	3	NA	NA	2.02	33647.6639	33931.7549	2	63	422	10.16	15.11	123.9	56.1	NA	NA	NA	NA	NA	NA	NA	NA	NA	NA	NA	NA	NA	NA	NA	NA	NA	NA	NA	NA	NA	NA	NA	NA	NA	NA	NA	NA	NA	NA	NA	NA	NA
705	42179	1	30	3	4	1	1.26	23077.54625	24085.7665	1	61	29	6.61	41.67	175.2	131	1	-1.25	0	2	1	1	74768.91696	0.57	0	0.07	1	0.07	1	0.35	1	1.83	0	0.35	1	1.29	0	0.07	1	0.74	0	0.42	1	246	NA	NA	NA	NA	NA
706	42180	1	74	3	3	1	3.57	36585.86668	36072.80928	2	61	550	4.21	37.21	164.5	123.2	2	-1.25	-0.25	1	NA	2	NA	NA	NA	NA	NA	NA	NA	NA	NA	NA	NA	NA	NA	NA	NA	NA	NA	NA	NA	NA	NA	NA	NA	NA	0	2	2
707	42181	1	80	3	1	1	NA	20665.53657	21841.98365	2	62	360	8.95	25.47	174.9	104.4	2	88	0.75	1	NA	2	72668.11082	0.5	0	0.07	1	0.07	1	0.35	1	1.43	0	4.83	0	0.6	0	0.6	0	3.06	0	0.42	1	56	NA	NA	0	2	2
708	42182	1	4	5	NA	NA	2.07	33981.38685	33844.47534	1	63	467	5.24	13.59	103.3	43	NA	NA	NA	NA	NA	NA	NA	NA	NA	NA	NA	NA	NA	NA	NA	NA	NA	NA	NA	NA	NA	NA	NA	NA	NA	NA	NA	NA	NA	NA	NA	NA	NA
709	42183	2	41	3	3	5	4.38	82023.23072	81436.64406	1	63	22076	4.58	26.91	169.8	100.2	1	-0.75	-0.75	1	NA	2	NA	NA	NA	NA	NA	NA	NA	NA	NA	NA	NA	NA	NA	NA	NA	NA	NA	NA	NA	NA	NA	NA	NA	NA	0	2	2
710	42184	1	2	4	NA	NA	2.18	7482.442936	7583.975028	2	68	166	11.26	16.84	91.5	48	NA	NA	NA	NA	NA	NA	NA	NA	NA	NA	NA	NA	NA	NA	NA	NA	NA	NA	NA	NA	NA	NA	NA	NA	NA	NA	NA	NA	NA	NA	NA	NA	NA
711	42185	1	57	3	4	5	1.96	21955.53239	21995.67655	1	63	893	7.56	29.78	176.8	114.6	1	-2.25	-2.5	1	NA	2	NA	NA	NA	NA	NA	NA	NA	NA	NA	NA	NA	NA	NA	NA	NA	NA	NA	NA	NA	NA	NA	NA	NA	NA	0	2	2
712	42186	2	7	4	NA	NA	0.51	8915.993918	8893.813683	1	61	2618	11.84	15.68	125	56.3	NA	NA	NA	NA	NA	NA	25715.59803	0.28	1	0.07	1	0.25	0	0.35	1	4.61	0	0.35	1	1.67	0	0.07	1	1.45	0	0.42	1	149	NA	NA	NA	NA	NA
713	42187	2	52	4	3	2	1.96	20877.42148	22224.40517	1	64	330	6.97	24.33	169	89.5	1	0	0	1	NA	2	64968.50664	0.28	1	0.07	1	0.07	1	0.35	1	0.29	0	0.35	1	0.07	1	0.07	1	0.99	0	0.42	1	95	NA	NA	0	2	2
714	42188	2	4	3	NA	NA	1.65	15140.82102	17631.91521	2	61	97	5.98	15.38	103.9	49.3	NA	NA	NA	NA	NA	NA	NA	NA	NA	NA	NA	NA	NA	NA	NA	NA	NA	NA	NA	NA	NA	NA	NA	NA	NA	NA	NA	NA	NA	NA	NA	NA	NA
715	42189	1	50	1	1	1	1.41	13495.32081	14278.12046	1	69	719	13.42	25.76	160.2	93.1	2	-0.25	-0.5	2	1	2	35866.32361	0.28	1	0.07	1	0.07	1	0.35	1	0.8	0	0.35	1	0.07	1	0.07	1	0.07	1	0.42	1	94	NA	NA	0	2	2
716	42190	1	80	3	3	1	1.31	13015.21771	13589.54763	2	59	504	12.54	28.6	172.1	112.1	2	88	-1.5	1	NA	1	NA	NA	NA	NA	NA	NA	NA	NA	NA	NA	NA	NA	NA	NA	NA	NA	NA	NA	NA	NA	NA	NA	NA	NA	0	2	2
717	42191	1	3	5	NA	NA	0.4	10877.74647	11464.89197	2	71	211	20.13	16.73	97.5	51.2	NA	NA	NA	NA	NA	NA	NA	NA	NA	NA	NA	NA	NA	NA	NA	NA	NA	NA	NA	NA	NA	NA	NA	NA	NA	NA	NA	NA	NA	NA	NA	NA	NA
718	42192	2	16	4	NA	NA	3.41	19557.44937	19709.05807	2	61	49	4.47	41.4	158.5	106	NA	-1	-1.25	NA	NA	2	NA	NA	NA	NA	NA	NA	NA	NA	NA	NA	NA	NA	NA	NA	NA	NA	NA	NA	NA	NA	NA	NA	NA	NA	NA	NA	NA
719	42193	1	61	3	4	1	5	61587.52901	60255.31831	2	60	195	3.85	37.8	172.6	129.6	1	-1	88	1	NA	1	200468.9784	0.28	1	0.07	1	0.07	1	0.35	1	0.88	0	0.35	1	0.07	1	0.38	0	0.13	0	0.42	1	52	NA	NA	0	2	2
720	42194	2	6	4	NA	NA	0.41	10210.63066	10185.22977	1	59	519	5.05	18.94	120.7	59.2	NA	NA	NA	NA	NA	NA	NA	NA	NA	NA	NA	NA	NA	NA	NA	NA	NA	NA	NA	NA	NA	NA	NA	NA	NA	NA	NA	NA	NA	NA	NA	NA	NA
721	42195	1	4	1	NA	NA	NA	9742.18415	9877.98433	2	64	352	10.1	16.3	97.2	48	NA	NA	NA	NA	NA	NA	NA	NA	NA	NA	NA	NA	NA	NA	NA	NA	NA	NA	NA	NA	NA	NA	NA	NA	NA	NA	NA	NA	NA	NA	NA	NA	NA
722	42196	2	9	1	NA	NA	2.22	9613.113123	9420.11794	2	71	809	7.71	22.58	134.6	78	NA	NA	NA	NA	NA	NA	NA	NA	NA	NA	NA	NA	NA	NA	NA	NA	NA	NA	NA	NA	NA	NA	NA	NA	NA	NA	NA	NA	NA	NA	NA	NA	NA
723	42197	1	65	1	4	1	2.19	8017.063535	8168.3632	1	71	408	7.33	28.47	167.1	99	2	-3.5	-6	1	NA	1	NA	NA	NA	NA	NA	NA	NA	NA	NA	NA	NA	NA	NA	NA	NA	NA	NA	NA	NA	NA	NA	NA	NA	NA	1	2	2
724	42198	2	26	1	4	1	2.28	25876.28239	26839.74167	1	66	251	18.95	37.94	161.2	107.9	2	0	-0.75	1	NA	2	NA	NA	NA	NA	NA	NA	NA	NA	NA	NA	NA	NA	NA	NA	NA	NA	NA	NA	NA	NA	NA	NA	NA	NA	NA	NA	NA
725	42199	2	20	3	4	5	0.24	96555.33478	100881.7641	2	67	671	8.57	19.08	166.5	72.2	2	-0.75	-1	1	NA	2	267879.8827	0.28	1	0.07	1	0.07	1	0.35	1	0.07	1	0.35	1	0.07	1	0.07	1	0.24	0	0.42	1	19	NA	NA	NA	NA	NA
726	42200	1	65	3	3	1	1.71	61587.52901	61442.88679	1	64	1348	12.34	33.45	168	112.5	2	-0.25	-1.25	1	NA	2	NA	NA	NA	NA	NA	NA	NA	NA	NA	NA	NA	NA	NA	NA	NA	NA	NA	NA	NA	NA	NA	NA	NA	NA	0	2	1
727	42201	1	34	5	5	1	NA	78136.74046	80169.24413	2	72	13872	21.77	NA	NA	NA	2	NA	NA	2	2	2	248867.6272	0.28	1	0.07	1	0.07	1	0.35	1	0.35	0	0.35	1	0.07	1	0.07	1	0.6	0	0.42	1	62	NA	NA	NA	NA	NA
728	42202	2	30	3	5	1	5	93436.58732	99104.02202	1	69	612	12.1	19.39	168.9	67.6	2	-1.75	-1	1	NA	2	273825.0215	0.28	1	0.07	1	0.07	1	0.35	1	0.8	0	0.35	1	0.34	0	0.07	1	0.71	0	0.42	1	107	NA	NA	NA	NA	NA
729	42203	2	11	3	NA	NA	0.73	26964.22127	28940.67947	1	69	732	11.27	18.17	143.1	61.4	NA	NA	NA	NA	NA	NA	NA	NA	NA	NA	NA	NA	NA	NA	NA	NA	NA	NA	NA	NA	NA	NA	NA	NA	NA	NA	NA	NA	NA	NA	NA	NA	NA
730	42204	2	17	1	NA	NA	5	7715.778057	7747.707738	2	70	498	4.8	26.11	165.7	80.5	NA	2.5	1.75	NA	NA	2	25001.19981	0.62	0	0.07	1	0.07	1	0.35	1	2.2	0	0.35	1	0.64	0	0.07	1	2.03	0	0.42	1	134	NA	NA	NA	NA	NA
731	42205	1	13	4	NA	NA	2.42	15653.33642	15955.90044	1	67	137	12.47	16.19	140.8	59.7	NA	0	-0.25	NA	NA	NA	NA	NA	NA	NA	NA	NA	NA	NA	NA	NA	NA	NA	NA	NA	NA	NA	NA	NA	NA	NA	NA	NA	NA	NA	NA	NA	NA
732	42206	2	56	1	4	1	1.24	15324.08062	15828.07375	1	66	45	9.98	31.78	148.3	100	1	0.5	0.75	1	NA	2	NA	NA	NA	NA	NA	NA	NA	NA	NA	NA	NA	NA	NA	NA	NA	NA	NA	NA	NA	NA	NA	NA	0	0	0	2	2
733	42207	2	5	3	NA	NA	5	48618.1153	55216.55592	2	68	585	8.77	15.57	113.9	51	NA	NA	NA	NA	NA	NA	NA	NA	NA	NA	NA	NA	NA	NA	NA	NA	NA	NA	NA	NA	NA	NA	NA	NA	NA	NA	NA	NA	NA	NA	NA	NA	NA
734	42208	2	14	1	NA	NA	NA	10030.51147	10219.22565	2	70	519	3.99	40.36	155.5	118.7	NA	-3.5	-3.5	NA	NA	NA	NA	NA	NA	NA	NA	NA	NA	NA	NA	NA	NA	NA	NA	NA	NA	NA	NA	NA	NA	NA	NA	NA	NA	NA	NA	NA	NA
735	42209	2	17	3	NA	NA	5	55556.62968	55855.34425	1	60	3154	8.9	24.9	172.5	84	NA	-2.75	-4	NA	NA	2	NA	NA	NA	NA	NA	NA	NA	NA	NA	NA	NA	NA	NA	NA	NA	NA	NA	NA	NA	NA	NA	NA	NA	NA	NA	NA	NA
736	42210	2	25	3	2	6	0.23	61164.93206	65603.44684	1	61	24	2.72	31.47	162.3	100.2	1	-0.5	0	1	NA	2	NA	NA	NA	NA	NA	NA	NA	NA	NA	NA	NA	NA	NA	NA	NA	NA	NA	NA	NA	NA	NA	NA	NA	NA	NA	NA	NA
737	42211	2	61	3	5	1	3.65	55604.39463	56250.23217	1	67	145	9.88	25.57	162.1	90.1	1	-5	-4.5	1	NA	2	155874.4896	0.73	0	0.07	1	0.07	1	0.35	1	2.02	0	0.35	1	0.15	0	0.07	1	0.57	0	0.42	1	52	NA	NA	0	2	2
738	42212	1	50	3	4	1	5	83459.20123	83611.80056	2	63	328	8.1	32.02	171.7	104.3	2	-2.25	-2	1	NA	1	NA	NA	NA	NA	NA	NA	NA	NA	NA	NA	NA	NA	NA	NA	NA	NA	NA	NA	NA	NA	NA	NA	NA	NA	0	2	2
739	42213	2	15	3	NA	NA	5	50633.82978	51289.66239	1	70	133	7.67	16.38	160.5	61.7	NA	-0.25	0.25	NA	NA	NA	NA	NA	NA	NA	NA	NA	NA	NA	NA	NA	NA	NA	NA	NA	NA	NA	NA	NA	NA	NA	NA	NA	NA	NA	NA	NA	NA
740	42214	2	16	3	NA	NA	4.29	69063.61514	70762.82335	2	66	382	11.31	20.98	155.9	71.4	NA	0.25	0.5	NA	NA	2	235582.7778	0.28	1	0.07	1	0.07	1	0.35	1	0.4	0	0.35	1	0.69	0	0.07	1	0.27	0	0.72	0	60	NA	NA	NA	NA	NA
741	42215	1	77	2	2	1	0.18	6468.351302	7360.980165	1	62	1036	6.61	30.89	164.6	110	1	88	0.5	1	NA	2	NA	NA	NA	NA	NA	NA	NA	NA	NA	NA	NA	NA	NA	NA	NA	NA	NA	NA	NA	NA	NA	NA	NA	NA	0	2	2
742	42216	2	2	3	NA	NA	2.5	39999.14303	46580.13575	2	62	252	2.75	16.44	89.6	46.7	NA	NA	NA	NA	NA	NA	NA	NA	NA	NA	NA	NA	NA	NA	NA	NA	NA	NA	NA	NA	NA	NA	NA	NA	NA	NA	NA	NA	NA	NA	NA	NA	NA
743	42217	2	80	3	3	2	3.37	35071.68555	42737.85393	2	67	NA	NA	26.5	156.5	NA	2	NA	NA	NA	NA	1	NA	NA	NA	NA	NA	NA	NA	NA	NA	NA	NA	NA	NA	NA	NA	NA	NA	NA	NA	NA	NA	NA	NA	NA	NA	2	2
744	42218	1	6	2	NA	NA	4.64	9668.623982	9619.575033	2	72	252	10.09	16.15	115.9	56.9	NA	NA	NA	NA	NA	NA	31787.87567	0.89	0	0.07	1	0.07	1	0.35	1	2.7	0	0.35	1	1.05	0	0.24	0	1.02	0	2.85	0	113	NA	NA	NA	NA	NA
745	42219	2	18	3	NA	NA	3.77	67136.73359	67026.70404	2	63	NA	NA	NA	NA	NA	NA	-0.5	-0.5	NA	NA	2	223144.5324	0.28	1	0.07	1	0.07	1	0.35	1	0.37	0	0.35	1	1.72	0	0.07	1	0.12	0	3.31	0	70	NA	NA	NA	NA	NA
746	42220	1	69	3	4	1	1.61	52939.84105	60831.92946	1	60	812	6.09	28.57	172.9	108.7	1	-0.75	-0.5	1	NA	1	NA	NA	NA	NA	NA	NA	NA	NA	NA	NA	NA	NA	NA	NA	NA	NA	NA	NA	NA	NA	NA	NA	NA	NA	0	2	2
747	42221	1	4	3	NA	NA	0.99	9134.013599	9321.355125	1	74	NA	NA	15.79	101.3	51.9	NA	NA	NA	NA	NA	NA	NA	NA	NA	NA	NA	NA	NA	NA	NA	NA	NA	NA	NA	NA	NA	NA	NA	NA	NA	NA	NA	NA	NA	NA	NA	NA	NA
748	42222	2	10	5	NA	NA	1.09	9636.12158	9702.769848	2	62	6432	11.4	17.31	143.6	61	NA	NA	NA	NA	NA	NA	NA	NA	NA	NA	NA	NA	NA	NA	NA	NA	NA	NA	NA	NA	NA	NA	NA	NA	NA	NA	NA	NA	NA	NA	NA	NA	NA
749	42223	1	2	4	NA	NA	2.54	8295.252321	9117.465897	1	59	602	14.58	18.08	86.1	51.2	NA	NA	NA	NA	NA	NA	NA	NA	NA	NA	NA	NA	NA	NA	NA	NA	NA	NA	NA	NA	NA	NA	NA	NA	NA	NA	NA	NA	NA	NA	NA	NA	NA
750	42224	1	23	3	4	5	0.58	81172.52467	82204.97324	2	68	1147	19.65	25.38	177.1	83.2	2	0.5	0.5	1	NA	2	NA	NA	NA	NA	NA	NA	NA	NA	NA	NA	NA	NA	NA	NA	NA	NA	NA	NA	NA	NA	NA	NA	NA	NA	NA	NA	NA
751	42225	1	0	1	NA	NA	1.92	3758.100593	3728.117429	1	65	147	12.92	NA	NA	NA	NA	NA	NA	NA	NA	NA	NA	NA	NA	NA	NA	NA	NA	NA	NA	NA	NA	NA	NA	NA	NA	NA	NA	NA	NA	NA	NA	NA	NA	NA	NA	NA	NA
752	42226	2	0	3	NA	NA	2.02	21937.531	22639.86269	2	70	78	8.13	NA	NA	NA	NA	NA	NA	NA	NA	NA	NA	NA	NA	NA	NA	NA	NA	NA	NA	NA	NA	NA	NA	NA	NA	NA	NA	NA	NA	NA	NA	NA	NA	NA	NA	NA	NA
753	42227	1	12	3	NA	NA	5	58249.41819	58480.37306	2	62	163	16.45	21.14	168.2	76.2	NA	-1.25	-1.25	NA	NA	NA	NA	NA	NA	NA	NA	NA	NA	NA	NA	NA	NA	NA	NA	NA	NA	NA	NA	NA	NA	NA	NA	NA	NA	NA	NA	NA	NA
754	42228	1	5	3	NA	NA	5	68604.71685	69707.73474	2	65	608	8.43	15.89	110.2	53.6	NA	NA	NA	NA	NA	NA	NA	NA	NA	NA	NA	NA	NA	NA	NA	NA	NA	NA	NA	NA	NA	NA	NA	NA	NA	NA	NA	NA	NA	NA	NA	NA	NA
755	42229	1	25	4	3	5	3.3	29481.15896	29860.07689	2	67	510	9.47	22.9	174.7	75	2	-0.75	-0.75	1	NA	2	NA	NA	NA	NA	NA	NA	NA	NA	NA	NA	NA	NA	NA	NA	NA	NA	NA	NA	NA	NA	NA	NA	NA	NA	NA	NA	NA
756	42230	2	5	2	NA	NA	0.95	11919.12387	12607.23884	1	69	350	6.1	14.95	108.2	47.7	NA	NA	NA	NA	NA	NA	NA	NA	NA	NA	NA	NA	NA	NA	NA	NA	NA	NA	NA	NA	NA	NA	NA	NA	NA	NA	NA	NA	NA	NA	NA	NA	NA
757	42231	1	0	4	NA	NA	1.42	8646.643026	9886.794279	2	68	162	7.88	NA	NA	NA	NA	NA	NA	NA	NA	NA	NA	NA	NA	NA	NA	NA	NA	NA	NA	NA	NA	NA	NA	NA	NA	NA	NA	NA	NA	NA	NA	NA	NA	NA	NA	NA	NA
758	42232	2	61	2	4	1	1.36	4661.459759	5069.118834	1	62	412	2.27	31.77	158	99.5	2	-1	-1.25	2	1	2	NA	NA	NA	NA	NA	NA	NA	NA	NA	NA	NA	NA	NA	NA	NA	NA	NA	NA	NA	NA	NA	NA	NA	NA	0	2	2
759	42233	1	52	2	1	5	3.23	11086.85851	0	1	73	NA	NA	NA	NA	NA	2	NA	NA	NA	NA	2	NA	NA	NA	NA	NA	NA	NA	NA	NA	NA	NA	NA	NA	NA	NA	NA	NA	NA	NA	NA	NA	NA	NA	NA	NA	2	2
760	42234	1	56	3	5	1	5	89799.91034	93154.65019	1	61	NA	NA	NA	NA	NA	2	NA	NA	NA	NA	1	NA	NA	NA	NA	NA	NA	NA	NA	NA	NA	NA	NA	NA	NA	NA	NA	NA	NA	NA	NA	NA	NA	NA	NA	NA	2	2
761	42235	2	4	2	NA	NA	1.47	14495.6991	15600.8943	2	72	451	12.05	15.72	101.5	50.5	NA	NA	NA	NA	NA	NA	NA	NA	NA	NA	NA	NA	NA	NA	NA	NA	NA	NA	NA	NA	NA	NA	NA	NA	NA	NA	NA	NA	NA	NA	NA	NA	NA
762	42236	1	6	3	NA	NA	3.77	52682.124	59967.30446	2	61	18	9.86	15.96	124.9	58.8	NA	NA	NA	NA	NA	NA	NA	NA	NA	NA	NA	NA	NA	NA	NA	NA	NA	NA	NA	NA	NA	NA	NA	NA	NA	NA	NA	NA	NA	NA	NA	NA	NA
763	42237	1	63	5	5	1	2.92	55319.9907	54933.70889	1	68	6900	4.82	23.77	172.7	93.5	2	NA	NA	NA	NA	2	NA	NA	NA	NA	NA	NA	NA	NA	NA	NA	NA	NA	NA	NA	NA	NA	NA	NA	NA	NA	NA	NA	NA	NA	NA	2	2
764	42238	1	30	3	4	1	3.52	87328.58599	89720.57984	2	61	208	24.03	22.78	170.2	81.2	2	-4.5	-4.25	1	NA	2	278517.6292	0.28	1	0.07	1	0.07	1	0.35	1	1.31	0	0.35	1	0.81	0	0.07	1	1.2	0	0.42	1	198	NA	NA	NA	NA	NA
765	42239	1	58	3	5	1	5	121613.6019	121835.9639	2	61	1637	12.69	31.55	162.5	100.7	2	-1	-1	1	NA	2	407908.3125	1.26	0	0.07	1	0.07	1	0.35	1	0.92	0	0.35	1	0.07	1	0.07	1	0.12	0	0.42	1	35	NA	NA	0	2	2
766	42240	2	46	3	5	1	5	82023.23072	85297.90368	1	63	NA	NA	29.06	156.1	98.4	2	NA	NA	1	NA	2	NA	NA	NA	NA	NA	NA	NA	NA	NA	NA	NA	NA	NA	NA	NA	NA	NA	NA	NA	NA	NA	NA	NA	NA	NA	2	2
767	42241	1	0	1	NA	NA	1.08	5188.336762	5555.084729	2	66	0	4.88	NA	NA	NA	NA	NA	NA	NA	NA	NA	NA	NA	NA	NA	NA	NA	NA	NA	NA	NA	NA	NA	NA	NA	NA	NA	NA	NA	NA	NA	NA	NA	NA	NA	NA	NA	NA
768	42242	1	0	1	NA	NA	1.41	6142.298864	6093.293908	2	65	169	8.08	NA	NA	NA	NA	NA	NA	NA	NA	NA	NA	NA	NA	NA	NA	NA	NA	NA	NA	NA	NA	NA	NA	NA	NA	NA	NA	NA	NA	NA	NA	NA	NA	NA	NA	NA	NA
769	42243	1	11	2	NA	NA	3.11	6342.48498	6212.855536	1	62	295	13.19	15.57	144.9	59	NA	NA	NA	NA	NA	NA	NA	NA	NA	NA	NA	NA	NA	NA	NA	NA	NA	NA	NA	NA	NA	NA	NA	NA	NA	NA	NA	NA	NA	NA	NA	NA	NA
770	42244	1	40	2	3	1	2.04	16110.35395	16682.16726	1	62	298	21.88	25.05	160.2	88.7	2	NA	NA	1	NA	2	52845.46913	0.28	1	0.07	1	0.07	1	0.35	1	2.35	0	1.22	0	0.69	0	0.52	0	1.84	0	1.49	0	104	NA	NA	NA	2	2
771	42245	2	17	2	NA	NA	3.11	8659.797388	8695.63364	1	62	435	7.22	32.87	159	102	NA	-0.75	-0.5	NA	NA	2	NA	NA	NA	NA	NA	NA	NA	NA	NA	NA	NA	NA	NA	NA	NA	NA	NA	NA	NA	NA	NA	NA	NA	NA	NA	NA	NA
772	42246	2	36	1	1	1	0.96	24972.78057	25049.77498	2	61	203	5.81	35.39	154.7	112.2	2	-1.25	-1	2	1	2	NA	NA	NA	NA	NA	NA	NA	NA	NA	NA	NA	NA	NA	NA	NA	NA	NA	NA	NA	NA	NA	NA	NA	NA	NA	NA	NA
773	42247	2	6	3	NA	NA	1.93	47817.40292	48694.2187	2	66	38	5.12	17.04	119.9	57	NA	NA	NA	NA	NA	NA	NA	NA	NA	NA	NA	NA	NA	NA	NA	NA	NA	NA	NA	NA	NA	NA	NA	NA	NA	NA	NA	NA	NA	NA	NA	NA	NA
774	42248	2	27	3	5	1	5	89818.29943	90589.78378	1	59	690	12.81	30.33	162.3	102.7	2	-3.5	-2.75	1	NA	2	NA	NA	NA	NA	NA	NA	NA	NA	NA	NA	NA	NA	NA	NA	NA	NA	NA	NA	NA	NA	NA	NA	NA	NA	NA	NA	NA
775	42249	1	35	4	4	1	2.04	8861.832836	9237.394401	2	70	1352	7.07	26.56	175.8	95	2	NA	NA	NA	NA	2	34708.63526	0.88	0	0.07	1	0.07	1	0.35	1	3.54	0	0.35	1	0.07	1	0.07	1	1.98	0	0.42	1	268	NA	NA	NA	NA	NA
776	42250	1	16	1	NA	NA	3.52	15316.20086	15649.54635	1	71	1820	14.61	15.31	165.8	63	NA	-1.25	-1	NA	NA	2	NA	NA	NA	NA	NA	NA	NA	NA	NA	NA	NA	NA	NA	NA	NA	NA	NA	NA	NA	NA	NA	NA	NA	NA	NA	NA	NA
777	42251	1	43	1	1	1	NA	18072.48918	18399.15562	2	72	667	14.83	27.23	171.3	95.5	2	-0.5	-0.25	1	NA	2	NA	NA	NA	NA	NA	NA	NA	NA	NA	NA	NA	NA	NA	NA	NA	NA	NA	NA	NA	NA	NA	NA	0	0	0	2	2
778	42252	2	21	4	4	5	1.16	25807.55829	26296.90565	1	59	235	6.37	32.06	166.8	108.5	1	-0.25	-0.5	1	NA	2	77997.54181	0.28	1	0.07	1	0.07	1	0.35	1	3.19	0	0.35	1	0.21	0	0.29	0	0.11	0	0.42	1	107	NA	NA	NA	NA	NA
779	42253	2	1	2	NA	NA	1.34	11224.02966	12721.74445	2	61	172	5.23	NA	NA	NA	NA	NA	NA	NA	NA	NA	NA	NA	NA	NA	NA	NA	NA	NA	NA	NA	NA	NA	NA	NA	NA	NA	NA	NA	NA	NA	NA	NA	NA	NA	NA	NA	NA
780	42254	2	2	1	NA	NA	1.89	7555.595894	0	2	74	NA	NA	NA	NA	NA	NA	NA	NA	NA	NA	NA	NA	NA	NA	NA	NA	NA	NA	NA	NA	NA	NA	NA	NA	NA	NA	NA	NA	NA	NA	NA	NA	NA	NA	NA	NA	NA	NA
781	42255	1	68	3	3	3	1	16338.94193	15985.5114	1	61	695	32.94	25.03	164.1	96.7	1	88	88	1	NA	2	53183.6729	0.59	0	0.07	1	0.18	0	0.35	1	1.78	0	0.35	1	0.52	0	0.07	1	1.05	0	0.42	1	136	NA	NA	NA	2	2
782	42256	2	0	3	NA	NA	NA	22390.16721	25596.17968	2	61	NA	NA	NA	NA	NA	NA	NA	NA	NA	NA	NA	NA	NA	NA	NA	NA	NA	NA	NA	NA	NA	NA	NA	NA	NA	NA	NA	NA	NA	NA	NA	NA	NA	NA	NA	NA	NA	NA
783	42257	1	19	1	NA	NA	1.45	8564.589344	8650.094197	1	62	108	4.81	42.65	164.7	128.5	NA	0.25	-0.25	NA	NA	2	NA	NA	NA	NA	NA	NA	NA	NA	NA	NA	NA	NA	NA	NA	NA	NA	NA	NA	NA	NA	NA	NA	NA	NA	NA	NA	NA
784	42258	2	2	4	NA	NA	0.99	9739.006873	10341.63913	1	64	539	2.27	18.98	98.2	55.4	NA	NA	NA	NA	NA	NA	NA	NA	NA	NA	NA	NA	NA	NA	NA	NA	NA	NA	NA	NA	NA	NA	NA	NA	NA	NA	NA	NA	NA	NA	NA	NA	NA
785	42259	2	80	1	1	2	2.1	9121.612069	0	1	71	NA	NA	NA	NA	NA	2	NA	NA	NA	NA	2	NA	NA	NA	NA	NA	NA	NA	NA	NA	NA	NA	NA	NA	NA	NA	NA	NA	NA	NA	NA	NA	NA	NA	NA	NA	2	2
786	42260	1	59	3	1	1	NA	28621.40776	28673.74001	2	60	135	5.66	31.96	180.9	109.4	1	-0.5	-1	1	NA	1	NA	NA	NA	NA	NA	NA	NA	NA	NA	NA	NA	NA	NA	NA	NA	NA	NA	NA	NA	NA	NA	NA	NA	NA	NA	1	2
787	42261	1	2	3	NA	NA	2.42	36176.05511	36262.14139	2	63	NA	NA	17.73	95.6	51.1	NA	NA	NA	NA	NA	NA	NA	NA	NA	NA	NA	NA	NA	NA	NA	NA	NA	NA	NA	NA	NA	NA	NA	NA	NA	NA	NA	NA	NA	NA	NA	NA	NA
788	42262	1	50	3	3	1	5	121613.6019	124186.8437	2	61	1903	10.99	29.78	180.1	108.8	2	-1.75	-2	1	NA	2	NA	NA	NA	NA	NA	NA	NA	NA	NA	NA	NA	NA	NA	NA	NA	NA	NA	NA	NA	NA	NA	NA	NA	NA	0	2	2
789	42263	2	50	3	4	6	5	109492.6497	112034.1147	2	63	9369	6.76	42.86	166.9	131.2	2	-0.5	-1.5	2	1	2	NA	NA	NA	NA	NA	NA	NA	NA	NA	NA	NA	NA	NA	NA	NA	NA	NA	NA	NA	NA	NA	NA	NA	NA	0	2	2
790	42264	2	10	4	NA	NA	0.29	11667.31425	11638.28958	1	61	851	15.63	16.63	141.3	60.6	NA	NA	NA	NA	NA	NA	NA	NA	NA	NA	NA	NA	NA	NA	NA	NA	NA	NA	NA	NA	NA	NA	NA	NA	NA	NA	NA	NA	NA	NA	NA	NA	NA
791	42265	1	60	2	3	1	5	7130.271363	8106.386671	2	70	718	7.34	31.22	173.8	108.3	1	-1.75	-0.5	1	NA	2	NA	NA	NA	NA	NA	NA	NA	NA	NA	NA	NA	NA	NA	NA	NA	NA	NA	NA	NA	NA	NA	NA	NA	NA	0	2	2
792	42266	2	3	4	NA	NA	2.54	13966.32287	13987.3726	1	59	737	13.19	16.79	93.9	49.5	NA	NA	NA	NA	NA	NA	NA	NA	NA	NA	NA	NA	NA	NA	NA	NA	NA	NA	NA	NA	NA	NA	NA	NA	NA	NA	NA	NA	NA	NA	NA	NA	NA
793	42267	1	19	3	NA	NA	1.62	51781.2156	51655.7483	1	61	1587	10.71	24.8	185.9	89.8	NA	-1.25	-1.25	NA	NA	2	150656.6055	0.28	1	0.07	1	0.07	1	0.35	1	3.13	0	0.98	0	NA	NA	0.31	0	0.74	0	0.42	1	222	NA	NA	NA	NA	NA
794	42268	1	31	3	3	1	1.41	20542.04562	20951.54125	2	64	1083	8.28	28.67	173.8	100	1	-2.25	-2.75	1	NA	2	NA	NA	NA	NA	NA	NA	NA	NA	NA	NA	NA	NA	NA	NA	NA	NA	NA	NA	NA	NA	NA	NA	NA	NA	NA	NA	NA
795	42269	2	69	2	1	2	2.43	5140.677281	5790.109961	1	65	952	7.52	27.88	156.4	102.3	2	88	-1.25	2	2	1	NA	NA	NA	NA	NA	NA	NA	NA	NA	NA	NA	NA	NA	NA	NA	NA	NA	NA	NA	NA	NA	NA	NA	NA	NA	2	2
796	42270	1	0	2	NA	NA	4.08	3648.092644	3686.391059	1	62	1009	13.79	NA	NA	NA	NA	NA	NA	NA	NA	NA	NA	NA	NA	NA	NA	NA	NA	NA	NA	NA	NA	NA	NA	NA	NA	NA	NA	NA	NA	NA	NA	NA	NA	NA	NA	NA	NA
797	42271	1	4	4	NA	NA	0.73	10685.7565	11674.71697	1	65	2635	10.57	15.24	117.1	48.4	NA	NA	NA	NA	NA	NA	NA	NA	NA	NA	NA	NA	NA	NA	NA	NA	NA	NA	NA	NA	NA	NA	NA	NA	NA	NA	NA	NA	NA	NA	NA	NA	NA
798	42272	1	8	4	NA	NA	1.21	11298.38726	10956.44103	1	61	408	12.88	22.82	136.8	78.6	NA	NA	NA	NA	NA	NA	NA	NA	NA	NA	NA	NA	NA	NA	NA	NA	NA	NA	NA	NA	NA	NA	NA	NA	NA	NA	NA	NA	NA	NA	NA	NA	NA
799	42273	1	37	5	4	5	0.57	15823.94012	16308.96117	2	69	4335	7.14	20.79	178.7	81.1	1	0.75	1.25	2	1	2	NA	NA	NA	NA	NA	NA	NA	NA	NA	NA	NA	NA	NA	NA	NA	NA	NA	NA	NA	NA	NA	NA	NA	NA	NA	NA	NA
800	42274	2	22	2	4	5	1.73	15098.1675	16735.18131	2	69	1315	8.56	24.16	156.4	73.5	1	0	-0.5	1	NA	2	55840.90634	0.28	1	0.07	1	0.07	1	0.35	1	1.68	0	0.65	0	0.36	0	0.62	0	3.11	0	2.93	0	60	NA	NA	NA	NA	NA
801	42275	2	63	2	5	5	1.02	10637.89216	10477.87078	1	72	3216	8.74	25.41	168.2	98.5	2	2.75	2.25	1	NA	1	32271.05483	0.28	1	0.07	1	0.07	1	0.35	1	0.64	0	0.35	1	0.63	0	0.07	1	0.07	1	0.97	0	32	NA	NA	0	2	2
802	42276	2	67	3	2	2	1.06	26751.47529	27547.91747	2	72	NA	NA	27.76	146.4	95.7	2	-0.25	-3.25	2	2	2	76337.77516	0.28	1	0.07	1	0.07	1	0.35	1	0.36	0	0.35	1	2.23	0	0.07	1	0.56	0	0.42	1	27	3	3	0	2	2
803	42277	2	0	3	NA	NA	1.17	5857.596309	6477.802359	2	62	36	4.45	NA	NA	NA	NA	NA	NA	NA	NA	NA	NA	NA	NA	NA	NA	NA	NA	NA	NA	NA	NA	NA	NA	NA	NA	NA	NA	NA	NA	NA	NA	NA	NA	NA	NA	NA	NA
804	42278	1	4	3	NA	NA	5	67731.88112	74183.57137	2	65	303	11.52	15.1	101.3	51.1	NA	NA	NA	NA	NA	NA	NA	NA	NA	NA	NA	NA	NA	NA	NA	NA	NA	NA	NA	NA	NA	NA	NA	NA	NA	NA	NA	NA	NA	NA	NA	NA	NA
805	42279	2	8	3	NA	NA	5	42314.31701	47916.71287	1	63	78	6.49	16.87	127.9	63	NA	NA	NA	NA	NA	NA	NA	NA	NA	NA	NA	NA	NA	NA	NA	NA	NA	NA	NA	NA	NA	NA	NA	NA	NA	NA	NA	NA	NA	NA	NA	NA	NA
806	42280	2	58	3	3	5	3.65	103644.0987	103314.91	2	60	847	9.99	19.81	154.7	73.7	2	-0.5	-1.25	2	2	2	NA	NA	NA	NA	NA	NA	NA	NA	NA	NA	NA	NA	NA	NA	NA	NA	NA	NA	NA	NA	NA	NA	NA	NA	0	1	2
807	42281	2	24	1	5	1	5	20954.53773	21163.08024	2	72	2543	14.74	21.61	166.2	80.1	2	-1.5	-1.75	1	NA	2	NA	NA	NA	NA	NA	NA	NA	NA	NA	NA	NA	NA	NA	NA	NA	NA	NA	NA	NA	NA	NA	NA	NA	NA	NA	NA	NA
808	42282	1	9	4	NA	NA	0.29	13235.4556	12834.88391	1	61	373	18.27	21.34	138.1	71.9	NA	NA	NA	NA	NA	NA	NA	NA	NA	NA	NA	NA	NA	NA	NA	NA	NA	NA	NA	NA	NA	NA	NA	NA	NA	NA	NA	NA	NA	NA	NA	NA	NA
809	42283	2	41	1	3	4	NA	15609.97942	15642.99012	1	62	1950	18.36	34.91	145.2	104.3	1	-0.5	-0.25	1	NA	2	NA	NA	NA	NA	NA	NA	NA	NA	NA	NA	NA	NA	NA	NA	NA	NA	NA	NA	NA	NA	NA	NA	NA	NA	0	2	2
810	42284	2	51	1	1	1	3.4	18454.55483	18729.94077	2	65	6090	16.67	24.13	159	86.8	1	0	-0.75	1	NA	2	NA	NA	NA	NA	NA	NA	NA	NA	NA	NA	NA	NA	NA	NA	NA	NA	NA	NA	NA	NA	NA	NA	NA	NA	0	2	2
811	42285	2	61	2	5	3	1.66	6626.953858	6806.335901	1	72	619	4.62	27.04	158.8	93.2	2	-1.25	-1.25	1	NA	2	NA	NA	NA	NA	NA	NA	NA	NA	NA	NA	NA	NA	NA	NA	NA	NA	NA	NA	NA	NA	NA	NA	NA	NA	0	2	2
812	42286	1	12	3	NA	NA	5	75534.08678	76229.97993	1	69	NA	NA	16.65	155.6	61.2	NA	0.25	0	NA	NA	NA	NA	NA	NA	NA	NA	NA	NA	NA	NA	NA	NA	NA	NA	NA	NA	NA	NA	NA	NA	NA	NA	NA	NA	NA	NA	NA	NA
813	42287	2	66	4	4	3	2.6	9544.755375	10339.84961	1	74	337	2.07	24.83	165	93.4	1	2	2.25	1	NA	2	NA	NA	NA	NA	NA	NA	NA	NA	NA	NA	NA	NA	NA	NA	NA	NA	NA	NA	NA	NA	NA	NA	NA	NA	0	2	2
814	42288	2	51	2	2	1	5	10478.1382	10354.79005	1	62	2024	9.36	20.88	153.5	74	1	-4.25	-4.25	1	NA	2	31303.09694	0.28	1	0.07	1	0.07	1	0.35	1	0.47	0	0.35	1	0.19	0	0.07	1	0.28	0	0.42	1	23	NA	NA	0	2	2
815	42289	2	9	3	NA	NA	1.31	15767.15971	16056.27818	1	62	2163	8.37	19.63	148.7	77.5	NA	NA	NA	NA	NA	NA	NA	NA	NA	NA	NA	NA	NA	NA	NA	NA	NA	NA	NA	NA	NA	NA	NA	NA	NA	NA	NA	NA	NA	NA	NA	NA	NA
816	42290	1	4	1	NA	NA	0.18	13345.4227	13577.44672	2	72	457	6.1	20.85	110.6	65.7	NA	NA	NA	NA	NA	NA	NA	NA	NA	NA	NA	NA	NA	NA	NA	NA	NA	NA	NA	NA	NA	NA	NA	NA	NA	NA	NA	NA	NA	NA	NA	NA	NA
817	42291	2	70	3	5	1	4.64	43711.97688	43783.43882	2	66	3587	13.39	38.2	163	125.5	2	-0.25	-0.25	2	1	2	NA	NA	NA	NA	NA	NA	NA	NA	NA	NA	NA	NA	NA	NA	NA	NA	NA	NA	NA	NA	NA	NA	NA	NA	1	2	2
818	42292	2	60	3	5	1	5	45831.35485	48498.28026	1	70	NA	NA	29.79	164.5	NA	1	-1.5	0.5	NA	NA	2	0	NA	NA	NA	NA	NA	NA	NA	NA	NA	NA	NA	NA	NA	NA	NA	NA	NA	NA	NA	NA	NA	NA	NA	NA	2	2
819	42293	1	12	3	NA	NA	4.48	57262.13991	57489.1803	2	62	329	15.18	23.56	144.5	77.7	NA	-1	-1	NA	NA	NA	167670.1053	0.28	1	0.07	1	0.07	1	0.35	1	4.43	0	0.35	1	0.07	1	0.46	0	0.87	0	0.42	1	100	NA	NA	NA	NA	NA
820	42294	1	63	1	4	3	1.71	7160.648074	7721.6167	2	72	18	19.5	22.56	169.1	85.7	1	0	-0.5	1	NA	2	24230.31812	0.28	1	0.07	1	0.07	1	0.35	1	0.42	0	0.35	1	0.07	1	0.22	0	0.17	0	0.42	1	29	NA	NA	1	2	2
821	42295	2	75	4	3	1	4.09	11413.45706	11640.96147	1	64	10895	8.91	27.52	162.1	94.5	1	1.25	1	NA	NA	1	NA	NA	NA	NA	NA	NA	NA	NA	NA	NA	NA	NA	NA	NA	NA	NA	NA	NA	NA	NA	NA	NA	NA	NA	0	2	2
822	42296	2	80	3	3	2	NA	27208.20481	33155.52887	2	67	334	4.65	21.55	154.3	77.5	2	88	88	1	NA	2	NA	NA	NA	NA	NA	NA	NA	NA	NA	NA	NA	NA	NA	NA	NA	NA	NA	NA	NA	NA	NA	NA	2	4	0	2	2
823	42297	2	65	3	3	1	4.67	52544.8609	54896.95941	1	61	825	6.15	26.59	157.8	93.6	2	1.25	2	2	2	1	NA	NA	NA	NA	NA	NA	NA	NA	NA	NA	NA	NA	NA	NA	NA	NA	NA	NA	NA	NA	NA	NA	NA	NA	0	2	2
824	42298	2	57	1	3	1	1.71	15037.99404	16309.94409	2	59	794	7.85	23.83	155.6	85	2	1	0.75	1	NA	2	NA	NA	NA	NA	NA	NA	NA	NA	NA	NA	NA	NA	NA	NA	NA	NA	NA	NA	NA	NA	NA	NA	NA	NA	1	2	1
825	42299	1	40	4	3	6	2.19	37936.25765	38732.56696	2	61	620	17.28	28.47	181.8	97.7	1	0.25	0.25	1	NA	2	NA	NA	NA	NA	NA	NA	NA	NA	NA	NA	NA	NA	NA	NA	NA	NA	NA	NA	NA	NA	NA	NA	NA	NA	0	2	2
826	42300	2	75	5	5	4	0.58	27783.76969	28250.89328	2	69	462	13.67	27.46	159.9	95.9	2	-0.25	-0.5	2	1	2	NA	NA	NA	NA	NA	NA	NA	NA	NA	NA	NA	NA	NA	NA	NA	NA	NA	NA	NA	NA	NA	NA	NA	NA	0	2	2
827	42301	2	12	1	NA	NA	1.04	10159.92557	10351.07455	1	70	932	7.5	25.99	154.7	78.5	NA	-0.5	-0.25	NA	NA	NA	NA	NA	NA	NA	NA	NA	NA	NA	NA	NA	NA	NA	NA	NA	NA	NA	NA	NA	NA	NA	NA	NA	NA	NA	NA	NA	NA
828	42302	1	1	4	NA	NA	4.26	9037.968653	9933.799212	1	59	230	3.13	NA	NA	NA	NA	NA	NA	NA	NA	NA	NA	NA	NA	NA	NA	NA	NA	NA	NA	NA	NA	NA	NA	NA	NA	NA	NA	NA	NA	NA	NA	NA	NA	NA	NA	NA	NA
829	42303	2	0	1	NA	NA	0.68	3996.298685	4093.064133	2	67	0	6.73	NA	NA	NA	NA	NA	NA	NA	NA	NA	NA	NA	NA	NA	NA	NA	NA	NA	NA	NA	NA	NA	NA	NA	NA	NA	NA	NA	NA	NA	NA	NA	NA	NA	NA	NA	NA
830	42304	2	26	3	2	5	0.62	66750.27652	68246.41881	2	62	NA	NA	34.21	158.1	105	2	0.25	-0.75	NA	NA	2	181220.4894	0.28	1	0.07	1	0.07	1	0.35	1	1.04	0	0.35	1	NA	NA	0.07	1	0.22	0	0.42	1	136	NA	NA	NA	NA	NA
831	42305	1	17	3	NA	NA	2.06	52982.81958	52854.44077	1	61	428	10.48	19.01	191.6	74.7	NA	-3.25	-4	NA	NA	2	154152.6528	0.28	1	0.07	1	0.07	1	0.35	1	0.72	0	0.35	1	0.07	1	0.07	1	0.19	0	0.42	1	46	NA	NA	NA	NA	NA
832	42306	1	12	4	NA	NA	2.78	14389.4415	14580.17402	1	68	109	2.05	30.79	154.5	91.2	NA	-0.5	-0.5	NA	NA	NA	NA	NA	NA	NA	NA	NA	NA	NA	NA	NA	NA	NA	NA	NA	NA	NA	NA	NA	NA	NA	NA	NA	NA	NA	NA	NA	NA
833	42307	2	66	3	3	1	1.71	69052.17791	69854.20964	2	60	315	8.92	33.36	161.2	114.6	1	-0.25	-0.25	1	NA	2	193572.3437	0.28	1	0.07	1	0.07	1	0.35	1	0.1	0	0.35	1	0.07	1	0.07	1	0.19	0	0.42	1	36	NA	NA	0	2	2
834	42308	2	23	4	3	5	1.39	27090.34519	28799.38811	2	64	397	5.59	20.44	158.9	73.6	2	-1	-1	2	2	2	NA	NA	NA	NA	NA	NA	NA	NA	NA	NA	NA	NA	NA	NA	NA	NA	NA	NA	NA	NA	NA	NA	NA	NA	NA	NA	NA
835	42309	2	58	1	3	1	3.13	10914.49454	11074.33629	2	74	520	8.98	33.16	163	108.6	2	-0.75	-0.5	1	NA	1	NA	NA	NA	NA	NA	NA	NA	NA	NA	NA	NA	NA	NA	NA	NA	NA	NA	NA	NA	NA	NA	NA	0	0	0	2	2
836	42310	1	53	3	5	1	5	100972.1195	104692.6383	2	70	10390	12.91	29.62	188	108.9	1	-1	-1.25	1	NA	1	NA	NA	NA	NA	NA	NA	NA	NA	NA	NA	NA	NA	NA	NA	NA	NA	NA	NA	NA	NA	NA	NA	NA	NA	0	2	2
837	42311	2	67	3	4	3	5	59356.35643	60045.7725	1	60	3619	9.42	25.48	161.3	87.6	1	-1.75	-3	1	NA	2	NA	NA	NA	NA	NA	NA	NA	NA	NA	NA	NA	NA	NA	NA	NA	NA	NA	NA	NA	NA	NA	NA	NA	NA	0	2	2
838	42312	2	35	4	3	1	5	32022.22107	32385.36151	1	69	1183	9.33	43.96	174.2	120	2	-0.25	0	1	NA	2	NA	NA	NA	NA	NA	NA	NA	NA	NA	NA	NA	NA	NA	NA	NA	NA	NA	NA	NA	NA	NA	NA	NA	NA	NA	NA	NA
839	42313	1	6	4	NA	NA	0.1	11119.71324	10975.89161	1	64	366	5.86	14.89	115.3	51	NA	NA	NA	NA	NA	NA	43006.35643	0.28	1	0.07	1	0.07	1	0.35	1	4.38	0	0.35	1	0.07	1	0.39	0	1.19	0	0.42	1	51	NA	NA	NA	NA	NA
840	42314	1	3	4	NA	NA	2.12	10913.4582	11109.80092	1	74	3655	11.12	14.99	106.5	48	NA	NA	NA	NA	NA	NA	NA	NA	NA	NA	NA	NA	NA	NA	NA	NA	NA	NA	NA	NA	NA	NA	NA	NA	NA	NA	NA	NA	NA	NA	NA	NA	NA
841	42315	2	33	3	4	1	1.84	31803.34278	32089.39016	1	67	NA	NA	19.95	153.5	74.3	1	0.5	0.25	1	NA	2	NA	NA	NA	NA	NA	NA	NA	NA	NA	NA	NA	NA	NA	NA	NA	NA	NA	NA	NA	NA	NA	NA	NA	NA	NA	NA	NA
842	42316	1	59	4	2	1	0.46	23747.32497	0	1	59	NA	NA	NA	NA	NA	1	NA	NA	NA	NA	2	NA	NA	NA	NA	NA	NA	NA	NA	NA	NA	NA	NA	NA	NA	NA	NA	NA	NA	NA	NA	NA	NA	NA	NA	NA	2	2
843	42317	2	11	1	NA	NA	4.23	12016.60907	11960.06742	2	65	802	11.27	19.93	160.3	71.7	NA	NA	NA	NA	NA	NA	NA	NA	NA	NA	NA	NA	NA	NA	NA	NA	NA	NA	NA	NA	NA	NA	NA	NA	NA	NA	NA	NA	NA	NA	NA	NA	NA
844	42318	1	38	3	3	5	0.93	18562.71916	20802.0354	1	61	453	9.48	22.61	177.2	79.8	1	2	2	1	NA	2	NA	NA	NA	NA	NA	NA	NA	NA	NA	NA	NA	NA	NA	NA	NA	NA	NA	NA	NA	NA	NA	NA	NA	NA	NA	NA	NA
845	42319	1	79	4	1	2	0.99	11606.51594	12301.10949	1	67	NA	NA	24.92	173.5	99	1	-0.25	-0.25	1	NA	1	NA	NA	NA	NA	NA	NA	NA	NA	NA	NA	NA	NA	NA	NA	NA	NA	NA	NA	NA	NA	NA	NA	1	0	0	2	2
846	42320	2	16	3	NA	NA	5	79844.01045	79713.15511	2	61	244	24.88	21.85	161.5	71.4	NA	0.5	0.5	NA	NA	2	NA	NA	NA	NA	NA	NA	NA	NA	NA	NA	NA	NA	NA	NA	NA	NA	NA	NA	NA	NA	NA	NA	NA	NA	NA	NA	NA
847	42321	2	62	3	4	2	4.95	50923.11067	53081.96294	1	65	949	9.3	29.21	165.9	100.7	2	-1.5	-1	2	2	1	NA	NA	NA	NA	NA	NA	NA	NA	NA	NA	NA	NA	NA	NA	NA	NA	NA	NA	NA	NA	NA	NA	0	0	0	2	2
848	42322	2	9	3	NA	NA	0.81	35050.77531	42490.66702	1	60	497	9.48	17.83	139.3	58.9	NA	NA	NA	NA	NA	NA	NA	NA	NA	NA	NA	NA	NA	NA	NA	NA	NA	NA	NA	NA	NA	NA	NA	NA	NA	NA	NA	NA	NA	NA	NA	NA	NA
849	42323	1	13	4	NA	NA	NA	11768.7012	11762.28748	2	62	364	4.22	41.87	160.3	120.4	NA	0	-0.25	NA	NA	NA	NA	NA	NA	NA	NA	NA	NA	NA	NA	NA	NA	NA	NA	NA	NA	NA	NA	NA	NA	NA	NA	NA	NA	NA	NA	NA	NA
850	42324	2	8	3	NA	NA	5	44754.14864	46574.61988	1	67	542	17.97	25.36	132.9	83.1	NA	NA	NA	NA	NA	NA	142341.0812	0.72	0	0.07	1	0.07	1	0.35	1	0.66	0	0.35	1	0.26	0	0.07	1	0.18	0	0.42	1	50	NA	NA	NA	NA	NA
851	42325	1	13	4	NA	NA	1.94	11827.75404	12434.57079	1	64	604	18.21	18.22	169.1	66.4	NA	-1	-3.5	NA	NA	NA	NA	NA	NA	NA	NA	NA	NA	NA	NA	NA	NA	NA	NA	NA	NA	NA	NA	NA	NA	NA	NA	NA	NA	NA	NA	NA	NA
852	42326	1	6	1	NA	NA	2.82	7346.403792	7196.25598	2	70	722	4.15	19.22	127.2	68	NA	NA	NA	NA	NA	NA	NA	NA	NA	NA	NA	NA	NA	NA	NA	NA	NA	NA	NA	NA	NA	NA	NA	NA	NA	NA	NA	NA	NA	NA	NA	NA	NA
853	42327	1	0	4	NA	NA	0.14	10368.05352	11855.09936	1	59	613	13.25	NA	NA	NA	NA	NA	NA	NA	NA	NA	NA	NA	NA	NA	NA	NA	NA	NA	NA	NA	NA	NA	NA	NA	NA	NA	NA	NA	NA	NA	NA	NA	NA	NA	NA	NA	NA
854	42328	1	35	3	2	1	4.01	74269.38231	74859.23238	2	60	989	13.16	27.23	174.9	92.5	2	-0.75	-0.75	1	NA	2	NA	NA	NA	NA	NA	NA	NA	NA	NA	NA	NA	NA	NA	NA	NA	NA	NA	NA	NA	NA	NA	NA	NA	NA	NA	NA	NA
855	42329	1	80	3	3	2	0.96	12852.34501	12993.70782	2	59	742	12.92	22.77	176.7	97.5	2	4.25	3.75	1	NA	2	NA	NA	NA	NA	NA	NA	NA	NA	NA	NA	NA	NA	NA	NA	NA	NA	NA	NA	NA	NA	NA	NA	NA	NA	1	2	2
856	42330	2	80	3	2	2	5	24184.61018	27611.39131	1	62	71	9.23	25.07	151.3	88.5	1	-2.5	-1.25	2	1	1	76513.66693	0.28	1	0.07	1	0.07	1	0.35	1	2.33	0	0.35	1	0.26	0	0.07	1	1.59	0	0.42	1	112	NA	NA	0	2	2
857	42331	2	31	1	4	1	2.45	25596.58182	26003.64877	1	66	540	7.18	32.66	168.3	109.6	2	NA	NA	NA	NA	2	NA	NA	NA	NA	NA	NA	NA	NA	NA	NA	NA	NA	NA	NA	NA	NA	NA	NA	NA	NA	NA	NA	NA	NA	NA	NA	NA
858	42332	2	61	4	4	1	5	11630.61	11761.23851	1	68	1739	4.89	28.04	168.6	91.3	2	0	-0.5	2	1	1	40946.36931	0.28	1	0.07	1	0.07	1	0.35	1	1.35	0	0.35	1	0.07	1	0.07	1	0.23	0	0.42	1	34	NA	NA	0	2	2
859	42333	2	31	3	4	1	2.42	31764.25567	31777.05776	2	60	111	2.63	24.07	161.9	96.5	1	0	0.25	1	NA	2	NA	NA	NA	NA	NA	NA	NA	NA	NA	NA	NA	NA	NA	NA	NA	NA	NA	NA	NA	NA	NA	NA	NA	NA	NA	NA	NA
860	42334	1	6	4	NA	NA	NA	9354.886238	9380.17775	2	64	509	14.46	14.63	110	47	NA	NA	NA	NA	NA	NA	36753.94054	0.58	0	0.07	1	0.07	1	0.35	1	1.17	0	0.35	1	0.07	1	0.07	1	1.52	0	0.42	1	44	NA	NA	NA	NA	NA
861	42335	1	28	3	3	1	NA	136805.7615	138545.8197	2	65	508	13.78	23.75	177.7	85.3	1	1.75	3.25	1	NA	2	NA	NA	NA	NA	NA	NA	NA	NA	NA	NA	NA	NA	NA	NA	NA	NA	NA	NA	NA	NA	NA	NA	NA	NA	NA	NA	NA
862	42336	1	2	1	NA	NA	1.07	10127.10705	11106.0284	1	66	482	9.84	16.92	91.3	47	NA	NA	NA	NA	NA	NA	NA	NA	NA	NA	NA	NA	NA	NA	NA	NA	NA	NA	NA	NA	NA	NA	NA	NA	NA	NA	NA	NA	NA	NA	NA	NA	NA
863	42337	2	12	1	NA	NA	1.66	18799.56893	19373.5667	1	66	652	10.48	20.26	156	75.1	NA	-0.25	-0.25	NA	NA	NA	NA	NA	NA	NA	NA	NA	NA	NA	NA	NA	NA	NA	NA	NA	NA	NA	NA	NA	NA	NA	NA	NA	NA	NA	NA	NA	NA
864	42338	1	64	4	4	1	2.14	6527.944321	6690.582692	2	68	436	15.11	47.09	177.1	156.6	1	-2	-1	1	NA	1	NA	NA	NA	NA	NA	NA	NA	NA	NA	NA	NA	NA	NA	NA	NA	NA	NA	NA	NA	NA	NA	NA	NA	NA	0	2	9
865	42339	2	8	5	NA	NA	0.63	10194.02644	10350.40139	2	64	701	8.73	14.8	134.3	51.5	NA	NA	NA	NA	NA	NA	NA	NA	NA	NA	NA	NA	NA	NA	NA	NA	NA	NA	NA	NA	NA	NA	NA	NA	NA	NA	NA	NA	NA	NA	NA	NA	NA
866	42340	2	60	1	1	4	0.87	7812.278838	8799.220618	1	66	189	6.98	32.35	149.9	108.5	2	3	2.5	1	NA	1	NA	NA	NA	NA	NA	NA	NA	NA	NA	NA	NA	NA	NA	NA	NA	NA	NA	NA	NA	NA	NA	NA	NA	NA	0	2	2
867	42341	2	11	2	NA	NA	0.47	5823.433627	6859.870749	1	62	NA	NA	18.67	150.7	72.7	NA	NA	NA	NA	NA	NA	NA	NA	NA	NA	NA	NA	NA	NA	NA	NA	NA	NA	NA	NA	NA	NA	NA	NA	NA	NA	NA	NA	NA	NA	NA	NA	NA
868	42342	1	80	3	4	1	2.23	26630.00037	28162.44356	1	69	1344	14.16	29.27	172.7	110	1	0.75	0.5	2	1	1	NA	NA	NA	NA	NA	NA	NA	NA	NA	NA	NA	NA	NA	NA	NA	NA	NA	NA	NA	NA	NA	NA	NA	NA	0	2	2
869	42343	1	0	1	NA	NA	1.61	5537.193605	5500.024608	2	72	NA	NA	NA	NA	NA	NA	NA	NA	NA	NA	NA	NA	NA	NA	NA	NA	NA	NA	NA	NA	NA	NA	NA	NA	NA	NA	NA	NA	NA	NA	NA	NA	NA	NA	NA	NA	NA	NA
870	42344	1	20	3	3	5	5	69261.30322	71315.52373	1	70	159	1.86	21.97	176.3	79.3	2	-0.25	-0.25	1	NA	2	NA	NA	NA	NA	NA	NA	NA	NA	NA	NA	NA	NA	NA	NA	NA	NA	NA	NA	NA	NA	NA	NA	NA	NA	NA	NA	NA
871	42345	2	35	4	5	3	1.45	23721.37616	23609.4116	1	65	148	5.66	27.6	157.2	82.9	2	-1.75	-1.75	2	2	2	96458.35511	0.28	1	0.07	1	0.07	1	0.35	1	2.3	0	0.5	0	6.77	0	0.48	0	4.15	0	0.42	1	329	NA	NA	NA	NA	NA
872	42346	1	54	3	3	5	5	77488.44326	77630.12548	2	62	1025	9.57	30.3	167.6	110.9	2	-0.25	-0.75	2	1	1	NA	NA	NA	NA	NA	NA	NA	NA	NA	NA	NA	NA	NA	NA	NA	NA	NA	NA	NA	NA	NA	NA	NA	NA	0	2	2
873	42347	1	6	4	NA	NA	3.59	10943.59457	11144.50861	1	68	1343	6.79	20.01	120.4	60.4	NA	NA	NA	NA	NA	NA	NA	NA	NA	NA	NA	NA	NA	NA	NA	NA	NA	NA	NA	NA	NA	NA	NA	NA	NA	NA	NA	NA	NA	NA	NA	NA	NA
874	42348	1	23	4	5	5	2.88	20668.48486	0	2	69	NA	NA	NA	NA	NA	2	NA	NA	NA	NA	2	NA	NA	NA	NA	NA	NA	NA	NA	NA	NA	NA	NA	NA	NA	NA	NA	NA	NA	NA	NA	NA	NA	NA	NA	NA	NA	NA
875	42349	1	19	5	NA	NA	0.15	26953.68729	26888.37777	1	73	3467	12.15	21.7	191.9	82.5	NA	0.25	0.5	NA	NA	2	NA	NA	NA	NA	NA	NA	NA	NA	NA	NA	NA	NA	NA	NA	NA	NA	NA	NA	NA	NA	NA	NA	NA	NA	NA	NA	NA
876	42350	2	47	3	4	4	1.75	26184.10393	26179.19139	1	73	290	12.06	21.86	156.3	81.2	1	-5.5	-6.75	1	NA	2	92333.78962	0.28	1	0.07	1	0.07	1	0.35	1	2.27	0	0.35	1	0.4	0	0.07	1	4.06	0	0.42	1	154	0	1	0	2	2
877	42351	2	42	3	5	1	3.77	90241.03639	90365.10652	2	59	2493	16.67	28.07	160.6	89.4	2	-0.75	-0.5	1	NA	1	318716.9768	0.28	1	0.07	1	0.07	1	0.35	1	3.05	0	0.35	1	0.07	1	0.07	1	0.15	0	0.42	1	43	0	0	0	2	2
878	42352	1	60	1	2	1	NA	7530.882625	0	2	70	NA	NA	NA	NA	NA	2	NA	NA	NA	NA	2	NA	NA	NA	NA	NA	NA	NA	NA	NA	NA	NA	NA	NA	NA	NA	NA	NA	NA	NA	NA	NA	NA	NA	NA	NA	2	2
879	42353	1	0	3	NA	NA	1.25	7036.382926	7285.26448	2	60	470	3.97	NA	NA	NA	NA	NA	NA	NA	NA	NA	NA	NA	NA	NA	NA	NA	NA	NA	NA	NA	NA	NA	NA	NA	NA	NA	NA	NA	NA	NA	NA	NA	NA	NA	NA	NA	NA
880	42354	1	2	3	NA	NA	0.9	9272.845402	9294.91151	2	63	113	9.16	15.56	88.9	50.7	NA	NA	NA	NA	NA	NA	NA	NA	NA	NA	NA	NA	NA	NA	NA	NA	NA	NA	NA	NA	NA	NA	NA	NA	NA	NA	NA	NA	NA	NA	NA	NA	NA
881	42355	1	0	1	NA	NA	0.54	3774.15744	3748.823009	1	65	325	8.04	NA	NA	NA	NA	NA	NA	NA	NA	NA	NA	NA	NA	NA	NA	NA	NA	NA	NA	NA	NA	NA	NA	NA	NA	NA	NA	NA	NA	NA	NA	NA	NA	NA	NA	NA	NA
882	42356	2	35	4	4	1	5	43571.20709	43365.55162	2	65	42	4.19	24.6	167	83.4	1	0.25	0.25	1	NA	2	177173.8258	0.28	1	0.07	1	0.07	1	0.35	1	2.08	0	0.35	1	0.31	0	0.07	1	0.39	0	0.42	1	57	NA	NA	NA	NA	NA
883	42357	2	25	3	4	1	4.38	89818.29943	90589.78378	1	59	91	2.38	24.56	145.8	72	2	-1	-0.25	2	1	2	NA	NA	NA	NA	NA	NA	NA	NA	NA	NA	NA	NA	NA	NA	NA	NA	NA	NA	NA	NA	NA	NA	NA	NA	NA	NA	NA
884	42358	2	64	1	1	1	NA	3530.526705	3723.041072	2	70	212	3.44	30.6	149.4	93.7	1	-1.5	-0.25	2	1	2	NA	NA	NA	NA	NA	NA	NA	NA	NA	NA	NA	NA	NA	NA	NA	NA	NA	NA	NA	NA	NA	NA	NA	NA	1	2	2
885	42359	1	14	3	NA	NA	NA	58962.28625	62267.02532	1	63	245	24.21	20.82	174.1	68	NA	0	0.25	NA	NA	NA	NA	NA	NA	NA	NA	NA	NA	NA	NA	NA	NA	NA	NA	NA	NA	NA	NA	NA	NA	NA	NA	NA	NA	NA	NA	NA	NA
886	42360	2	9	4	NA	NA	0.95	9646.993707	10314.85175	1	68	183	7.42	31.31	145.3	90.9	NA	NA	NA	NA	NA	NA	29824.3915	0.5	0	0.07	1	0.07	1	0.35	1	1.58	0	0.56	0	0.18	0	0.07	1	0.82	0	0.42	1	65	NA	NA	NA	NA	NA
887	42361	2	38	3	4	3	1.16	86561.58555	88547.5019	1	69	425	4.97	19.74	172.3	73.9	1	-0.25	-0.25	1	NA	2	NA	NA	NA	NA	NA	NA	NA	NA	NA	NA	NA	NA	NA	NA	NA	NA	NA	NA	NA	NA	NA	NA	NA	NA	NA	NA	NA
888	42362	1	16	3	NA	NA	0.73	34133.17904	34447.64694	1	69	674	5.18	25.05	163.8	88.3	NA	-0.25	0	NA	NA	2	NA	NA	NA	NA	NA	NA	NA	NA	NA	NA	NA	NA	NA	NA	NA	NA	NA	NA	NA	NA	NA	NA	NA	NA	NA	NA	NA
889	42363	1	17	4	NA	NA	NA	17563.95342	17796.76421	2	67	1188	14.4	33.63	180.2	106.5	NA	0	-0.25	NA	NA	2	56369.74848	0.73	0	0.07	1	0.07	1	0.35	1	2.34	0	0.54	0	NA	NA	0.07	1	1.56	0	0.42	1	348	NA	NA	NA	NA	NA
890	42364	1	77	1	1	1	1.81	5914.429103	6284.181656	2	69	431	9.69	27.91	154.6	98.8	2	-1.25	0	1	NA	1	19719.66837	0.84	0	0.07	1	0.07	1	0.35	1	2.52	0	1.42	0	0.4	0	0.07	1	4.99	0	0.42	1	121	0	0	0	2	2
891	42365	2	58	3	4	1	3.86	108024.6255	112349.119	2	72	344	8.23	33.98	154.4	109	2	-0.25	0.25	2	1	2	NA	NA	NA	NA	NA	NA	NA	NA	NA	NA	NA	NA	NA	NA	NA	NA	NA	NA	NA	NA	NA	NA	NA	NA	0	2	2
892	42366	2	47	3	5	1	5	92858.75091	92841.32917	2	71	631	11.46	24.18	170.4	77.7	2	-8.75	-9.75	1	NA	1	NA	NA	NA	NA	NA	NA	NA	NA	NA	NA	NA	NA	NA	NA	NA	NA	NA	NA	NA	NA	NA	NA	NA	NA	0	2	2
893	42367	1	1	1	NA	NA	0.7	9181.731709	9689.791056	1	71	263	6.49	NA	NA	NA	NA	NA	NA	NA	NA	NA	NA	NA	NA	NA	NA	NA	NA	NA	NA	NA	NA	NA	NA	NA	NA	NA	NA	NA	NA	NA	NA	NA	NA	NA	NA	NA	NA
894	42368	1	60	2	1	1	1.67	3832.353126	4135.248957	1	70	369	10.63	27.7	149.5	90.8	1	2.75	3.25	2	1	2	NA	NA	NA	NA	NA	NA	NA	NA	NA	NA	NA	NA	NA	NA	NA	NA	NA	NA	NA	NA	NA	NA	NA	NA	0	2	2
895	42369	2	80	4	1	2	0.75	13104.92612	13027.58664	1	59	6357	5.77	24.85	164.2	101.8	2	-0.25	0.25	1	NA	1	NA	NA	NA	NA	NA	NA	NA	NA	NA	NA	NA	NA	NA	NA	NA	NA	NA	NA	NA	NA	NA	NA	NA	NA	0	2	2
896	42370	1	19	3	NA	NA	0.2	26953.68729	26888.37777	1	73	2081	19.29	22.76	190.4	84.6	NA	0.25	-0.25	NA	NA	2	78421.31525	0.28	1	0.07	1	0.07	1	0.35	1	0.07	1	0.35	1	0.44	0	0.07	1	2.34	0	0.42	1	187	NA	NA	NA	NA	NA
897	42371	1	10	4	NA	NA	2.56	12040.45835	11884.72787	2	61	941	13	15.42	135.7	56	NA	NA	NA	NA	NA	NA	NA	NA	NA	NA	NA	NA	NA	NA	NA	NA	NA	NA	NA	NA	NA	NA	NA	NA	NA	NA	NA	NA	NA	NA	NA	NA	NA
898	42372	2	62	4	3	1	2.86	11675.10107	0	2	59	NA	NA	NA	NA	NA	1	NA	NA	NA	NA	1	NA	NA	NA	NA	NA	NA	NA	NA	NA	NA	NA	NA	NA	NA	NA	NA	NA	NA	NA	NA	NA	NA	NA	NA	NA	2	2
899	42373	2	25	1	4	3	1.07	15098.1675	16735.18131	2	69	NA	NA	26.49	161.5	81.8	2	NA	NA	NA	NA	2	NA	NA	NA	NA	NA	NA	NA	NA	NA	NA	NA	NA	NA	NA	NA	NA	NA	NA	NA	NA	NA	NA	NA	NA	NA	NA	NA
900	42374	2	11	5	NA	NA	5	42545.48626	42904.70258	1	73	138	5.77	20.98	155.3	76.2	NA	NA	NA	NA	NA	NA	NA	NA	NA	NA	NA	NA	NA	NA	NA	NA	NA	NA	NA	NA	NA	NA	NA	NA	NA	NA	NA	NA	NA	NA	NA	NA	NA
901	42375	1	21	3	3	5	2.46	84967.32342	87860.07455	2	67	664	9.29	25.2	187.7	93	2	-0.5	-0.75	1	NA	2	NA	NA	NA	NA	NA	NA	NA	NA	NA	NA	NA	NA	NA	NA	NA	NA	NA	NA	NA	NA	NA	NA	NA	NA	NA	NA	NA
902	42376	2	21	5	3	5	0.52	59530.45131	62197.87813	1	68	119	5.62	24.27	158.8	73.8	2	-6.75	-6	1	NA	2	NA	NA	NA	NA	NA	NA	NA	NA	NA	NA	NA	NA	NA	NA	NA	NA	NA	NA	NA	NA	NA	NA	NA	NA	NA	NA	NA
903	42377	1	36	3	3	1	5	77499.84725	79515.78397	2	67	199	13.25	29.28	176.5	105.7	1	0.25	0	1	NA	2	246839.1051	0.28	1	0.07	1	0.07	1	0.35	1	0.68	0	0.35	1	0.32	0	0.07	1	0.45	0	0.42	1	146	NA	NA	NA	NA	NA
904	42378	2	78	2	1	2	NA	8769.324154	9228.06108	1	72	NA	NA	26.84	155.5	NA	1	-2.75	88	NA	NA	1	NA	NA	NA	NA	NA	NA	NA	NA	NA	NA	NA	NA	NA	NA	NA	NA	NA	NA	NA	NA	NA	NA	NA	NA	0	2	2
905	42379	2	62	2	4	1	1.23	5432.036679	5514.096611	2	68	535	8.39	28.57	148.5	84.5	2	-1.25	0.5	2	2	2	NA	NA	NA	NA	NA	NA	NA	NA	NA	NA	NA	NA	NA	NA	NA	NA	NA	NA	NA	NA	NA	NA	NA	NA	0	2	2
906	42380	2	3	4	NA	NA	2.22	15840.73243	15548.98083	2	67	247	8.5	15.13	95.5	46.4	NA	NA	NA	NA	NA	NA	NA	NA	NA	NA	NA	NA	NA	NA	NA	NA	NA	NA	NA	NA	NA	NA	NA	NA	NA	NA	NA	NA	NA	NA	NA	NA	NA
907	42381	1	24	3	2	5	0.46	44570.58862	44342.52984	1	61	867	3.31	26.49	169.6	89.3	1	-0.25	0	1	NA	2	125254.803	0.28	1	0.07	1	0.07	1	0.35	1	2.63	0	0.35	1	1.62	0	0.07	1	1.78	0	0.42	1	194	NA	NA	NA	NA	NA
908	42382	2	46	3	3	1	3.69	79814.77417	80330.17058	2	62	496	8.35	27.56	178.3	83	2	-1.75	0.5	1	NA	2	283323.8415	0.28	1	0.07	1	0.07	1	0.35	1	0.88	0	0.35	1	1.47	0	0.07	1	0.24	0	5.36	0	64	NA	NA	0	2	2
909	42383	1	23	3	5	5	0.48	38669.90794	40171.2431	2	68	1071	8.31	23.34	170.7	81.2	2	-0.5	-0.25	1	NA	2	NA	NA	NA	NA	NA	NA	NA	NA	NA	NA	NA	NA	NA	NA	NA	NA	NA	NA	NA	NA	NA	NA	NA	NA	NA	NA	NA
910	42384	1	23	3	4	5	4.64	80731.92689	80318.83778	2	62	489	17.72	29.44	180.2	100.6	1	-4	-4	1	NA	1	NA	NA	NA	NA	NA	NA	NA	NA	NA	NA	NA	NA	NA	NA	NA	NA	NA	NA	NA	NA	NA	NA	NA	NA	NA	NA	NA
911	42385	2	5	3	NA	NA	0.81	16902.59455	17415.83366	2	72	2791	19.34	15.2	111.5	54.5	NA	NA	NA	NA	NA	NA	NA	NA	NA	NA	NA	NA	NA	NA	NA	NA	NA	NA	NA	NA	NA	NA	NA	NA	NA	NA	NA	NA	NA	NA	NA	NA	NA
912	42386	1	12	4	NA	NA	0.41	13299.08329	13556.14185	1	61	433	5.75	18.93	150	61.4	NA	-18	88	NA	NA	NA	NA	NA	NA	NA	NA	NA	NA	NA	NA	NA	NA	NA	NA	NA	NA	NA	NA	NA	NA	NA	NA	NA	NA	NA	NA	NA	NA
913	42387	1	33	3	3	5	2.92	30324.2142	30565.05018	1	64	147	12.23	27.57	171.5	97.2	2	-1.75	-2	2	2	2	NA	NA	NA	NA	NA	NA	NA	NA	NA	NA	NA	NA	NA	NA	NA	NA	NA	NA	NA	NA	NA	NA	NA	NA	NA	NA	NA
914	42388	1	7	2	NA	NA	4.48	9354.045721	10289.15179	2	64	234	14.03	17.67	128.1	63.6	NA	NA	NA	NA	NA	NA	NA	NA	NA	NA	NA	NA	NA	NA	NA	NA	NA	NA	NA	NA	NA	NA	NA	NA	NA	NA	NA	NA	NA	NA	NA	NA	NA
915	42389	2	64	3	3	1	NA	59522.80391	61219.80021	2	63	268	7.49	22.11	166.1	86.4	1	-0.25	-0.5	2	1	2	NA	NA	NA	NA	NA	NA	NA	NA	NA	NA	NA	NA	NA	NA	NA	NA	NA	NA	NA	NA	NA	NA	NA	NA	0	2	2
916	42390	2	1	2	NA	NA	0.41	10898.56432	11729.50327	2	65	57	5.7	NA	NA	NA	NA	NA	NA	NA	NA	NA	NA	NA	NA	NA	NA	NA	NA	NA	NA	NA	NA	NA	NA	NA	NA	NA	NA	NA	NA	NA	NA	NA	NA	NA	NA	NA	NA
917	42391	1	25	4	3	5	0.85	32415.39617	33707.99601	2	61	940	13.31	22.72	183	79.8	1	-0.5	-1	1	NA	2	NA	NA	NA	NA	NA	NA	NA	NA	NA	NA	NA	NA	NA	NA	NA	NA	NA	NA	NA	NA	NA	NA	NA	NA	NA	NA	NA
918	42392	2	65	4	2	3	0.81	10010.58377	9851.159732	1	64	499	4.15	49.76	165.2	130.4	2	-0.25	-0.75	1	NA	1	NA	NA	NA	NA	NA	NA	NA	NA	NA	NA	NA	NA	NA	NA	NA	NA	NA	NA	NA	NA	NA	NA	NA	NA	NA	2	1
919	42393	1	37	3	3	1	1.84	20107.39039	21119.89739	1	67	58	3.47	28.44	178.2	104	1	NA	NA	1	NA	2	65562.0345	0.82	0	0.07	1	0.07	1	0.35	1	3.53	0	0.35	1	0.88	0	0.07	1	1.61	0	0.42	1	318	NA	NA	NA	NA	NA
920	42394	2	80	3	3	2	1.71	47159.28619	0	2	60	NA	NA	NA	NA	NA	1	NA	NA	NA	NA	2	NA	NA	NA	NA	NA	NA	NA	NA	NA	NA	NA	NA	NA	NA	NA	NA	NA	NA	NA	NA	NA	NA	NA	NA	NA	2	1
921	42395	2	25	4	4	5	NA	31759.04459	34382.80012	2	72	98	3.98	35.87	169.3	112.6	2	NA	NA	1	NA	2	101980.5876	0.94	0	0.07	1	0.07	1	0.35	1	1.9	0	0.35	1	0.07	1	0.07	1	0.16	0	0.42	1	212	NA	NA	NA	NA	NA
922	42396	1	56	2	3	3	2.14	10981.23254	11008.37228	2	62	464	10.44	31.16	169.3	109.7	2	-0.25	0.5	1	NA	1	27652.78831	0.28	1	0.07	1	0.07	1	0.35	1	1.34	0	0.35	1	0.71	0	0.07	1	0.32	0	0.42	1	92	NA	NA	0	2	2
923	42397	2	1	4	NA	NA	2.27	10086.62448	10913.21781	2	68	NA	NA	NA	NA	NA	NA	NA	NA	NA	NA	NA	NA	NA	NA	NA	NA	NA	NA	NA	NA	NA	NA	NA	NA	NA	NA	NA	NA	NA	NA	NA	NA	NA	NA	NA	NA	NA	NA
924	42398	1	10	4	NA	NA	1.85	9206.608667	8927.970215	2	70	21	3.98	17.14	153.9	58.8	NA	NA	NA	NA	NA	NA	NA	NA	NA	NA	NA	NA	NA	NA	NA	NA	NA	NA	NA	NA	NA	NA	NA	NA	NA	NA	NA	NA	NA	NA	NA	NA	NA
925	42399	1	54	5	1	1	NA	19397.65099	19808.08902	1	62	1449	8.42	27.99	171.9	98.5	1	NA	NA	1	NA	2	NA	NA	NA	NA	NA	NA	NA	NA	NA	NA	NA	NA	NA	NA	NA	NA	NA	NA	NA	NA	NA	NA	NA	NA	NA	2	2
926	42400	1	39	3	3	1	5	79198.59668	88752.73057	2	63	538	14.66	25.77	187.4	101.7	1	-0.75	-0.5	1	NA	2	275513.1559	0.28	1	0.07	1	0.07	1	0.35	1	2.57	0	0.35	1	0.14	0	0.07	1	1.87	0	0.42	1	62	NA	NA	NA	NA	NA
927	42401	2	7	5	NA	NA	0.53	22646.7702	23196.21286	2	67	348	4.31	15.5	119.4	57	NA	NA	NA	NA	NA	NA	NA	NA	NA	NA	NA	NA	NA	NA	NA	NA	NA	NA	NA	NA	NA	NA	NA	NA	NA	NA	NA	NA	NA	NA	NA	NA	NA
928	42402	2	61	1	4	1	2.5	6681.804407	6782.744156	2	72	407	9.25	24.28	153.5	80.2	2	1	1.5	2	2	2	NA	NA	NA	NA	NA	NA	NA	NA	NA	NA	NA	NA	NA	NA	NA	NA	NA	NA	NA	NA	NA	NA	0	0	0	2	2
929	42403	1	11	4	NA	NA	0.51	10602.27307	10465.14398	1	74	NA	NA	24.79	154.8	89.2	NA	NA	NA	NA	NA	NA	NA	NA	NA	NA	NA	NA	NA	NA	NA	NA	NA	NA	NA	NA	NA	NA	NA	NA	NA	NA	NA	NA	NA	NA	NA	NA	NA
930	42404	1	79	3	3	1	5	39256.72563	39719.01034	2	59	1058	12.49	23.67	175	100.7	1	88	-1.25	1	NA	1	NA	NA	NA	NA	NA	NA	NA	NA	NA	NA	NA	NA	NA	NA	NA	NA	NA	NA	NA	NA	NA	NA	NA	NA	0	2	2
931	42405	2	71	3	3	1	1.31	22147.57128	21953.05214	2	64	461	18.7	29.05	159.4	92.2	1	-4	-5.5	2	2	1	NA	NA	NA	NA	NA	NA	NA	NA	NA	NA	NA	NA	NA	NA	NA	NA	NA	NA	NA	NA	NA	NA	NA	NA	1	2	2
932	42406	1	62	4	3	1	0.65	6933.4363	6823.284501	1	68	16797	19.79	26.26	188	106.7	1	-2.75	0.25	1	NA	1	NA	NA	NA	NA	NA	NA	NA	NA	NA	NA	NA	NA	NA	NA	NA	NA	NA	NA	NA	NA	NA	NA	3	1	0	2	2
933	42407	2	62	4	2	2	1.15	10367.89486	10184.97836	2	68	NA	NA	18.66	155.8	75	1	1.75	88	1	NA	1	35458.67087	0.62	0	0.07	1	0.07	1	0.35	1	4.84	0	0.35	1	0.07	1	0.32	0	NA	NA	0.42	1	263	NA	NA	0	2	2
934	42408	1	5	1	NA	NA	0.88	9985.21135	9957.784599	2	64	NA	NA	16.97	102.7	NA	NA	NA	NA	NA	NA	NA	NA	NA	NA	NA	NA	NA	NA	NA	NA	NA	NA	NA	NA	NA	NA	NA	NA	NA	NA	NA	NA	NA	NA	NA	NA	NA	NA
935	42409	2	14	3	NA	NA	0.87	26315.36383	27994.59333	1	61	NA	NA	22.56	155	76	NA	-0.25	0.75	NA	NA	NA	NA	NA	NA	NA	NA	NA	NA	NA	NA	NA	NA	NA	NA	NA	NA	NA	NA	NA	NA	NA	NA	NA	NA	NA	NA	NA	NA
936	42410	2	11	1	NA	NA	0.25	12642.102	13278.96752	1	66	633	2.81	33.26	159.1	102.2	NA	NA	NA	NA	NA	NA	44308.50733	0.28	1	0.07	1	0.07	1	0.35	1	2.92	0	0.35	1	0.7	0	0.07	1	0.63	0	0.42	1	155	NA	NA	NA	NA	NA
937	42411	2	28	2	3	5	NA	17771.57516	19698.45232	2	73	128	1.82	19.46	149.5	70	2	-14.5	-12.5	2	2	1	NA	NA	NA	NA	NA	NA	NA	NA	NA	NA	NA	NA	NA	NA	NA	NA	NA	NA	NA	NA	NA	NA	NA	NA	NA	NA	NA
938	42412	1	5	4	NA	NA	3.39	12202.43872	13331.76724	1	68	1535	14.06	17.71	108.9	53.5	NA	NA	NA	NA	NA	NA	NA	NA	NA	NA	NA	NA	NA	NA	NA	NA	NA	NA	NA	NA	NA	NA	NA	NA	NA	NA	NA	NA	NA	NA	NA	NA	NA
939	42413	2	31	4	5	1	NA	21682.99493	21580.6515	2	68	11400	22.22	27.96	158.9	87.7	2	-3.75	-3.75	NA	NA	2	NA	NA	NA	NA	NA	NA	NA	NA	NA	NA	NA	NA	NA	NA	NA	NA	NA	NA	NA	NA	NA	NA	NA	NA	NA	NA	NA
940	42414	1	6	1	NA	NA	NA	7856.535425	7816.679205	1	65	130	12.33	18.14	118.1	57.4	NA	NA	NA	NA	NA	NA	25830.20828	0.41	0	0.07	1	0.07	1	0.35	1	1.53	0	0.35	1	0.07	1	0.81	0	1.61	0	0.42	1	90	NA	NA	NA	NA	NA
941	42415	1	37	3	3	1	4.84	72819.86551	74814.45489	2	62	381	11.04	35.18	176.9	119.9	1	0.25	-0.25	1	NA	2	NA	NA	NA	NA	NA	NA	NA	NA	NA	NA	NA	NA	NA	NA	NA	NA	NA	NA	NA	NA	NA	NA	NA	NA	NA	NA	NA
942	42416	1	62	4	4	3	2.29	10497.32436	10633.55211	2	65	545	6.79	35.07	167	116.9	1	1	0.5	1	NA	2	NA	NA	NA	NA	NA	NA	NA	NA	NA	NA	NA	NA	NA	NA	NA	NA	NA	NA	NA	NA	NA	NA	NA	NA	0	2	2
943	42417	2	9	1	NA	NA	0.56	10237.53719	10189.36659	2	72	864	15.13	24.54	131.6	81.2	NA	NA	NA	NA	NA	NA	33999.30181	0.86	0	0.07	1	0.07	1	0.35	1	3.29	0	0.35	1	NA	NA	0.13	0	1.14	0	0.42	1	111	NA	NA	NA	NA	NA
944	42418	1	11	2	NA	NA	1.47	11150.0242	13129.6193	2	72	112	6.02	23.41	142.3	78.9	NA	NA	NA	NA	NA	NA	NA	NA	NA	NA	NA	NA	NA	NA	NA	NA	NA	NA	NA	NA	NA	NA	NA	NA	NA	NA	NA	NA	NA	NA	NA	NA	NA
945	42419	2	0	2	NA	NA	3.81	4978.1063	0	2	72	NA	NA	NA	NA	NA	NA	NA	NA	NA	NA	NA	NA	NA	NA	NA	NA	NA	NA	NA	NA	NA	NA	NA	NA	NA	NA	NA	NA	NA	NA	NA	NA	NA	NA	NA	NA	NA	NA
946	42420	1	57	3	3	1	5	79632.53077	87175.40504	1	63	761	12.54	22.16	171.8	84	1	-0.25	-0.25	1	NA	2	NA	NA	NA	NA	NA	NA	NA	NA	NA	NA	NA	NA	NA	NA	NA	NA	NA	NA	NA	NA	NA	NA	NA	NA	0	2	2
947	42421	1	55	1	3	1	1.83	26892.12484	29526.47264	1	65	1626	9.33	29.61	166.1	105.4	2	-0.75	88	2	1	1	74169.84788	0.28	1	0.07	1	0.07	1	0.35	1	0.21	0	0.51	0	50.6	0	0.07	1	0.42	0	NA	NA	72	NA	NA	NA	2	2
948	42422	1	51	1	1	3	2.26	10385.54626	10689.52158	2	74	727	13.7	23.68	164	91.6	1	0	88	1	NA	1	NA	NA	NA	NA	NA	NA	NA	NA	NA	NA	NA	NA	NA	NA	NA	NA	NA	NA	NA	NA	NA	NA	NA	NA	0	2	2
949	42423	1	7	4	NA	NA	5	11583.16372	12644.16107	2	67	205	9.27	15.8	118.8	52	NA	NA	NA	NA	NA	NA	NA	NA	NA	NA	NA	NA	NA	NA	NA	NA	NA	NA	NA	NA	NA	NA	NA	NA	NA	NA	NA	NA	NA	NA	NA	NA	NA
950	42424	2	64	4	4	1	1.07	11654.47453	11266.65045	2	71	392	5.64	30.81	158.5	101.7	1	1.5	1.75	1	NA	1	39224.47708	0.28	1	0.07	1	0.07	1	0.35	1	0.31	0	0.35	1	0.07	1	0.07	1	0.07	1	0.42	1	29	NA	NA	0	2	2
951	42425	2	46	3	4	1	4.12	79169.18009	82329.90871	1	64	363	13.73	33.21	158	95.3	2	2	2.25	1	NA	2	NA	NA	NA	NA	NA	NA	NA	NA	NA	NA	NA	NA	NA	NA	NA	NA	NA	NA	NA	NA	NA	NA	0	0	0	2	2
952	42426	2	73	3	4	1	1.86	37685.56108	45813.64433	2	71	760	7.9	22.19	161.8	75.5	1	-1	-1	1	NA	2	NA	NA	NA	NA	NA	NA	NA	NA	NA	NA	NA	NA	NA	NA	NA	NA	NA	NA	NA	NA	NA	NA	NA	NA	0	2	2
953	42427	2	44	3	2	1	5	97373.94673	99236.781	2	63	NA	NA	NA	NA	NA	1	0	-0.25	NA	NA	2	NA	NA	NA	NA	NA	NA	NA	NA	NA	NA	NA	NA	NA	NA	NA	NA	NA	NA	NA	NA	NA	NA	NA	NA	NA	2	2
954	42428	1	53	3	4	1	NA	104240.2302	104430.8262	2	61	838	13.58	28.31	179.5	106	1	0	0	1	NA	1	349635.6965	0.51	0	0.07	1	0.07	1	0.35	1	6.25	0	0.7	0	0.71	0	0.9	0	1.49	0	0.42	1	133	NA	NA	0	2	2
955	42429	1	29	2	3	1	3.29	47886.26955	52349.8343	1	72	877	17.8	25.1	173.1	93.1	2	-5.5	-5.25	1	NA	1	NA	NA	NA	NA	NA	NA	NA	NA	NA	NA	NA	NA	NA	NA	NA	NA	NA	NA	NA	NA	NA	NA	NA	NA	NA	NA	NA
956	42430	1	28	3	3	1	0.71	43484.07016	45081.96335	1	67	469	16.26	23.88	171.2	87	2	-0.25	0	1	NA	2	NA	NA	NA	NA	NA	NA	NA	NA	NA	NA	NA	NA	NA	NA	NA	NA	NA	NA	NA	NA	NA	NA	NA	NA	NA	NA	NA
957	42431	1	42	3	1	5	0.96	23448.00835	24263.00972	1	70	1929	21.48	29.28	156.7	NA	2	NA	NA	NA	NA	2	NA	NA	NA	NA	NA	NA	NA	NA	NA	NA	NA	NA	NA	NA	NA	NA	NA	NA	NA	NA	NA	NA	NA	NA	NA	2	2
958	42432	2	23	1	2	1	1.14	12058.69988	14558.44734	2	69	9	7.81	41.87	149.2	112.5	2	-0.75	-0.5	2	2	2	NA	NA	NA	NA	NA	NA	NA	NA	NA	NA	NA	NA	NA	NA	NA	NA	NA	NA	NA	NA	NA	NA	NA	NA	NA	NA	NA
959	42433	1	53	1	1	1	0.73	16143.00808	17312.52284	1	66	285	4.56	27.31	173.4	104.5	1	-1	-0.5	1	NA	1	43488.67543	0.49	0	0.07	1	0.07	1	0.35	1	5.12	0	0.35	1	NA	NA	0.07	1	3.21	0	0.42	1	293	NA	NA	0	2	2
960	42434	1	22	1	2	5	NA	21719.93559	21679.45746	1	62	2776	20.42	23.53	167.6	77.5	1	0.25	0.25	1	NA	2	NA	NA	NA	NA	NA	NA	NA	NA	NA	NA	NA	NA	NA	NA	NA	NA	NA	NA	NA	NA	NA	NA	NA	NA	NA	NA	NA
961	42435	1	34	1	2	1	1.18	36551.60536	38215.6501	1	71	829	19.58	21.2	179.9	83.7	1	-1	-1.25	1	NA	2	NA	NA	NA	NA	NA	NA	NA	NA	NA	NA	NA	NA	NA	NA	NA	NA	NA	NA	NA	NA	NA	NA	NA	NA	NA	NA	NA
962	42436	2	38	2	3	1	NA	18007.39198	17812.60679	2	72	1237	14.35	22.71	158	83.7	2	-0.25	-0.5	1	NA	2	NA	NA	NA	NA	NA	NA	NA	NA	NA	NA	NA	NA	NA	NA	NA	NA	NA	NA	NA	NA	NA	NA	NA	NA	NA	NA	NA
963	42437	1	52	3	3	1	0.55	21191.57563	21802.81286	1	64	412	11.23	44.17	168.1	127.1	2	-1.25	-1.5	2	2	2	NA	NA	NA	NA	NA	NA	NA	NA	NA	NA	NA	NA	NA	NA	NA	NA	NA	NA	NA	NA	NA	NA	NA	NA	0	2	2
964	42438	2	67	1	3	3	1.14	6681.804407	6589.074196	2	72	1310	16.39	28.48	159	98.6	1	-1	-0.75	2	1	1	20293.85351	0.28	1	0.07	1	0.07	1	0.35	1	0.34	0	0.35	1	0.19	0	0.07	1	0.07	1	0.42	1	12	NA	NA	0	2	2
965	42439	1	28	1	4	4	0.39	21719.93559	21679.45746	1	62	365	13.27	27.47	160.1	88.3	2	-1	-0.75	1	NA	2	NA	NA	NA	NA	NA	NA	NA	NA	NA	NA	NA	NA	NA	NA	NA	NA	NA	NA	NA	NA	NA	NA	NA	NA	NA	NA	NA
966	42440	1	31	3	5	5	5	55681.86018	57041.51537	2	69	3293	13.08	24.38	195.2	93	1	-2.25	-2.25	1	NA	2	NA	NA	NA	NA	NA	NA	NA	NA	NA	NA	NA	NA	NA	NA	NA	NA	NA	NA	NA	NA	NA	NA	NA	NA	NA	NA	NA
967	42441	1	64	5	3	1	2.9	57803.16567	56552.8152	2	70	733	5	30.77	178	112.5	1	-0.5	-0.25	2	1	2	188150.7792	0.28	1	0.07	1	0.07	1	0.35	1	2.22	0	0.35	1	1.91	0	0.07	1	1.33	0	1.17	0	120	NA	NA	0	2	2
968	42442	1	8	2	NA	NA	3.9	8216.976662	8049.035843	1	62	3102	6.12	17.17	130.4	57.2	NA	NA	NA	NA	NA	NA	NA	NA	NA	NA	NA	NA	NA	NA	NA	NA	NA	NA	NA	NA	NA	NA	NA	NA	NA	NA	NA	NA	NA	NA	NA	NA	NA
969	42443	1	7	1	NA	NA	NA	9085.780461	9138.74105	1	73	408	5.06	24.25	128.9	81.8	NA	NA	NA	NA	NA	NA	NA	NA	NA	NA	NA	NA	NA	NA	NA	NA	NA	NA	NA	NA	NA	NA	NA	NA	NA	NA	NA	NA	NA	NA	NA	NA	NA
970	42444	2	68	3	3	1	NA	59356.35643	60045.7725	1	60	1256	5.66	26.37	157	88.8	2	1.75	1.25	1	NA	1	NA	NA	NA	NA	NA	NA	NA	NA	NA	NA	NA	NA	NA	NA	NA	NA	NA	NA	NA	NA	NA	NA	NA	NA	0	2	2
971	42445	2	36	3	4	1	4.01	84088.36767	87143.08316	2	67	1073	6.78	30.63	161.7	102	2	-1.5	-0.75	1	NA	2	240776.874	0.28	1	0.07	1	0.07	1	0.35	1	0.25	0	0.35	1	0.07	1	0.07	1	0.07	1	0.42	1	10	NA	NA	NA	NA	NA
972	42446	1	21	1	2	5	0.31	32729.55102	33177.05432	2	65	226	5.79	27.5	167.1	89.4	2	-1	-1.5	1	NA	2	NA	NA	NA	NA	NA	NA	NA	NA	NA	NA	NA	NA	NA	NA	NA	NA	NA	NA	NA	NA	NA	NA	NA	NA	NA	NA	NA
973	42447	1	4	3	NA	NA	4.31	46695.72786	0	1	59	NA	NA	NA	NA	NA	NA	NA	NA	NA	NA	NA	NA	NA	NA	NA	NA	NA	NA	NA	NA	NA	NA	NA	NA	NA	NA	NA	NA	NA	NA	NA	NA	NA	NA	NA	NA	NA	NA
974	42448	1	4	4	NA	NA	1.85	11501.60218	11426.98128	2	74	379	11.24	17.09	109	55	NA	NA	NA	NA	NA	NA	NA	NA	NA	NA	NA	NA	NA	NA	NA	NA	NA	NA	NA	NA	NA	NA	NA	NA	NA	NA	NA	NA	NA	NA	NA	NA	NA
975	42449	1	80	3	1	2	0.69	12653.14538	12924.51301	1	59	1952	7.53	23.75	178.3	98.5	1	-2	-2.75	1	NA	2	42999.75491	0.28	1	0.07	1	0.07	1	0.35	1	0.07	1	0.35	1	0.07	1	0.07	1	0.14	0	0.42	1	52	NA	NA	0	2	2
976	42450	2	80	4	2	2	1.59	13260.51216	15300.05266	1	68	NA	NA	30	157.8	NA	1	NA	NA	2	2	1	53266.63569	0.28	1	0.07	1	0.07	1	0.35	1	1.47	0	0.35	1	3.11	0	0.32	0	0.5	0	2.71	0	37	NA	NA	NA	2	2
977	42451	2	17	3	NA	NA	3.77	69063.61514	68950.42766	2	66	NA	NA	33.05	159.7	NA	NA	0	0	NA	NA	2	0	NA	NA	NA	NA	NA	NA	NA	NA	NA	NA	NA	NA	NA	NA	NA	NA	NA	NA	NA	NA	NA	NA	NA	NA	NA	NA
978	42452	1	54	5	4	1	2.7	81663.15864	89777.89975	1	67	429	10.69	31.58	176.8	107.8	1	0	0.25	1	NA	1	NA	NA	NA	NA	NA	NA	NA	NA	NA	NA	NA	NA	NA	NA	NA	NA	NA	NA	NA	NA	NA	NA	NA	NA	0	2	2
979	42453	1	74	3	2	6	1.06	9498.128327	9325.327662	2	63	861	11.26	35.15	174.8	117.7	1	2.5	3	1	NA	1	NA	NA	NA	NA	NA	NA	NA	NA	NA	NA	NA	NA	NA	NA	NA	NA	NA	NA	NA	NA	NA	NA	NA	NA	0	2	2
980	42454	2	80	3	2	2	1.15	24668.87647	29668.50185	2	63	740	22.38	21	159.3	NA	2	88	-2.25	2	2	2	NA	NA	NA	NA	NA	NA	NA	NA	NA	NA	NA	NA	NA	NA	NA	NA	NA	NA	NA	NA	NA	NA	0	0	0	2	2
981	42455	1	7	1	NA	NA	5	10469.94428	10540.44684	2	71	297	13.16	14.31	126.5	50.1	NA	NA	NA	NA	NA	NA	34830.89559	0.72	0	0.07	1	0.07	1	0.35	1	1.89	0	0.74	0	1.2	0	0.24	0	2.89	0	0.42	1	147	NA	NA	NA	NA	NA
982	42456	2	2	4	NA	NA	0.34	11593.55219	11132.7935	1	61	930	10.23	NA	95.4	NA	NA	NA	NA	NA	NA	NA	NA	NA	NA	NA	NA	NA	NA	NA	NA	NA	NA	NA	NA	NA	NA	NA	NA	NA	NA	NA	NA	NA	NA	NA	NA	NA	NA
983	42457	1	27	1	3	5	1.76	21719.93559	21679.45746	1	62	207	5.87	23.76	164.9	83	2	0	-2.5	2	1	2	NA	NA	NA	NA	NA	NA	NA	NA	NA	NA	NA	NA	NA	NA	NA	NA	NA	NA	NA	NA	NA	NA	NA	NA	NA	NA	NA
984	42458	1	7	3	NA	NA	2.37	41273.27118	46980.7713	1	63	100	7.04	22.09	128.9	75.5	NA	NA	NA	NA	NA	NA	NA	NA	NA	NA	NA	NA	NA	NA	NA	NA	NA	NA	NA	NA	NA	NA	NA	NA	NA	NA	NA	NA	NA	NA	NA	NA	NA
985	42459	2	57	3	5	1	5	120732.4204	120348.9568	2	61	571	6.31	27	150.8	86.1	2	-3	-10.25	2	1	2	NA	NA	NA	NA	NA	NA	NA	NA	NA	NA	NA	NA	NA	NA	NA	NA	NA	NA	NA	NA	NA	NA	NA	NA	0	2	1
986	42460	1	59	4	5	1	5	19455.19292	19347.37747	1	65	1985	16.28	41.79	180.2	139.2	2	0	-0.5	2	1	1	52550.13159	0.8	0	0.07	1	0.07	1	0.35	1	0.07	1	0.35	1	0.07	1	0.07	1	0.72	0	0.42	1	66	NA	NA	0	2	2
987	42461	1	8	3	NA	NA	1.41	21024.59883	22036.88472	2	64	174	12.17	14.56	117.2	51.8	NA	NA	NA	NA	NA	NA	NA	NA	NA	NA	NA	NA	NA	NA	NA	NA	NA	NA	NA	NA	NA	NA	NA	NA	NA	NA	NA	NA	NA	NA	NA	NA	NA
988	42462	1	11	5	NA	NA	2.17	33408.86415	33866.06083	1	70	116	10.69	20.47	140.5	73.7	NA	NA	NA	NA	NA	NA	87092.46185	0.28	1	0.07	1	0.07	1	0.35	1	1.79	0	10.01	0	2.1	0	0.07	1	7.48	0	3.19	0	184	NA	NA	NA	NA	NA
989	42463	2	1	3	NA	NA	5	23630.06247	24862.1882	1	70	426	3.81	NA	NA	NA	NA	NA	NA	NA	NA	NA	NA	NA	NA	NA	NA	NA	NA	NA	NA	NA	NA	NA	NA	NA	NA	NA	NA	NA	NA	NA	NA	NA	NA	NA	NA	NA	NA
990	42464	2	52	1	5	6	4.24	15309.08596	15128.86811	1	69	2260	9.43	30.24	160.6	101.4	1	-12.25	-10.5	2	1	2	NA	NA	NA	NA	NA	NA	NA	NA	NA	NA	NA	NA	NA	NA	NA	NA	NA	NA	NA	NA	NA	NA	NA	NA	0	2	2
991	42465	1	9	3	NA	NA	NA	53713.8905	54448.95925	2	63	125	9.46	25.09	145.2	83.3	NA	NA	NA	NA	NA	NA	NA	NA	NA	NA	NA	NA	NA	NA	NA	NA	NA	NA	NA	NA	NA	NA	NA	NA	NA	NA	NA	NA	NA	NA	NA	NA	NA
992	42466	2	13	1	NA	NA	NA	13667.00834	13924.13961	2	71	267	18.59	18.83	149	69.2	NA	0	0	NA	NA	NA	NA	NA	NA	NA	NA	NA	NA	NA	NA	NA	NA	NA	NA	NA	NA	NA	NA	NA	NA	NA	NA	NA	NA	NA	NA	NA	NA
993	42467	2	27	3	4	6	5	81656.51609	87318.15558	1	73	235	6.2	27.67	159.5	83.2	2	-1.5	-2	1	NA	2	NA	NA	NA	NA	NA	NA	NA	NA	NA	NA	NA	NA	NA	NA	NA	NA	NA	NA	NA	NA	NA	NA	NA	NA	NA	NA	NA
994	42468	2	72	2	4	3	NA	6340.396598	0	1	62	NA	NA	NA	NA	NA	2	NA	NA	NA	NA	1	NA	NA	NA	NA	NA	NA	NA	NA	NA	NA	NA	NA	NA	NA	NA	NA	NA	NA	NA	NA	NA	NA	NA	NA	NA	2	2
995	42469	1	12	1	NA	NA	0.32	9480.288241	10136.15453	1	64	357	6.3	15.91	149.8	63	NA	-1.25	-1	NA	NA	NA	NA	NA	NA	NA	NA	NA	NA	NA	NA	NA	NA	NA	NA	NA	NA	NA	NA	NA	NA	NA	NA	NA	NA	NA	NA	NA	NA
996	42470	1	0	1	NA	NA	2.07	3455.479944	3432.28467	1	65	NA	NA	NA	NA	NA	NA	NA	NA	NA	NA	NA	NA	NA	NA	NA	NA	NA	NA	NA	NA	NA	NA	NA	NA	NA	NA	NA	NA	NA	NA	NA	NA	NA	NA	NA	NA	NA	NA
997	42471	1	50	3	5	1	5	79632.53077	87175.40504	1	63	2899	14.18	27.38	170.4	99.8	2	-10.25	-10.5	1	NA	1	NA	NA	NA	NA	NA	NA	NA	NA	NA	NA	NA	NA	NA	NA	NA	NA	NA	NA	NA	NA	NA	NA	NA	NA	0	2	2
998	42472	2	1	3	NA	NA	NA	30080.03389	30993.39958	2	72	548	5.81	NA	NA	NA	NA	NA	NA	NA	NA	NA	NA	NA	NA	NA	NA	NA	NA	NA	NA	NA	NA	NA	NA	NA	NA	NA	NA	NA	NA	NA	NA	NA	NA	NA	NA	NA	NA
999	42473	1	53	3	5	3	5	66478.66305	67688.88969	1	70	1908	36.05	20.86	177.2	73	2	-3.75	-4	1	NA	2	226623.2391	1.23	0	0.07	1	0.18	0	0.35	1	8.05	0	0.93	0	2.15	0	1.03	0	4.44	0	0.42	1	213	NA	NA	0	2	2
1000	42474	2	47	1	3	6	2.5	14562.01497	14390.59161	2	70	65	14.38	39.49	157.3	117.4	1	1.75	2	1	NA	2	59015.6912	0.28	1	0.07	1	0.07	1	0.35	1	1.2	0	1.15	0	0.36	0	0.07	1	0.83	0	0.42	1	48	NA	NA	0	2	2
1001	42475	1	27	3	5	5	0.69	31669.02971	31506.98563	1	69	1420	21.59	20.85	181.8	75.3	2	-0.25	0	2	2	2	NA	NA	NA	NA	NA	NA	NA	NA	NA	NA	NA	NA	NA	NA	NA	NA	NA	NA	NA	NA	NA	NA	NA	NA	NA	NA	NA
1002	42476	2	6	1	NA	NA	0.84	7544.522116	7462.755594	1	62	714	7.09	14.09	112.7	52.4	NA	NA	NA	NA	NA	NA	NA	NA	NA	NA	NA	NA	NA	NA	NA	NA	NA	NA	NA	NA	NA	NA	NA	NA	NA	NA	NA	NA	NA	NA	NA	NA	NA
1003	42477	1	25	1	1	6	0.85	31171.97499	32005.29004	2	70	679	11.91	25.05	166.2	86.8	1	-0.5	-0.5	2	1	2	NA	NA	NA	NA	NA	NA	NA	NA	NA	NA	NA	NA	NA	NA	NA	NA	NA	NA	NA	NA	NA	NA	NA	NA	NA	NA	NA
1004	42478	2	0	3	NA	NA	4.32	22622.62197	22385.28072	1	61	NA	NA	NA	NA	NA	NA	NA	NA	NA	NA	NA	NA	NA	NA	NA	NA	NA	NA	NA	NA	NA	NA	NA	NA	NA	NA	NA	NA	NA	NA	NA	NA	NA	NA	NA	NA	NA	NA
1005	42479	2	55	4	3	3	3.09	22001.87776	21909.97072	1	72	1693	19.39	43.5	163.3	127.1	2	-2.75	0	1	NA	1	64049.32179	0.28	1	0.07	1	0.07	1	0.35	1	0.87	0	0.35	1	0.16	0	0.07	1	0.49	0	0.42	1	87	0	0	0	2	2
1006	42480	1	0	1	NA	NA	NA	5254.044615	5218.776285	2	72	259	9.26	NA	NA	NA	NA	NA	NA	NA	NA	NA	NA	NA	NA	NA	NA	NA	NA	NA	NA	NA	NA	NA	NA	NA	NA	NA	NA	NA	NA	NA	NA	NA	NA	NA	NA	NA	NA
1007	42481	2	30	1	5	6	4.37	24525.23399	24259.94558	1	71	5873	18.19	29.31	158.9	93.9	2	-5.25	-5.5	2	2	2	NA	NA	NA	NA	NA	NA	NA	NA	NA	NA	NA	NA	NA	NA	NA	NA	NA	NA	NA	NA	NA	NA	NA	NA	NA	NA	NA
1008	42482	2	35	4	3	5	0.47	25352.6875	26203.42956	1	64	400	11.03	30.55	166.2	107.7	1	-1.5	-2	1	NA	1	NA	NA	NA	NA	NA	NA	NA	NA	NA	NA	NA	NA	NA	NA	NA	NA	NA	NA	NA	NA	NA	NA	NA	NA	NA	NA	NA
1009	42483	1	59	1	4	1	4.38	15232.987	16759.55488	1	71	1190	12.79	26.12	165	93	1	1.5	1.75	1	NA	1	NA	NA	NA	NA	NA	NA	NA	NA	NA	NA	NA	NA	NA	NA	NA	NA	NA	NA	NA	NA	NA	NA	NA	NA	0	2	2
1010	42484	2	72	3	4	1	5	44295.82745	43058.15259	2	61	61	7.88	42.44	153.8	119.8	2	-1.25	-1.25	1	NA	1	NA	NA	NA	NA	NA	NA	NA	NA	NA	NA	NA	NA	NA	NA	NA	NA	NA	NA	NA	NA	NA	NA	NA	NA	0	1	2
1011	42485	1	8	3	NA	NA	2.02	39161.99887	39697.92657	2	62	315	7.59	14.13	130.6	57.7	NA	NA	NA	NA	NA	NA	NA	NA	NA	NA	NA	NA	NA	NA	NA	NA	NA	NA	NA	NA	NA	NA	NA	NA	NA	NA	NA	NA	NA	NA	NA	NA	NA
1012	42486	2	32	1	4	4	0.68	23476.22335	24271.76493	1	66	221	9.7	29.21	158.2	95.3	2	-4.5	-4.5	2	2	1	74362.88294	0.28	1	0.07	1	0.07	1	1.84	0	30.56	0	0.35	1	0.85	0	0.07	1	3.7	0	0.42	1	102	NA	NA	NA	NA	NA
1013	42487	1	11	1	NA	NA	1.93	11939.56401	14059.33541	1	66	48	4.16	24.62	151.1	88.1	NA	NA	NA	NA	NA	NA	NA	NA	NA	NA	NA	NA	NA	NA	NA	NA	NA	NA	NA	NA	NA	NA	NA	NA	NA	NA	NA	NA	NA	NA	NA	NA	NA
1014	42488	2	12	4	NA	NA	NA	14608.86791	15161.27911	2	64	61	2.91	26.71	153.7	82.5	NA	2	2	NA	NA	NA	43547.3131	0.28	1	0.07	1	0.07	1	0.35	1	0.95	0	0.35	1	0.43	0	0.27	0	1.12	0	0.42	1	124	NA	NA	NA	NA	NA
1015	42489	2	28	1	3	1	0.68	17782.20875	17959.1798	2	67	1020	8.54	26.94	155.8	91.2	2	-2	-2	2	1	2	59925.06794	0.54	0	0.07	1	0.07	1	0.35	1	0.67	0	0.35	1	0.07	1	0.07	1	0.07	1	0.42	1	48	NA	NA	NA	NA	NA
1016	42490	1	46	3	5	1	1.25	28063.33823	28058.00078	2	60	206	12.59	31.09	182.1	112.5	2	-6.25	-6.5	2	2	2	NA	NA	NA	NA	NA	NA	NA	NA	NA	NA	NA	NA	NA	NA	NA	NA	NA	NA	NA	NA	NA	NA	NA	NA	0	2	2
1017	42491	2	60	2	1	3	NA	4501.74604	4626.586159	2	69	452	6.61	34.31	156.1	114.3	2	1.75	2	2	2	2	14249.53779	1.57	0	0.07	1	0.07	1	0.35	1	2.69	0	0.35	1	0.68	0	0.21	0	0.71	0	0.42	1	137	NA	NA	0	2	2
1018	42492	1	71	4	1	1	1.51	10683.39074	10754.11155	1	59	336	10.64	29.62	166.7	98.6	2	0.75	1	2	1	1	33845.46097	0.28	1	0.07	1	0.07	1	0.35	1	1.65	0	0.35	1	0.07	1	0.07	1	0.57	0	0.42	1	35	0	0	0	2	2
1019	42493	1	57	3	5	3	5	82326.83785	82477.36674	1	60	290	13.02	25.8	192.8	100	1	0	0	1	NA	2	276135.243	0.28	1	0.07	1	0.07	1	0.35	1	2	0	0.35	1	0.35	0	0.07	1	0.45	0	0.42	1	143	NA	NA	0	2	2
1020	42494	2	7	2	NA	NA	0.58	11696.15908	13777.80613	1	66	119	11.09	14.6	132.4	56.4	NA	NA	NA	NA	NA	NA	NA	NA	NA	NA	NA	NA	NA	NA	NA	NA	NA	NA	NA	NA	NA	NA	NA	NA	NA	NA	NA	NA	NA	NA	NA	NA	NA
1021	42495	1	48	4	3	3	4.29	28456.58978	30702.71732	2	67	237	12.27	33.71	178.9	108.8	1	-0.75	-0.75	1	NA	1	NA	NA	NA	NA	NA	NA	NA	NA	NA	NA	NA	NA	NA	NA	NA	NA	NA	NA	NA	NA	NA	NA	NA	NA	0	2	2
1022	42496	1	43	1	3	6	2.5	15028.79723	15497.57747	2	70	910	17.69	30.12	167.3	104.2	1	-2.25	-2	2	1	2	NA	NA	NA	NA	NA	NA	NA	NA	NA	NA	NA	NA	NA	NA	NA	NA	NA	NA	NA	NA	NA	NA	NA	NA	0	2	2
1023	42497	1	41	5	1	3	1.08	28803.80468	31602.18892	1	67	2134	53.82	23.6	169	88.3	1	-0.5	-0.75	1	NA	2	89224.01903	0.28	1	0.07	1	0.07	1	0.35	1	3.05	0	0.35	1	4.32	0	0.07	1	2.86	0	2.72	0	160	NA	NA	0	2	2
1024	42498	1	2	1	NA	NA	2.66	7242.847705	7942.966531	1	65	11737	7.74	15.7	91	47.6	NA	NA	NA	NA	NA	NA	NA	NA	NA	NA	NA	NA	NA	NA	NA	NA	NA	NA	NA	NA	NA	NA	NA	NA	NA	NA	NA	NA	NA	NA	NA	NA	NA
1025	42499	2	8	3	NA	NA	0.65	22022.47942	22208.41769	2	61	1085	8.25	25.52	146.8	85.3	NA	NA	NA	NA	NA	NA	NA	NA	NA	NA	NA	NA	NA	NA	NA	NA	NA	NA	NA	NA	NA	NA	NA	NA	NA	NA	NA	NA	NA	NA	NA	NA	NA
1026	42500	2	10	4	NA	NA	2.11	5606.317197	5680.091574	2	66	203	15.9	30.49	158.5	87	NA	NA	NA	NA	NA	NA	16423.43284	0.28	1	0.07	1	0.07	1	0.35	1	0.82	0	0.81	0	0.36	0	0.07	1	1.04	0	0.42	1	207	NA	NA	NA	NA	NA
1027	42501	2	19	4	NA	NA	2.19	14985.75802	15101.92712	1	64	866	4.85	38.78	165.1	107.4	NA	-1	-1	NA	NA	2	43376.83804	2	0	0.07	1	0.07	1	0.35	1	0.12	0	0.35	1	0.23	0	0.07	1	1.05	0	0.42	1	69	NA	NA	NA	NA	NA
1028	42502	1	64	2	4	1	5	7799.133473	8410.121353	2	66	1909	10.16	35.89	171.7	115.8	2	-2.25	-1.75	1	NA	1	26390.83546	0.59	0	0.07	1	0.07	1	0.35	1	12.12	0	0.35	1	1.9	0	0.62	0	2.71	0	0.42	1	220	NA	NA	0	2	2
1029	42503	1	39	1	5	1	5	31111.97688	33829.74367	2	67	243	26.31	28.1	187.5	107	2	-0.5	-1	1	NA	2	NA	NA	NA	NA	NA	NA	NA	NA	NA	NA	NA	NA	NA	NA	NA	NA	NA	NA	NA	NA	NA	NA	NA	NA	NA	NA	NA
1030	42504	1	63	3	2	1	2.5	58553.01978	60669.20858	2	67	NA	NA	25.24	175.8	96.6	1	-0.25	-0.75	1	NA	1	NA	NA	NA	NA	NA	NA	NA	NA	NA	NA	NA	NA	NA	NA	NA	NA	NA	NA	NA	NA	NA	NA	NA	NA	NA	2	2
1031	42505	2	2	3	NA	NA	0.14	10965.5972	11053.10117	2	60	875	12.8	NA	NA	NA	NA	NA	NA	NA	NA	NA	NA	NA	NA	NA	NA	NA	NA	NA	NA	NA	NA	NA	NA	NA	NA	NA	NA	NA	NA	NA	NA	NA	NA	NA	NA	NA	NA
1032	42506	2	45	1	2	1	0.04	17358.05246	18826.23869	1	73	261	6.16	25.8	157.5	87.9	1	-14.25	-5.5	1	NA	2	NA	NA	NA	NA	NA	NA	NA	NA	NA	NA	NA	NA	NA	NA	NA	NA	NA	NA	NA	NA	NA	NA	NA	NA	0	2	2
1033	42507	2	31	3	2	1	0.71	35611.3558	35931.65342	1	67	686	10.21	25.56	159.1	93.8	1	-1.25	-1.25	1	NA	2	99279.37909	0.28	1	0.07	1	0.07	1	0.35	1	0.21	0	0.35	1	0.75	0	0.07	1	0.26	0	0.42	1	54	NA	NA	NA	NA	NA
1034	42508	1	13	5	NA	NA	2.42	60577.45986	63972.72675	2	64	4	3.31	17.26	145.8	62.4	NA	-0.5	-0.5	NA	NA	NA	186579.6968	0.28	1	0.07	1	0.07	1	0.35	1	2.54	0	0.35	1	0.07	1	0.07	1	0.15	0	0.42	1	49	NA	NA	NA	NA	NA
1035	42509	1	39	1	3	1	3.63	24920.15441	26006.07781	2	74	877	11.19	44.52	184.1	150	1	-1	-1	1	NA	2	NA	NA	NA	NA	NA	NA	NA	NA	NA	NA	NA	NA	NA	NA	NA	NA	NA	NA	NA	NA	NA	NA	NA	NA	NA	NA	NA
1036	42510	1	38	3	4	1	1.89	108944.5726	111928.6442	2	61	478	15.37	31.4	171.9	101.1	1	-1.25	-1	1	NA	1	NA	NA	NA	NA	NA	NA	NA	NA	NA	NA	NA	NA	NA	NA	NA	NA	NA	NA	NA	NA	NA	NA	NA	NA	NA	NA	NA
1037	42511	2	2	3	NA	NA	1.09	10628.9679	10815.46751	2	63	207	6.06	15.83	88.5	44	NA	NA	NA	NA	NA	NA	NA	NA	NA	NA	NA	NA	NA	NA	NA	NA	NA	NA	NA	NA	NA	NA	NA	NA	NA	NA	NA	NA	NA	NA	NA	NA	NA
1038	42512	1	17	4	NA	NA	1.69	14389.4415	14580.17402	1	68	51	8.38	32.17	161.4	91.5	NA	-0.25	0	NA	NA	2	NA	NA	NA	NA	NA	NA	NA	NA	NA	NA	NA	NA	NA	NA	NA	NA	NA	NA	NA	NA	NA	NA	NA	NA	NA	NA	NA
1039	42513	2	9	3	NA	NA	1.01	25863.5918	26081.96102	2	59	1171	10.61	17.28	135	62.3	NA	NA	NA	NA	NA	NA	NA	NA	NA	NA	NA	NA	NA	NA	NA	NA	NA	NA	NA	NA	NA	NA	NA	NA	NA	NA	NA	NA	NA	NA	NA	NA	NA
1040	42514	1	2	1	NA	NA	NA	6678.591846	6771.687394	2	64	845	7.07	16.79	82.4	46.2	NA	NA	NA	NA	NA	NA	NA	NA	NA	NA	NA	NA	NA	NA	NA	NA	NA	NA	NA	NA	NA	NA	NA	NA	NA	NA	NA	NA	NA	NA	NA	NA	NA
1041	42515	2	8	1	NA	NA	2.1	7269.084406	7234.881247	1	65	NA	NA	15.87	122.7	56.2	NA	NA	NA	NA	NA	NA	NA	NA	NA	NA	NA	NA	NA	NA	NA	NA	NA	NA	NA	NA	NA	NA	NA	NA	NA	NA	NA	NA	NA	NA	NA	NA	NA
1042	42516	1	25	3	4	5	4.41	78960.33976	82025.92592	1	65	247	18.27	25.14	177.7	86.1	1	-0.5	-0.5	1	NA	2	NA	NA	NA	NA	NA	NA	NA	NA	NA	NA	NA	NA	NA	NA	NA	NA	NA	NA	NA	NA	NA	NA	NA	NA	NA	NA	NA
1043	42517	2	60	4	5	3	5	11630.61	11585.67826	1	68	2042	9.49	29.13	174.1	95.3	1	-0.5	-0.75	1	NA	1	NA	NA	NA	NA	NA	NA	NA	NA	NA	NA	NA	NA	NA	NA	NA	NA	NA	NA	NA	NA	NA	NA	NA	NA	0	2	2
1044	42518	1	35	1	3	1	1.99	33141.17579	34209.2093	1	66	208	9.88	48.86	176.5	143.2	1	-0.75	-1	1	NA	1	NA	NA	NA	NA	NA	NA	NA	NA	NA	NA	NA	NA	NA	NA	NA	NA	NA	NA	NA	NA	NA	NA	NA	NA	NA	NA	NA
1045	42519	1	62	1	1	1	2.5	5534.662799	5972.103252	2	72	1251	12.38	23.92	158.9	84.8	1	-0.5	0	1	NA	2	18740.37099	4.07	0	0.07	1	0.07	1	0.35	1	0.46	0	0.35	1	0.4	0	0.07	1	0.62	0	0.42	1	34	1	1	0	2	2
1046	42520	2	19	2	NA	NA	NA	16427.791	16495.77301	1	71	79	3.5	25.08	158	85.5	NA	NA	NA	NA	NA	2	0	NA	NA	NA	NA	NA	NA	NA	NA	NA	NA	NA	NA	NA	NA	NA	NA	NA	NA	NA	NA	NA	NA	NA	NA	NA	NA
1047	42521	2	43	1	5	1	4.29	27492.97782	27169.33176	2	65	522	9.18	28.06	154.4	83.7	2	-0.25	-0.5	2	2	2	NA	NA	NA	NA	NA	NA	NA	NA	NA	NA	NA	NA	NA	NA	NA	NA	NA	NA	NA	NA	NA	NA	NA	NA	0	2	2
1048	42522	2	9	1	NA	NA	0.7	6832.221308	6880.770245	1	70	528	12.21	19.96	134.1	71.8	NA	NA	NA	NA	NA	NA	NA	NA	NA	NA	NA	NA	NA	NA	NA	NA	NA	NA	NA	NA	NA	NA	NA	NA	NA	NA	NA	NA	NA	NA	NA	NA	NA
1049	42523	2	40	4	4	1	1.07	15211.04073	15147.50062	2	70	435	9.65	28.9	170.8	91.6	2	-4.25	-5.5	1	NA	2	NA	NA	NA	NA	NA	NA	NA	NA	NA	NA	NA	NA	NA	NA	NA	NA	NA	NA	NA	NA	NA	NA	NA	NA	0	2	2
1050	42524	1	64	3	3	1	4.67	46864.6789	47353.39188	1	61	409	5.3	28.03	178.3	107	1	0	0	1	NA	1	NA	NA	NA	NA	NA	NA	NA	NA	NA	NA	NA	NA	NA	NA	NA	NA	NA	NA	NA	NA	NA	NA	NA	NA	0	2	2
1051	42525	1	19	2	NA	NA	0.47	8073.830268	8206.652322	1	62	361	11.39	25.3	169.5	88.5	NA	-0.25	-0.25	NA	NA	2	24230.48147	0.28	1	0.07	1	0.07	1	0.35	1	2	0	1.22	0	0.42	0	0.35	0	1.09	0	0.42	1	221	NA	NA	NA	NA	NA
1052	42526	1	65	3	4	1	3.41	77460.91098	75785.34036	2	60	497	9.44	26.85	172.6	102.6	2	2.5	2.25	2	2	2	NA	NA	NA	NA	NA	NA	NA	NA	NA	NA	NA	NA	NA	NA	NA	NA	NA	NA	NA	NA	NA	NA	NA	NA	0	2	2
1053	42527	2	53	2	2	1	NA	10794.21398	10667.145	2	73	740	5.92	32.26	153.8	102	2	-0.25	0	2	1	1	NA	NA	NA	NA	NA	NA	NA	NA	NA	NA	NA	NA	NA	NA	NA	NA	NA	NA	NA	NA	NA	NA	NA	NA	0	2	9
1054	42528	2	41	3	2	3	2.19	35976.11665	37870.1122	1	71	411	5.37	35.24	160.6	101.5	1	-1	-0.5	1	NA	2	NA	NA	NA	NA	NA	NA	NA	NA	NA	NA	NA	NA	NA	NA	NA	NA	NA	NA	NA	NA	NA	NA	NA	NA	0	2	2
1055	42529	1	71	3	2	3	2.5	27844.15784	27828.25587	2	62	681	14.91	39.7	180.2	138.5	1	-0.75	88	1	NA	2	NA	NA	NA	NA	NA	NA	NA	NA	NA	NA	NA	NA	NA	NA	NA	NA	NA	NA	NA	NA	NA	NA	NA	NA	1	2	2
1056	42530	1	0	3	NA	NA	2.32	17201.87332	17810.31505	2	60	0	1.02	NA	NA	NA	NA	NA	NA	NA	NA	NA	NA	NA	NA	NA	NA	NA	NA	NA	NA	NA	NA	NA	NA	NA	NA	NA	NA	NA	NA	NA	NA	NA	NA	NA	NA	NA	NA
1057	42531	2	63	4	5	2	0.98	10426.65276	10079.68672	1	67	533	9.2	NA	NA	150	1	1.75	1.75	2	9	1	NA	NA	NA	NA	NA	NA	NA	NA	NA	NA	NA	NA	NA	NA	NA	NA	NA	NA	NA	NA	NA	NA	NA	NA	0	2	2
1058	42532	2	67	1	3	1	2.61	6326.360533	6165.349851	2	72	300	7.6	28.39	155.9	93	1	0.25	1	1	NA	2	NA	NA	NA	NA	NA	NA	NA	NA	NA	NA	NA	NA	NA	NA	NA	NA	NA	NA	NA	NA	NA	NA	NA	NA	NA	1	2
1059	42533	2	66	3	2	3	4.65	62024.9895	63760.14625	1	68	2555	11.4	24.8	153.6	76.2	2	88	88	1	NA	1	NA	NA	NA	NA	NA	NA	NA	NA	NA	NA	NA	NA	NA	NA	NA	NA	NA	NA	NA	NA	NA	NA	NA	NA	0	2	2
1060	42534	1	12	3	NA	NA	1.03	29942.46468	30658.94694	1	61	530	14.8	20.01	142.8	74.9	NA	-1.25	-1.25	NA	NA	NA	NA	NA	NA	NA	NA	NA	NA	NA	NA	NA	NA	NA	NA	NA	NA	NA	NA	NA	NA	NA	NA	NA	NA	NA	NA	NA	NA
1061	42535	2	30	4	2	6	0	24901.21786	26493.36412	1	60	120	2.68	21.77	162.8	71	1	88	0	1	NA	1	108241.0001	0.48	0	0.07	1	0.07	1	0.35	1	1.2	0	0.35	1	0.67	0	0.89	0	0.48	0	0.42	1	164	NA	NA	NA	NA	NA
1062	42536	1	31	3	4	5	0.52	24294.62204	27225.40719	2	63	2234	16.31	26.68	178.8	104.4	1	-1	-0.5	1	NA	2	NA	NA	NA	NA	NA	NA	NA	NA	NA	NA	NA	NA	NA	NA	NA	NA	NA	NA	NA	NA	NA	NA	NA	NA	NA	NA	NA
1063	42537	2	62	4	4	1	2.19	11494.14765	11111.65875	1	59	592	8.6	29.85	163.7	95	2	1.75	1.25	2	1	1	NA	NA	NA	NA	NA	NA	NA	NA	NA	NA	NA	NA	NA	NA	NA	NA	NA	NA	NA	NA	NA	NA	NA	NA	0	2	2
1064	42538	1	13	2	NA	NA	1.21	18421.99144	18725.05042	2	61	610	8	21.06	176.5	76.1	NA	-1	-0.75	NA	NA	NA	NA	NA	NA	NA	NA	NA	NA	NA	NA	NA	NA	NA	NA	NA	NA	NA	NA	NA	NA	NA	NA	NA	NA	NA	NA	NA	NA
1065	42539	1	50	3	5	1	5	77911.3396	79453.12163	2	68	1379	15.93	27.9	167	95.2	2	88	0	1	NA	2	NA	NA	NA	NA	NA	NA	NA	NA	NA	NA	NA	NA	NA	NA	NA	NA	NA	NA	NA	NA	NA	NA	NA	NA	0	2	2
1066	42540	2	7	4	NA	NA	5	8749.052476	8727.28754	1	62	288	6.93	20.92	125.2	66.1	NA	NA	NA	NA	NA	NA	NA	NA	NA	NA	NA	NA	NA	NA	NA	NA	NA	NA	NA	NA	NA	NA	NA	NA	NA	NA	NA	NA	NA	NA	NA	NA	NA
1067	42541	2	72	1	1	2	3.82	10944.02877	13131.03514	2	65	122	8.51	42.29	154	122.8	2	1	0.25	1	NA	1	NA	NA	NA	NA	NA	NA	NA	NA	NA	NA	NA	NA	NA	NA	NA	NA	NA	NA	NA	NA	NA	NA	NA	NA	1	2	2
1068	42542	2	39	4	4	3	1.63	27974.77026	27842.72974	1	61	271	14.67	37.73	164.9	102.6	2	-1.75	-0.25	1	NA	1	113753.9536	0.28	1	0.07	1	0.07	1	0.35	1	3.72	0	0.35	1	0.07	1	0.07	1	2.82	0	0.42	1	306	NA	NA	NA	NA	NA
1069	42543	1	45	3	5	5	1.96	116710.0803	118595.312	1	69	4024	21.6	18.51	181.1	72.2	1	-4.5	-4	NA	NA	2	0	NA	NA	NA	NA	NA	NA	NA	NA	NA	NA	NA	NA	NA	NA	NA	NA	NA	NA	NA	NA	NA	NA	NA	NA	2	2
1070	42544	2	67	1	1	1	2.19	7480.950035	7888.875108	1	71	137	5.72	35.99	158.4	107.2	2	-0.5	-0.5	2	2	1	NA	NA	NA	NA	NA	NA	NA	NA	NA	NA	NA	NA	NA	NA	NA	NA	NA	NA	NA	NA	NA	NA	NA	NA	0	2	2
1071	42545	2	74	3	3	1	3.65	37167.13286	36128.64169	1	59	538	4.79	36.97	156.8	110.1	2	-1.25	-0.75	2	2	2	100115.7394	0.28	1	0.07	1	0.33	0	0.35	1	6.02	0	1.07	0	1.42	0	0.98	0	0.82	0	0.42	1	88	NA	NA	0	2	2
1072	42546	1	51	3	2	1	2.48	22515.39801	24752.7181	1	67	1856	16.43	42.4	175.5	131.3	1	-1	-0.75	2	1	1	NA	NA	NA	NA	NA	NA	NA	NA	NA	NA	NA	NA	NA	NA	NA	NA	NA	NA	NA	NA	NA	NA	NA	NA	0	2	2
1073	42547	2	79	3	3	2	2.18	27998.48974	29696.59229	1	62	1369	5.19	21.34	147.6	74	2	-2.5	-1	1	NA	1	82291.94776	0.49	0	0.07	1	0.07	1	0.35	1	1.27	0	0.35	1	0.07	1	0.18	0	1.28	0	0.42	1	52	NA	NA	0	1	2
1074	42548	2	8	3	NA	NA	0.75	18411.88117	18858.57944	1	65	343	8.55	20.84	129.4	70.7	NA	NA	NA	NA	NA	NA	NA	NA	NA	NA	NA	NA	NA	NA	NA	NA	NA	NA	NA	NA	NA	NA	NA	NA	NA	NA	NA	NA	NA	NA	NA	NA	NA
1075	42549	2	0	1	NA	NA	0.34	3667.506959	4140.395777	1	65	6	2.4	NA	NA	NA	NA	NA	NA	NA	NA	NA	NA	NA	NA	NA	NA	NA	NA	NA	NA	NA	NA	NA	NA	NA	NA	NA	NA	NA	NA	NA	NA	NA	NA	NA	NA	NA	NA
1076	42550	2	18	3	NA	NA	4.19	28072.54597	29863.90434	1	67	2507	5.78	35.23	167.3	114.9	NA	-4.75	-3.75	NA	NA	2	99422.56694	1.36	0	0.07	1	0.07	1	0.35	1	4.98	0	1.94	0	1.03	0	0.07	1	7.43	0	0.42	1	210	NA	NA	NA	NA	NA
1077	42551	1	2	4	NA	NA	4.01	8152.384291	0	2	68	NA	NA	NA	NA	NA	NA	NA	NA	NA	NA	NA	NA	NA	NA	NA	NA	NA	NA	NA	NA	NA	NA	NA	NA	NA	NA	NA	NA	NA	NA	NA	NA	NA	NA	NA	NA	NA	NA
1078	42552	1	7	4	NA	NA	1.11	11119.71324	10975.89161	1	64	437	9.03	20.78	128.1	66	NA	NA	NA	NA	NA	NA	NA	NA	NA	NA	NA	NA	NA	NA	NA	NA	NA	NA	NA	NA	NA	NA	NA	NA	NA	NA	NA	NA	NA	NA	NA	NA	NA
1079	42553	2	7	3	NA	NA	0.5	20934.38991	21111.14131	2	70	137	9.94	18.16	135	68.6	NA	NA	NA	NA	NA	NA	NA	NA	NA	NA	NA	NA	NA	NA	NA	NA	NA	NA	NA	NA	NA	NA	NA	NA	NA	NA	NA	NA	NA	NA	NA	NA	NA
1080	42554	2	20	4	4	5	5	26988.27301	28690.87651	1	63	4967	4.32	35.5	160.9	106.6	2	-0.5	-0.25	1	NA	2	NA	NA	NA	NA	NA	NA	NA	NA	NA	NA	NA	NA	NA	NA	NA	NA	NA	NA	NA	NA	NA	NA	NA	NA	NA	NA	NA
1081	42555	2	2	1	NA	NA	2.62	9463.144623	10017.68367	1	71	1100	8.5	16.81	93.2	47.7	NA	NA	NA	NA	NA	NA	NA	NA	NA	NA	NA	NA	NA	NA	NA	NA	NA	NA	NA	NA	NA	NA	NA	NA	NA	NA	NA	NA	NA	NA	NA	NA	NA
1082	42556	2	12	3	NA	NA	1.09	25718.5544	27359.70045	2	64	438	13.47	18.94	149.8	65.5	NA	-0.75	-0.5	NA	NA	NA	NA	NA	NA	NA	NA	NA	NA	NA	NA	NA	NA	NA	NA	NA	NA	NA	NA	NA	NA	NA	NA	NA	NA	NA	NA	NA	NA
1083	42557	2	68	3	3	1	1.1	52544.8609	67781.9408	1	61	361	10.69	46.97	153.8	NA	2	88	1.25	2	1	1	187829.899	0.28	1	0.07	1	0.07	1	0.35	1	0.49	0	0.35	1	0.27	0	0.07	1	0.17	0	0.42	1	32	NA	NA	NA	2	2
1084	42558	1	79	3	4	1	5	23204.91726	23475.93719	1	70	662	19.25	27.97	170.5	101.8	1	1.25	1.75	2	1	2	NA	NA	NA	NA	NA	NA	NA	NA	NA	NA	NA	NA	NA	NA	NA	NA	NA	NA	NA	NA	NA	NA	NA	NA	0	2	2
1085	42559	2	41	3	5	1	2.56	84114.8214	83513.27679	1	67	484	14.62	20.91	160.4	74.8	2	-3.75	-3	1	NA	2	294550.6305	0.28	1	0.07	1	0.07	1	0.35	1	1.27	0	0.35	1	0.18	0	0.07	1	0.19	0	0.42	1	20	NA	NA	0	2	2
1086	42560	1	59	3	4	5	1.76	82326.83785	82477.36674	1	60	345	14.49	21.94	181.9	84.7	1	-0.75	-0.75	1	NA	1	276135.243	0.28	1	0.07	1	0.07	1	0.35	1	0.07	1	0.35	1	0.45	0	0.07	1	0.13	0	0.42	1	34	NA	NA	0	2	2
1087	42561	1	2	3	NA	NA	1.03	9208.394958	9171.2942	2	63	NA	NA	NA	NA	49.4	NA	NA	NA	NA	NA	NA	NA	NA	NA	NA	NA	NA	NA	NA	NA	NA	NA	NA	NA	NA	NA	NA	NA	NA	NA	NA	NA	NA	NA	NA	NA	NA	NA
1088	42562	1	10	1	NA	NA	3.94	12483.57013	12228.42751	1	71	523	11.25	17.06	142.4	61	NA	NA	NA	NA	NA	NA	40408.82594	0.28	1	0.07	1	0.07	1	0.35	1	1.25	0	0.86	0	0.49	0	0.07	1	0.84	0	0.42	1	88	NA	NA	NA	NA	NA
1089	42563	2	48	5	2	1	1.08	30961.58203	31844.03846	2	67	276	10.15	26.67	141.1	86.8	2	NA	NA	NA	NA	2	NA	NA	NA	NA	NA	NA	NA	NA	NA	NA	NA	NA	NA	NA	NA	NA	NA	NA	NA	NA	NA	NA	NA	NA	NA	2	2
1090	42564	2	0	3	NA	NA	0.87	6599.995163	6745.681924	1	60	NA	NA	NA	NA	NA	NA	NA	NA	NA	NA	NA	NA	NA	NA	NA	NA	NA	NA	NA	NA	NA	NA	NA	NA	NA	NA	NA	NA	NA	NA	NA	NA	NA	NA	NA	NA	NA	NA
1091	42565	1	0	4	NA	NA	0.68	9055.830829	9593.894123	2	67	0	5.9	NA	NA	NA	NA	NA	NA	NA	NA	NA	NA	NA	NA	NA	NA	NA	NA	NA	NA	NA	NA	NA	NA	NA	NA	NA	NA	NA	NA	NA	NA	NA	NA	NA	NA	NA	NA
1092	42566	1	32	3	4	1	5	72092.3862	72664.9465	1	63	375	15.34	31.76	173.4	105.3	1	-0.5	-0.25	1	NA	1	NA	NA	NA	NA	NA	NA	NA	NA	NA	NA	NA	NA	NA	NA	NA	NA	NA	NA	NA	NA	NA	NA	NA	NA	NA	NA	NA
1093	42567	1	62	3	2	1	4.55	77451.55935	79782.88905	2	59	1027	13.71	32.22	175.9	101.5	2	1.75	1.5	1	NA	1	NA	NA	NA	NA	NA	NA	NA	NA	NA	NA	NA	NA	NA	NA	NA	NA	NA	NA	NA	NA	NA	NA	NA	NA	0	2	2
1094	42568	1	42	2	4	6	2.12	23869.57889	23928.57174	2	61	NA	NA	30.56	164.8	109	2	-5.5	-7.5	1	NA	1	75800.49876	0.28	1	0.07	1	0.07	1	0.35	1	0.41	0	0.35	1	0.27	0	0.07	1	0.36	0	0.42	1	63	NA	NA	NA	2	2
1095	42569	1	2	3	NA	NA	0.93	8954.928352	8918.848814	2	59	71	4.29	15.01	95.9	48	NA	NA	NA	NA	NA	NA	NA	NA	NA	NA	NA	NA	NA	NA	NA	NA	NA	NA	NA	NA	NA	NA	NA	NA	NA	NA	NA	NA	NA	NA	NA	NA	NA
1096	42570	2	10	1	NA	NA	1.45	7696.368816	7660.155159	1	65	66	2.88	17.46	143	68.6	NA	NA	NA	NA	NA	NA	NA	NA	NA	NA	NA	NA	NA	NA	NA	NA	NA	NA	NA	NA	NA	NA	NA	NA	NA	NA	NA	NA	NA	NA	NA	NA	NA
1097	42571	2	24	1	3	5	1.24	23373.16702	24672.59435	1	66	92	12	37.74	158.5	119.8	2	-0.75	-0.75	1	NA	2	NA	NA	NA	NA	NA	NA	NA	NA	NA	NA	NA	NA	NA	NA	NA	NA	NA	NA	NA	NA	NA	NA	NA	NA	NA	NA	NA
1098	42572	1	17	3	NA	NA	2.49	62362.03512	63854.27341	1	67	106	14.18	19.22	178.3	69.8	NA	-0.75	-0.25	NA	NA	2	186234.2216	0.28	1	0.07	1	0.07	1	0.35	1	1.16	0	0.35	1	0.07	1	0.07	1	0.21	0	0.42	1	77	NA	NA	NA	NA	NA
1099	42573	2	7	1	NA	NA	1.09	8937.862728	8758.424035	2	70	199	8.51	13.72	118	50.7	NA	NA	NA	NA	NA	NA	29224.61366	0.45	0	0.07	1	0.07	1	0.35	1	1.27	0	0.35	1	0.07	1	0.07	1	0.67	0	0.42	1	47	NA	NA	NA	NA	NA
1100	42574	1	15	4	NA	NA	0.58	16594.1525	16814.10855	1	68	781	8.14	26.54	174.7	86.7	NA	NA	NA	NA	NA	NA	NA	NA	NA	NA	NA	NA	NA	NA	NA	NA	NA	NA	NA	NA	NA	NA	NA	NA	NA	NA	NA	NA	NA	NA	NA	NA	NA
1101	42575	2	41	3	3	1	3.77	79814.77417	80330.17058	2	62	41	3.69	26.88	156.8	87.7	1	0	-0.25	1	NA	2	NA	NA	NA	NA	NA	NA	NA	NA	NA	NA	NA	NA	NA	NA	NA	NA	NA	NA	NA	NA	NA	NA	0	0	0	2	2
1102	42576	1	28	1	1	6	1.13	24166.6794	24497.10461	2	67	1530	23.04	31.38	164.3	104.6	1	-1	-1.25	1	NA	2	81628.89679	0.47	0	0.07	1	0.07	1	0.35	1	2.31	0	0.35	1	1.61	0	0.44	0	2.7	0	0.42	1	195	NA	NA	NA	NA	NA
1103	42577	2	29	4	4	1	1.85	24837.03611	25242.68394	2	74	1224	13.22	38.74	166.2	112.2	2	0.5	-2.25	1	NA	1	NA	NA	NA	NA	NA	NA	NA	NA	NA	NA	NA	NA	NA	NA	NA	NA	NA	NA	NA	NA	NA	NA	NA	NA	NA	NA	NA
1104	42578	2	69	4	1	5	1.28	8658.692514	8750.827258	1	62	359	2.44	31.84	155.2	99.2	2	3.5	3.25	2	2	1	30465.72046	0.28	1	0.07	1	0.07	1	0.35	1	5.64	0	1.26	0	0.07	1	0.07	1	0.19	0	0.42	1	75	NA	NA	0	2	2
1105	42579	1	5	4	NA	NA	5	11971.35191	12133.7957	2	67	170	5.35	14.23	107.7	51	NA	NA	NA	NA	NA	NA	NA	NA	NA	NA	NA	NA	NA	NA	NA	NA	NA	NA	NA	NA	NA	NA	NA	NA	NA	NA	NA	NA	NA	NA	NA	NA	NA
1106	42580	2	80	3	3	2	2.35	28968.55967	34519.21165	1	63	495	14.21	22.79	166.8	86.4	2	-2.25	88	2	2	1	NA	NA	NA	NA	NA	NA	NA	NA	NA	NA	NA	NA	NA	NA	NA	NA	NA	NA	NA	NA	NA	NA	0	1	1	2	1
1107	42581	2	44	4	3	4	NA	23833.86139	24647.07059	1	74	6645	7.12	25.22	169.9	85.7	1	-7.75	-0.25	2	1	2	NA	NA	NA	NA	NA	NA	NA	NA	NA	NA	NA	NA	NA	NA	NA	NA	NA	NA	NA	NA	NA	NA	NA	NA	0	2	2
1108	42582	2	61	3	3	3	2.67	48770.40297	0	1	62	NA	NA	NA	NA	NA	1	NA	NA	NA	NA	2	NA	NA	NA	NA	NA	NA	NA	NA	NA	NA	NA	NA	NA	NA	NA	NA	NA	NA	NA	NA	NA	NA	NA	NA	NA	2	2
1109	42583	2	15	4	NA	NA	1.45	13089.72337	13537.93147	1	65	304	4.84	19.7	149.6	63.4	NA	-4	-3.5	NA	NA	NA	38884.61759	0.94	0	0.07	1	0.07	1	0.35	1	2.65	0	0.96	0	NA	NA	0.13	0	1.76	0	0.42	1	248	NA	NA	NA	NA	NA
1110	42584	1	48	3	3	3	5	99238.39949	102738.3125	1	61	200	9.97	29.12	186.7	112.9	1	-1.75	-2	1	NA	2	NA	NA	NA	NA	NA	NA	NA	NA	NA	NA	NA	NA	NA	NA	NA	NA	NA	NA	NA	NA	NA	NA	NA	NA	0	2	2
1111	42585	1	4	4	NA	NA	NA	10721.44536	10651.88602	2	64	662	14.02	16.49	103.9	48.1	NA	NA	NA	NA	NA	NA	NA	NA	NA	NA	NA	NA	NA	NA	NA	NA	NA	NA	NA	NA	NA	NA	NA	NA	NA	NA	NA	NA	NA	NA	NA	NA	NA
1112	42586	1	52	3	5	1	4.48	77488.44326	79128.03375	2	62	3947	6.8	29.31	171.7	103.4	1	0.75	0.75	1	NA	1	NA	NA	NA	NA	NA	NA	NA	NA	NA	NA	NA	NA	NA	NA	NA	NA	NA	NA	NA	NA	NA	NA	NA	NA	0	2	2
1113	42587	2	48	3	5	1	NA	72467.29318	71949.04552	1	62	3393	4.33	20.92	162.6	71.2	2	-0.5	-0.5	2	1	2	NA	NA	NA	NA	NA	NA	NA	NA	NA	NA	NA	NA	NA	NA	NA	NA	NA	NA	NA	NA	NA	NA	NA	NA	0	2	2
1114	42588	2	10	1	NA	NA	1.97	9190.621024	10826.33999	2	71	539	8.2	14.92	146.9	60	NA	NA	NA	NA	NA	NA	NA	NA	NA	NA	NA	NA	NA	NA	NA	NA	NA	NA	NA	NA	NA	NA	NA	NA	NA	NA	NA	NA	NA	NA	NA	NA	NA
1115	42589	2	16	2	NA	NA	NA	11956.45964	12181.40863	1	73	455	4.23	20.2	156.4	80.5	NA	0	-0.75	NA	NA	2	NA	NA	NA	NA	NA	NA	NA	NA	NA	NA	NA	NA	NA	NA	NA	NA	NA	NA	NA	NA	NA	NA	NA	NA	NA	NA	NA
1116	42590	1	59	3	4	1	1.46	29636.3267	30175.84826	1	71	1237	6.51	42.61	175.2	135.6	1	-1.75	0	1	NA	1	NA	NA	NA	NA	NA	NA	NA	NA	NA	NA	NA	NA	NA	NA	NA	NA	NA	NA	NA	NA	NA	NA	NA	NA	0	1	9
1117	42591	2	68	4	5	3	4.38	12648.5819	12599.7175	1	72	376	5.81	23.65	160.2	87.2	2	-1.5	-3.5	1	NA	1	NA	NA	NA	NA	NA	NA	NA	NA	NA	NA	NA	NA	NA	NA	NA	NA	NA	NA	NA	NA	NA	NA	0	0	0	2	2
1118	42592	2	53	1	3	1	2.04	16965.19077	17218.35185	1	66	166	8.64	28.44	143.3	92.8	1	2	0.75	1	NA	2	NA	NA	NA	NA	NA	NA	NA	NA	NA	NA	NA	NA	NA	NA	NA	NA	NA	NA	NA	NA	NA	NA	NA	NA	0	2	2
1119	42593	1	6	3	NA	NA	0.99	20151.99759	20792.86094	1	74	NA	NA	15.1	109.8	52.1	NA	NA	NA	NA	NA	NA	NA	NA	NA	NA	NA	NA	NA	NA	NA	NA	NA	NA	NA	NA	NA	NA	NA	NA	NA	NA	NA	NA	NA	NA	NA	NA	NA
1120	42594	1	64	3	3	1	4.64	53088.2953	51939.93303	2	63	2394	22.86	33.64	186.5	119.8	1	0	0.25	1	NA	1	NA	NA	NA	NA	NA	NA	NA	NA	NA	NA	NA	NA	NA	NA	NA	NA	NA	NA	NA	NA	NA	NA	NA	NA	0	2	2
1121	42595	1	18	3	NA	NA	0.58	26500.20082	27134.31442	1	67	309	12.32	23.35	176.2	82.6	NA	-3.5	-3.25	NA	NA	2	NA	NA	NA	NA	NA	NA	NA	NA	NA	NA	NA	NA	NA	NA	NA	NA	NA	NA	NA	NA	NA	NA	NA	NA	NA	NA	NA
1122	42596	2	59	2	1	2	1.47	12409.39563	12817.52779	2	72	229	5.39	31.8	151.4	101.5	2	1.5	1	2	2	2	NA	NA	NA	NA	NA	NA	NA	NA	NA	NA	NA	NA	NA	NA	NA	NA	NA	NA	NA	NA	NA	NA	NA	NA	0	2	2
1123	42597	2	8	1	NA	NA	0.72	11461.94943	11543.39665	1	71	274	7.44	14.65	129.6	55.3	NA	NA	NA	NA	NA	NA	NA	NA	NA	NA	NA	NA	NA	NA	NA	NA	NA	NA	NA	NA	NA	NA	NA	NA	NA	NA	NA	NA	NA	NA	NA	NA	NA
1124	42598	1	13	2	NA	NA	1.81	15497.86582	15752.82019	2	61	167	14.77	18.51	160.2	70.6	NA	-0.25	0.25	NA	NA	NA	NA	NA	NA	NA	NA	NA	NA	NA	NA	NA	NA	NA	NA	NA	NA	NA	NA	NA	NA	NA	NA	NA	NA	NA	NA	NA	NA
1125	42599	2	67	3	3	1	2.14	35298.37913	41938.83084	2	60	1525	10.2	29.61	165.2	95.4	1	0.75	1.5	2	1	2	NA	NA	NA	NA	NA	NA	NA	NA	NA	NA	NA	NA	NA	NA	NA	NA	NA	NA	NA	NA	NA	NA	NA	NA	0	2	2
1126	42600	2	44	2	1	1	0.91	19072.5712	18848.04978	2	66	532	8.77	25.27	154.1	87.1	2	0	0.25	1	NA	2	NA	NA	NA	NA	NA	NA	NA	NA	NA	NA	NA	NA	NA	NA	NA	NA	NA	NA	NA	NA	NA	NA	NA	NA	0	2	2
1127	42601	1	0	1	NA	NA	0.81	4631.65281	4600.562351	2	66	0	5.52	NA	NA	NA	NA	NA	NA	NA	NA	NA	NA	NA	NA	NA	NA	NA	NA	NA	NA	NA	NA	NA	NA	NA	NA	NA	NA	NA	NA	NA	NA	NA	NA	NA	NA	NA	NA
1128	42602	2	2	1	NA	NA	1.16	7618.698098	7980.913665	1	60	198	10.49	16.86	81.5	46.3	NA	NA	NA	NA	NA	NA	NA	NA	NA	NA	NA	NA	NA	NA	NA	NA	NA	NA	NA	NA	NA	NA	NA	NA	NA	NA	NA	NA	NA	NA	NA	NA	NA
1129	42603	1	80	3	4	2	3.43	20784.24542	21012.85112	1	63	1507	15.82	34.74	173.1	128	1	-0.75	-1	1	NA	1	NA	NA	NA	NA	NA	NA	NA	NA	NA	NA	NA	NA	NA	NA	NA	NA	NA	NA	NA	NA	NA	NA	0	2	1	2	9
1130	42604	2	43	3	5	1	3.57	104003.4691	109478.8268	2	70	90	19.85	25.57	156.6	88.8	1	-2.5	-2.5	1	NA	2	386130.9089	0.28	1	0.07	1	0.07	1	0.35	1	1.02	0	0.35	1	0.07	1	0.21	0	0.65	0	0.42	1	69	NA	NA	1	2	2
1131	42605	1	53	1	5	1	5	16143.00808	17312.52284	1	66	2197	11.81	30.8	174.6	104.5	2	-3.25	-3.75	1	NA	2	NA	NA	NA	NA	NA	NA	NA	NA	NA	NA	NA	NA	NA	NA	NA	NA	NA	NA	NA	NA	NA	NA	NA	NA	0	2	2
1132	42606	2	7	5	NA	NA	5	35049.98581	35345.91678	2	69	541	6.82	17.28	123.6	60.5	NA	NA	NA	NA	NA	NA	108023.9844	0.28	1	0.07	1	0.07	1	0.35	1	1.2	0	0.52	0	0.07	1	0.11	0	2.1	0	0.42	1	57	NA	NA	NA	NA	NA
1133	42607	2	32	4	4	3	2.33	23944.20486	24747.68347	1	64	251	8.98	16.67	163.2	67.7	2	0	0.5	2	1	2	NA	NA	NA	NA	NA	NA	NA	NA	NA	NA	NA	NA	NA	NA	NA	NA	NA	NA	NA	NA	NA	NA	NA	NA	NA	NA	NA
1134	42608	2	8	4	NA	NA	2.36	10194.02644	0	2	64	NA	NA	NA	NA	NA	NA	NA	NA	NA	NA	NA	NA	NA	NA	NA	NA	NA	NA	NA	NA	NA	NA	NA	NA	NA	NA	NA	NA	NA	NA	NA	NA	NA	NA	NA	NA	NA	NA
1135	42609	1	33	4	2	1	4.1	12823.26661	13495.77051	2	66	1519	77.87	24.25	174.2	91.6	2	-0.25	0	NA	NA	2	NA	NA	NA	NA	NA	NA	NA	NA	NA	NA	NA	NA	NA	NA	NA	NA	NA	NA	NA	NA	NA	NA	NA	NA	NA	NA	NA
1136	42610	1	0	3	NA	NA	2.52	15840.21955	16804.58403	1	63	0	3.74	NA	NA	NA	NA	NA	NA	NA	NA	NA	NA	NA	NA	NA	NA	NA	NA	NA	NA	NA	NA	NA	NA	NA	NA	NA	NA	NA	NA	NA	NA	NA	NA	NA	NA	NA	NA
1137	42611	2	3	2	NA	NA	0.47	9034.428424	10585.42017	2	62	137	8.41	17.21	92.1	49	NA	NA	NA	NA	NA	NA	NA	NA	NA	NA	NA	NA	NA	NA	NA	NA	NA	NA	NA	NA	NA	NA	NA	NA	NA	NA	NA	NA	NA	NA	NA	NA	NA
1138	42612	1	36	2	1	5	1.25	26202.84809	28491.78109	2	68	288	6.72	27.95	175	97.9	2	-0.5	-0.75	2	2	2	NA	NA	NA	NA	NA	NA	NA	NA	NA	NA	NA	NA	NA	NA	NA	NA	NA	NA	NA	NA	NA	NA	NA	NA	NA	NA	NA
1139	42613	1	52	1	1	1	5	16143.00808	17312.52284	1	66	861	6.1	38.61	173.1	124.8	1	0.5	0.75	1	NA	2	43488.67543	0.28	1	0.07	1	0.07	1	0.35	1	1.7	0	0.35	1	NA	NA	0.07	1	NA	NA	0.42	1	110	NA	NA	0	2	2
1140	42614	1	19	4	NA	NA	0.58	16594.1525	16970.93071	1	68	349	8.73	25.1	179.1	88	NA	-1.5	-1.5	NA	NA	2	53753.99056	0.41	0	0.07	1	0.07	1	0.35	1	1.94	0	0.35	1	0.82	0	0.12	0	0.64	0	0.42	1	147	NA	NA	NA	NA	NA
1141	42615	2	0	1	NA	NA	2.42	5246.384526	5373.419263	2	72	40	6.08	NA	NA	NA	NA	NA	NA	NA	NA	NA	NA	NA	NA	NA	NA	NA	NA	NA	NA	NA	NA	NA	NA	NA	NA	NA	NA	NA	NA	NA	NA	NA	NA	NA	NA	NA	NA
1142	42616	2	1	3	NA	NA	1.16	12311.64936	13954.0322	1	67	1128	6.69	NA	NA	NA	NA	NA	NA	NA	NA	NA	NA	NA	NA	NA	NA	NA	NA	NA	NA	NA	NA	NA	NA	NA	NA	NA	NA	NA	NA	NA	NA	NA	NA	NA	NA	NA	NA
1143	42617	1	71	5	5	1	3.21	33239.25088	34539.29668	2	67	1213	6.88	23.43	175.3	93.2	2	-2.25	-0.75	2	1	2	NA	NA	NA	NA	NA	NA	NA	NA	NA	NA	NA	NA	NA	NA	NA	NA	NA	NA	NA	NA	NA	NA	2	3	0	1	2
1144	42618	2	3	3	NA	NA	2.8	47293.13174	53711.74586	1	65	166	5.74	14.12	93.7	46.9	NA	NA	NA	NA	NA	NA	NA	NA	NA	NA	NA	NA	NA	NA	NA	NA	NA	NA	NA	NA	NA	NA	NA	NA	NA	NA	NA	NA	NA	NA	NA	NA	NA
1145	42619	1	0	1	NA	NA	0.63	5188.336762	5555.084729	2	66	NA	NA	NA	NA	NA	NA	NA	NA	NA	NA	NA	NA	NA	NA	NA	NA	NA	NA	NA	NA	NA	NA	NA	NA	NA	NA	NA	NA	NA	NA	NA	NA	NA	NA	NA	NA	NA	NA
1146	42620	2	1	2	NA	NA	5	6072.394234	6882.683849	1	62	142	5.02	NA	NA	NA	NA	NA	NA	NA	NA	NA	NA	NA	NA	NA	NA	NA	NA	NA	NA	NA	NA	NA	NA	NA	NA	NA	NA	NA	NA	NA	NA	NA	NA	NA	NA	NA	NA
1147	42621	1	54	3	3	1	0.71	24155.22992	25217.67622	1	67	1021	10.71	34.62	177.6	110.5	2	-0.25	-1	1	NA	1	NA	NA	NA	NA	NA	NA	NA	NA	NA	NA	NA	NA	NA	NA	NA	NA	NA	NA	NA	NA	NA	NA	NA	NA	0	2	2
1148	42622	1	9	1	NA	NA	5	10469.94428	10530.9731	2	71	2745	7.98	18	135.8	64.1	NA	NA	NA	NA	NA	NA	34799.58961	0.28	1	0.07	1	0.07	1	0.35	1	0.94	0	0.35	1	0.07	1	0.07	1	0.19	0	0.42	1	51	NA	NA	NA	NA	NA
1149	42623	2	5	4	NA	NA	0.41	14966.07987	14690.43745	1	68	408	9.75	16.56	123.6	55.4	NA	NA	NA	NA	NA	NA	NA	NA	NA	NA	NA	NA	NA	NA	NA	NA	NA	NA	NA	NA	NA	NA	NA	NA	NA	NA	NA	NA	NA	NA	NA	NA	NA
1150	42624	2	1	2	NA	NA	NA	8997.039648	10197.58881	2	61	315	4.53	NA	NA	NA	NA	NA	NA	NA	NA	NA	NA	NA	NA	NA	NA	NA	NA	NA	NA	NA	NA	NA	NA	NA	NA	NA	NA	NA	NA	NA	NA	NA	NA	NA	NA	NA	NA
1151	42625	1	10	4	NA	NA	0.67	11901.43529	12371.00892	1	72	295	6.61	20.93	140.8	66.8	NA	NA	NA	NA	NA	NA	NA	NA	NA	NA	NA	NA	NA	NA	NA	NA	NA	NA	NA	NA	NA	NA	NA	NA	NA	NA	NA	NA	NA	NA	NA	NA	NA
1152	42626	2	55	4	2	1	4.29	21262.5998	23050.20245	2	68	91	12.73	42.1	160.9	120.8	1	-0.75	-0.5	1	NA	1	67382.55624	1.22	0	0.07	1	0.07	1	0.35	1	1.9	0	0.35	1	1.9	0	0.07	1	1.89	0	0.42	1	191	NA	NA	0	2	2
1153	42627	1	80	1	1	5	0.94	10840.50203	11071.20016	1	66	469	5.42	NA	NA	NA	1	88	88	1	NA	1	34741.26108	NA	NA	NA	NA	NA	NA	NA	NA	NA	NA	NA	NA	NA	NA	NA	NA	NA	NA	NA	NA	NA	NA	NA	NA	2	2
1154	42628	1	41	3	5	1	5	116710.0803	120766.6669	1	69	844	11.75	26.74	178.4	95.5	2	-1.75	-2.5	1	NA	2	340966.4885	0.4	0	0.07	1	0.07	1	0.35	1	3.01	0	0.9	0	0.38	0	0.07	1	1.31	0	0.42	1	170	4	4	0	2	2
1155	42629	2	60	1	1	4	1.02	8251.2084	8150.919915	1	66	386	4.67	36.06	141.5	110.6	2	2.25	1	1	NA	1	NA	NA	NA	NA	NA	NA	NA	NA	NA	NA	NA	NA	NA	NA	NA	NA	NA	NA	NA	NA	NA	NA	1	1	0	2	2
1156	42630	2	11	1	NA	NA	0.6	9152.626373	8968.876033	2	61	15	4.56	18.65	153.6	68.1	NA	NA	NA	NA	NA	NA	NA	NA	NA	NA	NA	NA	NA	NA	NA	NA	NA	NA	NA	NA	NA	NA	NA	NA	NA	NA	NA	NA	NA	NA	NA	NA	NA
1157	42631	2	0	4	NA	NA	0.48	8572.762198	8507.497943	2	71	0	7.9	NA	NA	NA	NA	NA	NA	NA	NA	NA	NA	NA	NA	NA	NA	NA	NA	NA	NA	NA	NA	NA	NA	NA	NA	NA	NA	NA	NA	NA	NA	NA	NA	NA	NA	NA	NA
1158	42632	2	65	3	4	1	5	59356.35643	60045.7725	1	60	3494	7.56	27.38	165.5	94	2	-0.25	-1	1	NA	1	166392.2758	0.28	1	0.07	1	0.07	1	0.35	1	2.23	0	0.35	1	0.73	0	0.07	1	0.07	1	0.42	1	50	NA	NA	0	2	2
1159	42633	1	10	1	NA	NA	NA	8471.206671	8298.06983	2	64	0	1.6	18.93	142.8	67.2	NA	NA	NA	NA	NA	NA	NA	NA	NA	NA	NA	NA	NA	NA	NA	NA	NA	NA	NA	NA	NA	NA	NA	NA	NA	NA	NA	NA	NA	NA	NA	NA	NA
1160	42634	2	22	4	3	5	0.32	29760.88116	29596.6986	1	68	77	5.86	26.21	163.2	95.2	1	-4	-4.25	1	NA	2	87784.84312	0.28	1	0.07	1	0.07	1	0.35	1	5.27	0	0.35	1	NA	NA	0.07	1	5.13	0	0.42	1	172	NA	NA	NA	NA	NA
1161	42635	2	4	4	NA	NA	0.3	13636.22602	13094.28602	1	74	1417	7.66	12.72	112.5	46.5	NA	NA	NA	NA	NA	NA	NA	NA	NA	NA	NA	NA	NA	NA	NA	NA	NA	NA	NA	NA	NA	NA	NA	NA	NA	NA	NA	NA	NA	NA	NA	NA	NA
1162	42636	1	55	2	4	1	5	12775.87449	13174.38127	2	71	659	19.54	34.17	172.7	119	2	-2.25	-2	1	NA	1	NA	NA	NA	NA	NA	NA	NA	NA	NA	NA	NA	NA	NA	NA	NA	NA	NA	NA	NA	NA	NA	NA	NA	NA	0	2	2
1163	42637	1	17	1	NA	NA	5	11862.60889	12683.28912	1	63	630	6.55	27.13	171.4	84.3	NA	1.25	1	NA	NA	2	NA	NA	NA	NA	NA	NA	NA	NA	NA	NA	NA	NA	NA	NA	NA	NA	NA	NA	NA	NA	NA	NA	NA	NA	NA	NA	NA
1164	42638	2	48	4	3	5	1.16	23833.86139	25371.59068	1	74	NA	NA	67.27	170.3	NA	1	-1.25	-1.5	2	2	1	75250.28987	NA	NA	NA	NA	NA	NA	NA	NA	NA	NA	NA	NA	NA	NA	NA	NA	NA	NA	NA	NA	NA	NA	NA	0	2	2
1165	42639	1	64	3	3	3	5	46864.6789	47353.39188	1	61	555	15.99	30.35	186.1	125.3	1	-0.5	-0.5	1	NA	2	157544.3689	0.82	0	0.07	1	0.07	1	0.35	1	3.31	0	0.35	1	0.96	0	0.07	1	1.25	0	0.42	1	172	NA	NA	0	2	2
1166	42640	2	79	3	4	2	1.57	35990.28753	34984.67872	1	60	1146	7.43	25.28	151.6	87.8	2	-0.75	-0.5	1	NA	2	NA	NA	NA	NA	NA	NA	NA	NA	NA	NA	NA	NA	NA	NA	NA	NA	NA	NA	NA	NA	NA	NA	NA	NA	0	2	2
1167	42641	1	16	3	NA	NA	2.59	78539.71711	80419.06522	1	61	115	7.18	20.3	168.6	68.3	NA	0.5	1	NA	NA	2	NA	NA	NA	NA	NA	NA	NA	NA	NA	NA	NA	NA	NA	NA	NA	NA	NA	NA	NA	NA	NA	NA	NA	NA	NA	NA	NA
1168	42642	2	58	3	4	3	1.64	31615.47869	32881.12464	2	67	459	8.05	35.22	163.1	115.2	2	0.5	1	NA	NA	1	94058.02719	0.45	0	0.07	1	0.07	1	0.35	1	1.06	0	0.35	1	1.86	0	0.07	1	0.16	0	1.3	0	55	NA	NA	0	2	2
1169	42643	2	31	3	5	5	4.81	94752.68026	94790.86885	2	61	77	10.97	23.43	184.1	89.7	2	-1	-0.75	1	NA	2	261907.7528	0.46	0	0.07	1	0.07	1	0.35	1	2.15	0	1.41	0	0.07	1	0.07	1	1	0	3.03	0	103	NA	NA	NA	NA	NA
1170	42644	1	1	3	NA	NA	0.02	10666.18423	10736.65229	1	67	786	9.52	NA	NA	NA	NA	NA	NA	NA	NA	NA	NA	NA	NA	NA	NA	NA	NA	NA	NA	NA	NA	NA	NA	NA	NA	NA	NA	NA	NA	NA	NA	NA	NA	NA	NA	NA	NA
1171	42645	1	17	2	NA	NA	2.28	13300.69499	13706.17494	1	68	108	11.2	18.83	170.9	64.3	NA	-0.25	0	NA	NA	2	NA	NA	NA	NA	NA	NA	NA	NA	NA	NA	NA	NA	NA	NA	NA	NA	NA	NA	NA	NA	NA	NA	NA	NA	NA	NA	NA
1172	42646	2	30	1	3	1	1.36	17480.85166	17753.99751	1	74	381	4.25	31.02	169.2	108.8	1	-4.5	-4.75	1	NA	2	NA	NA	NA	NA	NA	NA	NA	NA	NA	NA	NA	NA	NA	NA	NA	NA	NA	NA	NA	NA	NA	NA	NA	NA	NA	NA	NA
1173	42647	1	48	1	4	6	5	28374.25929	31153.79672	2	65	718	13.81	26.45	168.4	89.2	2	-2.25	-2.5	1	NA	2	NA	NA	NA	NA	NA	NA	NA	NA	NA	NA	NA	NA	NA	NA	NA	NA	NA	NA	NA	NA	NA	NA	NA	NA	0	2	2
1174	42648	1	44	3	2	1	0.58	72445.23626	72431.45769	1	60	1540	11.43	24.24	179.6	91.6	2	-6.5	-6.25	1	NA	2	NA	NA	NA	NA	NA	NA	NA	NA	NA	NA	NA	NA	NA	NA	NA	NA	NA	NA	NA	NA	NA	NA	NA	NA	0	2	2
1175	42649	2	49	4	4	3	1.24	24764.43774	26846.44911	1	65	314	18.53	42.05	152.5	117.8	1	0.25	-0.25	1	NA	1	NA	NA	NA	NA	NA	NA	NA	NA	NA	NA	NA	NA	NA	NA	NA	NA	NA	NA	NA	NA	NA	NA	NA	NA	0	2	2
1176	42650	1	34	3	5	1	5	63492.39256	0	1	65	NA	NA	NA	NA	NA	2	NA	NA	NA	NA	2	NA	NA	NA	NA	NA	NA	NA	NA	NA	NA	NA	NA	NA	NA	NA	NA	NA	NA	NA	NA	NA	NA	NA	NA	NA	NA	NA
1177	42651	1	76	3	3	2	1.18	9471.568094	9299.250643	1	60	1506	17.35	30	178.6	107.4	1	-0.5	88	1	NA	2	NA	NA	NA	NA	NA	NA	NA	NA	NA	NA	NA	NA	NA	NA	NA	NA	NA	NA	NA	NA	NA	NA	NA	NA	0	2	2
1178	42652	1	49	3	2	1	3.92	105033.3753	106896.0495	2	67	633	35.5	34.72	168.7	109	1	0	0	1	NA	1	NA	NA	NA	NA	NA	NA	NA	NA	NA	NA	NA	NA	NA	NA	NA	NA	NA	NA	NA	NA	NA	NA	NA	NA	0	2	2
1179	42653	2	0	4	NA	NA	0.87	7418.543008	8295.050483	1	65	NA	NA	NA	NA	NA	NA	NA	NA	NA	NA	NA	NA	NA	NA	NA	NA	NA	NA	NA	NA	NA	NA	NA	NA	NA	NA	NA	NA	NA	NA	NA	NA	NA	NA	NA	NA	NA	NA
1180	42654	2	25	1	2	5	0.7	18927.52223	19979.79468	2	72	100	5.77	20.61	157.6	80.2	2	-1.5	-1.75	2	2	2	NA	NA	NA	NA	NA	NA	NA	NA	NA	NA	NA	NA	NA	NA	NA	NA	NA	NA	NA	NA	NA	NA	NA	NA	NA	NA	NA
1181	42655	1	29	3	2	4	1.42	39673.67478	39940.29384	2	64	307	12.1	29.37	171.9	NA	1	-0.25	0.25	1	NA	2	112819.7614	0.28	1	0.07	1	0.07	1	0.35	1	0.4	0	0.35	1	0.07	1	0.07	1	0.68	0	0.42	1	71	NA	NA	NA	NA	NA
1182	42656	2	55	1	3	1	5	13426.56504	13268.50814	2	71	1300	6.56	35.94	157.1	108.5	2	0.25	-0.75	2	1	1	NA	NA	NA	NA	NA	NA	NA	NA	NA	NA	NA	NA	NA	NA	NA	NA	NA	NA	NA	NA	NA	NA	NA	NA	0	2	2
1183	42657	2	44	2	4	3	4.08	20857.91336	21169.16313	1	72	2519	10.75	30.67	160.8	98.8	2	0	-1.25	1	NA	2	86814.55412	1.34	0	0.07	1	0.07	1	0.35	1	0.32	0	0.35	1	0.67	0	0.07	1	0.07	1	1.61	0	51	NA	NA	0	2	2
1184	42658	2	60	2	5	4	1.61	7187.743246	7187.413631	1	72	720	11.15	28.44	170.1	90.9	1	1	0.5	2	2	2	NA	NA	NA	NA	NA	NA	NA	NA	NA	NA	NA	NA	NA	NA	NA	NA	NA	NA	NA	NA	NA	NA	NA	NA	0	2	2
1185	42659	1	40	1	1	6	1.94	23538.03593	24272.23748	1	69	847	16.8	28.69	170.9	99.8	2	-0.25	-0.25	1	NA	2	76889.15693	0.28	1	0.07	1	0.07	1	0.35	1	0.59	0	0.35	1	0.17	0	0.07	1	0.24	0	0.42	1	111	NA	NA	0	2	2
1186	42660	2	29	1	3	6	NA	12061.1882	14561.45149	1	70	948	9.44	29.5	147.4	89.7	2	0	-0.75	2	1	2	NA	NA	NA	NA	NA	NA	NA	NA	NA	NA	NA	NA	NA	NA	NA	NA	NA	NA	NA	NA	NA	NA	NA	NA	NA	NA	NA
1187	42661	2	19	3	NA	NA	0.94	26315.36383	0	1	61	NA	NA	NA	NA	NA	NA	NA	NA	NA	NA	2	NA	NA	NA	NA	NA	NA	NA	NA	NA	NA	NA	NA	NA	NA	NA	NA	NA	NA	NA	NA	NA	NA	NA	NA	NA	NA	NA
1188	42662	2	4	3	NA	NA	0.78	44397.65728	46224.74737	2	69	427	9.03	13.46	102.7	44.5	NA	NA	NA	NA	NA	NA	NA	NA	NA	NA	NA	NA	NA	NA	NA	NA	NA	NA	NA	NA	NA	NA	NA	NA	NA	NA	NA	NA	NA	NA	NA	NA	NA
1189	42663	1	8	2	NA	NA	0.68	9968.413658	9939.190908	2	61	435	7.38	13.97	123.5	51.4	NA	NA	NA	NA	NA	NA	32844.04599	1.31	0	0.07	1	0.07	1	2.18	0	38.52	0	0.35	1	NA	NA	0.07	1	1.06	0	0.42	1	80	NA	NA	NA	NA	NA
1190	42664	1	53	4	4	1	1.55	22436.10665	22311.77178	1	68	760	5.73	22.24	190	94.7	1	-1	-1.25	1	NA	1	NA	NA	NA	NA	NA	NA	NA	NA	NA	NA	NA	NA	NA	NA	NA	NA	NA	NA	NA	NA	NA	NA	2	0	0	2	2
1191	42665	2	75	3	1	1	1.43	41869.27714	41119.99046	2	60	2074	11.23	33.2	162.8	104.2	2	0.25	-0.75	2	2	1	NA	NA	NA	NA	NA	NA	NA	NA	NA	NA	NA	NA	NA	NA	NA	NA	NA	NA	NA	NA	NA	NA	NA	NA	NA	2	2
1192	42666	1	78	4	2	2	0.69	12184.17977	13327.74922	2	72	4829	9.92	38.48	166.2	123.1	1	NA	NA	2	2	1	NA	NA	NA	NA	NA	NA	NA	NA	NA	NA	NA	NA	NA	NA	NA	NA	NA	NA	NA	NA	NA	NA	NA	NA	NA	2	2
1193	42667	2	0	1	NA	NA	1.14	4056.49173	4242.528709	1	73	NA	NA	NA	NA	NA	NA	NA	NA	NA	NA	NA	NA	NA	NA	NA	NA	NA	NA	NA	NA	NA	NA	NA	NA	NA	NA	NA	NA	NA	NA	NA	NA	NA	NA	NA	NA	NA	NA
1194	42668	2	65	3	3	1	5	59522.80391	62187.26045	2	63	3356	13.09	21.93	161.8	82.7	2	0.5	-0.25	1	NA	1	172326.5329	0.28	1	0.07	1	0.07	1	0.35	1	4.49	0	0.35	1	0.72	0	0.07	1	0.07	1	0.42	1	76	NA	NA	0	2	2
1195	42669	1	2	3	NA	NA	5	36488.41633	36729.48359	2	59	458	12.79	18.33	85.5	NA	NA	NA	NA	NA	NA	NA	NA	NA	NA	NA	NA	NA	NA	NA	NA	NA	NA	NA	NA	NA	NA	NA	NA	NA	NA	NA	NA	NA	NA	NA	NA	NA	NA
1196	42670	2	62	3	3	1	2.92	61297.24815	62009.20742	1	63	463	10.06	29.29	166.6	101	1	-3.25	-1	2	2	1	NA	NA	NA	NA	NA	NA	NA	NA	NA	NA	NA	NA	NA	NA	NA	NA	NA	NA	NA	NA	NA	NA	NA	NA	0	2	2
1197	42671	2	7	3	NA	NA	5	39723.39077	40058.77982	1	59	606	17.56	18.36	131.8	66.7	NA	NA	NA	NA	NA	NA	NA	NA	NA	NA	NA	NA	NA	NA	NA	NA	NA	NA	NA	NA	NA	NA	NA	NA	NA	NA	NA	NA	NA	NA	NA	NA	NA
1198	42672	2	64	4	2	2	1.45	9742.308807	9845.974011	2	60	377	10.42	22.15	169.7	88.5	1	1.5	1.75	1	NA	1	34278.43826	0.28	1	0.07	1	0.07	1	0.35	1	0.27	0	0.35	1	0.07	1	0.07	1	0.07	1	0.42	1	30	NA	NA	0	2	2
1199	42673	2	65	4	2	1	3.86	12310.32993	12093.87457	2	67	1207	4.91	27.57	153.3	NA	2	NA	NA	2	2	1	NA	NA	NA	NA	NA	NA	NA	NA	NA	NA	NA	NA	NA	NA	NA	NA	NA	NA	NA	NA	NA	NA	NA	NA	NA	2	2
1200	42674	1	80	3	5	1	4.38	20210.85437	20739.08598	1	65	3592	14.56	27.62	172.4	107	1	-0.5	0	1	NA	1	NA	NA	NA	NA	NA	NA	NA	NA	NA	NA	NA	NA	NA	NA	NA	NA	NA	NA	NA	NA	NA	NA	1	0	1	2	2
1201	42675	2	1	1	NA	NA	0.83	6131.217522	6356.162253	1	65	534	4.68	NA	NA	NA	NA	NA	NA	NA	NA	NA	NA	NA	NA	NA	NA	NA	NA	NA	NA	NA	NA	NA	NA	NA	NA	NA	NA	NA	NA	NA	NA	NA	NA	NA	NA	NA	NA
1202	42676	2	38	3	5	1	5	60428.02759	60876.39607	1	70	8223	8.29	27.16	172.8	92.8	1	0.5	-0.25	1	NA	2	NA	NA	NA	NA	NA	NA	NA	NA	NA	NA	NA	NA	NA	NA	NA	NA	NA	NA	NA	NA	NA	NA	NA	NA	NA	NA	NA
1203	42677	2	12	3	NA	NA	2.9	58584.64906	62323.03823	1	67	47	7.48	23.29	170.5	83.5	NA	-0.25	-0.5	NA	NA	NA	NA	NA	NA	NA	NA	NA	NA	NA	NA	NA	NA	NA	NA	NA	NA	NA	NA	NA	NA	NA	NA	NA	NA	NA	NA	NA	NA
1204	42678	2	50	5	2	1	1.08	22834.12549	23657.58117	1	65	1036	3.44	27.28	154.6	97.7	2	-0.5	-0.25	2	2	2	NA	NA	NA	NA	NA	NA	NA	NA	NA	NA	NA	NA	NA	NA	NA	NA	NA	NA	NA	NA	NA	NA	NA	NA	0	2	2
1205	42679	2	37	2	3	1	0.6	23783.60054	23856.92855	2	61	203	10.47	41.44	164.7	110.8	1	0	0	1	NA	1	73091.92351	0.28	1	0.07	1	0.07	1	0.35	1	1.12	0	0.35	1	0.59	0	0.07	1	0.79	0	0.42	1	222	NA	NA	NA	NA	NA
1206	42680	2	39	1	2	1	0.7	24525.23399	24259.94558	1	71	1807	10.99	26.47	154.4	89.8	2	-0.25	-0.25	1	NA	2	NA	NA	NA	NA	NA	NA	NA	NA	NA	NA	NA	NA	NA	NA	NA	NA	NA	NA	NA	NA	NA	NA	NA	NA	NA	NA	NA
1207	42681	1	59	4	3	3	0	23747.32497	25621.74214	2	67	828	7.61	30.08	176.3	103.8	2	0.25	0.25	1	NA	1	NA	NA	NA	NA	NA	NA	NA	NA	NA	NA	NA	NA	NA	NA	NA	NA	NA	NA	NA	NA	NA	NA	NA	NA	0	2	2
1208	42682	1	80	3	1	1	2.06	22642.24007	25965.26067	2	62	282	15.03	26.09	159.4	100.2	2	-0.25	-1.75	1	NA	2	NA	NA	NA	NA	NA	NA	NA	NA	NA	NA	NA	NA	NA	NA	NA	NA	NA	NA	NA	NA	NA	NA	NA	NA	1	2	1
1209	42683	1	75	3	5	1	5	23204.91726	22782.74723	1	70	321	10.69	33.98	172.4	118.8	1	0.75	0.75	1	NA	2	NA	NA	NA	NA	NA	NA	NA	NA	NA	NA	NA	NA	NA	NA	NA	NA	NA	NA	NA	NA	NA	NA	NA	NA	0	2	2
1210	42684	1	16	4	NA	NA	0.95	15205.39471	15985.49955	2	64	118	9.42	18.87	166.8	63.5	NA	3	3.5	NA	NA	2	NA	NA	NA	NA	NA	NA	NA	NA	NA	NA	NA	NA	NA	NA	NA	NA	NA	NA	NA	NA	NA	NA	NA	NA	NA	NA	NA
1211	42685	1	23	4	4	5	1.54	28903.09702	31761.29104	2	67	81	4.68	34.24	182.4	105.8	1	-1.25	-1	1	NA	2	NA	NA	NA	NA	NA	NA	NA	NA	NA	NA	NA	NA	NA	NA	NA	NA	NA	NA	NA	NA	NA	NA	NA	NA	NA	NA	NA
1212	42686	2	49	3	5	1	5	104634.4269	107616.6816	2	66	603	11.62	32.65	162.4	99.7	1	-1	-1	1	NA	2	379563.1381	0.28	1	0.07	1	0.07	1	0.35	1	1.03	0	0.35	1	0.78	0	0.07	1	0.15	0	0.42	1	79	NA	NA	0	2	2
1213	42687	2	46	4	5	1	4.8	28558.83099	28439.53401	1	68	381	3.24	22.87	166.5	79.9	2	0.5	-0.75	1	NA	2	NA	NA	NA	NA	NA	NA	NA	NA	NA	NA	NA	NA	NA	NA	NA	NA	NA	NA	NA	NA	NA	NA	3	0	0	2	2
1214	42688	2	17	3	NA	NA	1.75	28552.93929	28922.77008	1	73	589	8.63	19.62	154.6	73	NA	-1	-1.5	NA	NA	2	NA	NA	NA	NA	NA	NA	NA	NA	NA	NA	NA	NA	NA	NA	NA	NA	NA	NA	NA	NA	NA	NA	NA	NA	NA	NA	NA
1215	42689	2	39	4	3	1	2.15	28954.69764	28818.03188	2	67	205	13.72	25.58	173.6	84.3	2	-13	88	NA	NA	2	NA	NA	NA	NA	NA	NA	NA	NA	NA	NA	NA	NA	NA	NA	NA	NA	NA	NA	NA	NA	NA	NA	NA	NA	NA	NA	NA
1216	42690	2	0	3	NA	NA	0.88	8099.58043	8014.605109	2	60	98	5.64	NA	NA	NA	NA	NA	NA	NA	NA	NA	NA	NA	NA	NA	NA	NA	NA	NA	NA	NA	NA	NA	NA	NA	NA	NA	NA	NA	NA	NA	NA	NA	NA	NA	NA	NA	NA
1217	42691	1	6	3	NA	NA	0.69	24629.19158	24966.23939	2	63	1409	8.38	14.96	117.9	53.3	NA	NA	NA	NA	NA	NA	64205.0241	0.28	1	0.07	1	0.07	1	0.35	1	0.2	0	0.35	1	0.33	0	0.07	1	0.07	1	0.42	1	14	NA	NA	NA	NA	NA
1218	42692	2	63	1	1	1	1.83	13745.42621	13578.35881	1	65	256	7.77	31.09	158.3	111.5	2	0.75	1	1	NA	2	41820.32503	0.53	0	0.07	1	0.07	1	0.35	1	4.22	0	7.46	0	NA	NA	0.07	1	NA	NA	NA	NA	198	NA	NA	0	2	2
1219	42693	1	49	3	4	1	5	93473.60161	93455.8236	1	60	1055	14.98	23.8	173.7	88.2	2	-0.75	-0.5	1	NA	2	NA	NA	NA	NA	NA	NA	NA	NA	NA	NA	NA	NA	NA	NA	NA	NA	NA	NA	NA	NA	NA	NA	NA	NA	0	2	2
1220	42694	2	7	3	NA	NA	2.73	31719.6209	31987.43323	2	62	568	8.72	12.73	114.2	46.6	NA	NA	NA	NA	NA	NA	97759.80658	0.28	1	0.07	1	0.07	1	0.35	1	1.1	0	0.35	1	0.07	1	0.07	1	0.17	0	0.42	1	17	NA	NA	NA	NA	NA
1221	42695	1	50	5	3	1	5	61574.5014	63076.90364	2	69	2257	9.38	23.37	177.7	90.8	2	0.25	0	1	NA	2	211182.2528	0.28	1	0.07	1	0.07	1	0.35	1	1.13	0	0.35	1	0.57	0	0.07	1	5.25	0	0.42	1	147	0	0	0	2	2
1222	42696	1	78	3	3	1	2.24	11530.56719	12352.53734	2	61	231	7.83	28.82	162.5	103.5	1	0.75	2	1	NA	2	NA	NA	NA	NA	NA	NA	NA	NA	NA	NA	NA	NA	NA	NA	NA	NA	NA	NA	NA	NA	NA	NA	NA	NA	1	2	1
1223	42697	1	15	4	NA	NA	2.9	10685.31395	10679.49066	1	62	277	14.84	25.22	177.2	82	NA	0.5	-0.5	NA	NA	NA	NA	NA	NA	NA	NA	NA	NA	NA	NA	NA	NA	NA	NA	NA	NA	NA	NA	NA	NA	NA	NA	NA	NA	NA	NA	NA	NA
1224	42698	2	57	2	3	1	3.79	12873.99413	13066.1048	1	68	86	8.9	NA	NA	NA	1	NA	NA	NA	NA	2	39499.54981	0.28	1	0.07	1	0.07	1	0.35	1	0.59	0	0.35	1	0.07	1	0.07	1	0.07	1	0.42	1	30	NA	NA	NA	2	2
1225	42699	1	62	3	1	5	0.96	16702.87673	18536.01857	2	63	836	16.79	36.94	176.9	124.4	2	3	88	2	2	1	61669.19056	0.56	0	0.07	1	0.07	1	0.35	1	2.25	0	0.35	1	0.53	0	0.07	1	0.59	0	0.42	1	92	NA	NA	0	2	2
1226	42700	1	64	5	5	3	1.44	40868.48014	41825.34509	2	69	1300	13.78	28.25	171.4	103.2	2	1	1	1	NA	2	NA	NA	NA	NA	NA	NA	NA	NA	NA	NA	NA	NA	NA	NA	NA	NA	NA	NA	NA	NA	NA	NA	NA	NA	0	2	2
1227	42701	2	25	2	5	5	0.69	19636.15452	19831.5763	1	68	280	10.74	20.25	169.4	73.7	2	-1.25	-1	1	NA	2	NA	NA	NA	NA	NA	NA	NA	NA	NA	NA	NA	NA	NA	NA	NA	NA	NA	NA	NA	NA	NA	NA	NA	NA	NA	NA	NA
1228	42702	2	70	3	3	2	1.1	20747.60595	20783.50754	1	67	657	4.29	35.76	153.8	107.9	1	-1	-1	1	NA	1	NA	NA	NA	NA	NA	NA	NA	NA	NA	NA	NA	NA	NA	NA	NA	NA	NA	NA	NA	NA	NA	NA	NA	NA	0	2	2
1229	42703	2	42	2	1	1	2.02	18530.68029	18312.53798	2	71	NA	NA	25.76	161.5	90	2	NA	NA	NA	NA	2	NA	NA	NA	NA	NA	NA	NA	NA	NA	NA	NA	NA	NA	NA	NA	NA	NA	NA	NA	NA	NA	NA	NA	NA	NA	2	2
1230	42704	1	45	1	2	1	2.18	17164.15044	18407.64404	1	65	25	11.5	25.4	170	93	2	-0.5	-1	2	2	2	NA	NA	NA	NA	NA	NA	NA	NA	NA	NA	NA	NA	NA	NA	NA	NA	NA	NA	NA	NA	NA	NA	NA	NA	0	2	2
1231	42705	2	54	4	5	1	5	22428.7243	22837.22915	1	59	770	19.82	40.85	159.1	124.4	2	-0.75	0.75	2	1	1	NA	NA	NA	NA	NA	NA	NA	NA	NA	NA	NA	NA	NA	NA	NA	NA	NA	NA	NA	NA	NA	NA	NA	NA	1	2	2
1232	42706	2	6	3	NA	NA	2.71	44754.14864	46574.61988	2	59	108	9.09	14.54	124.1	55.2	NA	NA	NA	NA	NA	NA	142341.0812	NA	NA	NA	NA	NA	NA	NA	NA	NA	NA	NA	NA	NA	NA	NA	NA	NA	NA	NA	NA	205	NA	NA	NA	NA	NA
1233	42707	2	1	2	NA	NA	1.41	10135.58792	10507.4467	2	65	199	3.55	NA	NA	NA	NA	NA	NA	NA	NA	NA	NA	NA	NA	NA	NA	NA	NA	NA	NA	NA	NA	NA	NA	NA	NA	NA	NA	NA	NA	NA	NA	NA	NA	NA	NA	NA	NA
1234	42708	1	13	4	NA	NA	5	16026.45103	16101.44653	2	71	301	10.54	19.44	168.5	66.6	NA	0.5	0.25	NA	NA	NA	NA	NA	NA	NA	NA	NA	NA	NA	NA	NA	NA	NA	NA	NA	NA	NA	NA	NA	NA	NA	NA	NA	NA	NA	NA	NA	NA
1235	42709	2	8	1	NA	NA	1.1	10962.46326	11514.71437	1	66	2957	5.57	19.26	129.9	68.7	NA	NA	NA	NA	NA	NA	NA	NA	NA	NA	NA	NA	NA	NA	NA	NA	NA	NA	NA	NA	NA	NA	NA	NA	NA	NA	NA	NA	NA	NA	NA	NA	NA
1236	42710	1	29	3	4	5	4.33	93925.79214	94972.68698	2	71	367	5.24	29.24	181	99.5	2	-2.5	-1.75	1	NA	2	268270.3319	0.46	0	0.07	1	0.07	1	0.35	1	2.33	0	0.98	0	0.07	1	0.07	1	0.5	0	0.42	1	186	NA	NA	NA	NA	NA
1237	42711	2	2	2	NA	NA	2.66	9873.508597	11282.36279	1	72	410	12.01	14.45	91.5	43.6	NA	NA	NA	NA	NA	NA	NA	NA	NA	NA	NA	NA	NA	NA	NA	NA	NA	NA	NA	NA	NA	NA	NA	NA	NA	NA	NA	NA	NA	NA	NA	NA	NA
1238	42712	2	63	4	4	1	5	11494.14765	11111.65875	1	59	208	13.12	26.98	159.7	86.6	2	-1	-0.75	2	2	2	38684.8785	0.45	0	0.07	1	0.07	1	0.35	1	6.92	0	0.35	1	0.07	1	0.07	1	2.69	0	0.42	1	123	0	0	0	2	2
1239	42713	2	39	4	5	1	5	25723.38591	26177.62269	1	59	10011	3.72	36.96	168.3	114.8	2	-0.75	-0.5	2	2	2	NA	NA	NA	NA	NA	NA	NA	NA	NA	NA	NA	NA	NA	NA	NA	NA	NA	NA	NA	NA	NA	NA	NA	NA	NA	NA	NA
1240	42714	2	80	3	5	2	1.92	37845.87817	46314.86608	2	61	NA	NA	33.42	159	NA	2	NA	NA	NA	NA	1	NA	NA	NA	NA	NA	NA	NA	NA	NA	NA	NA	NA	NA	NA	NA	NA	NA	NA	NA	NA	NA	NA	NA	NA	NA	2	2
1241	42715	1	51	3	5	1	5	78824.4509	80492.31019	2	62	617	22.34	37.6	187.3	126.1	1	0.25	0.25	1	NA	2	NA	NA	NA	NA	NA	NA	NA	NA	NA	NA	NA	NA	NA	NA	NA	NA	NA	NA	NA	NA	NA	NA	NA	NA	0	2	2
1242	42716	1	65	2	2	1	3.79	6353.175701	6855.30856	1	68	NA	NA	NA	NA	NA	1	0	0.5	NA	NA	1	21511.85609	0.28	1	0.07	1	0.07	1	0.35	1	8.36	0	0.35	1	0.07	1	0.14	0	0.32	0	0.42	1	93	NA	NA	0	2	2
1243	42717	1	47	3	2	1	1.13	33478.62622	33472.25883	2	60	422	9.33	24.47	170.1	100.7	1	-0.75	0	1	NA	1	NA	NA	NA	NA	NA	NA	NA	NA	NA	NA	NA	NA	NA	NA	NA	NA	NA	NA	NA	NA	NA	NA	NA	NA	1	1	2
1244	42718	1	5	3	NA	NA	0.58	11423.55078	11450.73481	1	61	331	9.06	21.58	123.1	71.7	NA	NA	NA	NA	NA	NA	NA	NA	NA	NA	NA	NA	NA	NA	NA	NA	NA	NA	NA	NA	NA	NA	NA	NA	NA	NA	NA	NA	NA	NA	NA	NA	NA
1245	42719	1	17	3	NA	NA	NA	40552.59246	40454.33243	2	60	186	9.47	39.51	187.7	132.7	NA	0	0.25	NA	NA	1	117987.1089	6.42	0	0.07	1	0.07	1	0.35	1	4.45	0	0.35	1	1.1	0	0.07	1	0.71	0	0.42	1	206	NA	NA	NA	NA	NA
1246	42720	2	10	4	NA	NA	1.05	10194.02644	10350.40139	2	64	31	4.28	26.36	144.7	84.5	NA	NA	NA	NA	NA	NA	29927.17986	0.28	1	0.07	1	0.07	1	0.35	1	1.52	0	0.35	1	0.41	0	0.72	0	3.38	0	0.42	1	126	NA	NA	NA	NA	NA
1247	42721	1	18	3	NA	NA	1.25	30368.65376	31095.33415	2	63	606	8.51	22.36	152.2	74.6	NA	-2.25	-2.25	NA	NA	2	90691.11655	0.28	1	0.07	1	0.07	1	0.35	1	0.88	0	0.35	1	6.9	0	0.07	1	1.16	0	0.42	1	75	NA	NA	NA	NA	NA
1248	42722	1	3	1	NA	NA	0.5	13546.76845	14296.36151	1	71	1230	13.26	16.28	96	51.2	NA	NA	NA	NA	NA	NA	NA	NA	NA	NA	NA	NA	NA	NA	NA	NA	NA	NA	NA	NA	NA	NA	NA	NA	NA	NA	NA	NA	NA	NA	NA	NA	NA
1249	42723	1	24	1	1	1	1.36	58583.29744	62555.79747	1	65	777	12	26.55	161.9	90.3	2	-0.75	-1	1	NA	2	NA	NA	NA	NA	NA	NA	NA	NA	NA	NA	NA	NA	NA	NA	NA	NA	NA	NA	NA	NA	NA	NA	NA	NA	NA	NA	NA
1250	42724	2	32	3	5	6	5	60428.02759	60876.39607	1	70	637	7.64	20.14	165.7	68.5	2	-0.5	-0.5	1	NA	2	NA	NA	NA	NA	NA	NA	NA	NA	NA	NA	NA	NA	NA	NA	NA	NA	NA	NA	NA	NA	NA	NA	NA	NA	NA	NA	NA
1251	42725	2	35	3	4	5	NA	110544.7936	112105.1842	2	61	212	3.38	26.16	163.7	90.7	2	-4	-3.75	1	NA	1	NA	NA	NA	NA	NA	NA	NA	NA	NA	NA	NA	NA	NA	NA	NA	NA	NA	NA	NA	NA	NA	NA	NA	NA	NA	NA	NA
1252	42726	2	32	1	2	1	0.96	15447.94938	15971.43588	1	65	215	13.72	25.45	158.7	85.9	2	-0.25	-0.25	2	2	2	48932.65982	0.28	1	0.07	1	0.07	1	0.35	1	1.41	0	0.35	1	0.43	0	0.11	0	0.54	0	0.42	1	102	NA	NA	NA	NA	NA
1253	42727	1	26	2	3	5	1.76	33184.38441	36352.06037	1	71	656	13.3	21.71	172.9	84.6	1	-0.5	-0.25	1	NA	2	NA	NA	NA	NA	NA	NA	NA	NA	NA	NA	NA	NA	NA	NA	NA	NA	NA	NA	NA	NA	NA	NA	NA	NA	NA	NA	NA
1254	42728	2	43	4	4	1	4.84	25638.92165	25531.82182	2	67	656	7.01	43.27	163.6	123.4	2	-0.75	-1.25	2	1	1	NA	NA	NA	NA	NA	NA	NA	NA	NA	NA	NA	NA	NA	NA	NA	NA	NA	NA	NA	NA	NA	NA	0	0	0	2	2
1255	42729	1	11	3	NA	NA	2.99	30726.86977	31147.36364	2	74	346	6.78	16.21	148.8	61.6	NA	NA	NA	NA	NA	NA	80100.85949	0.28	1	0.07	1	0.07	1	0.35	1	2.58	0	0.56	0	1.9	0	0.07	1	0.76	0	1.81	0	85	NA	NA	NA	NA	NA
1256	42730	2	17	2	NA	NA	NA	12405.39286	12638.78809	2	73	887	8.97	22.31	158.3	80.9	NA	-5.5	-4	NA	NA	2	40784.30382	0.28	1	0.07	1	0.07	1	0.35	1	1.73	0	0.35	1	0.07	1	0.07	1	0.2	0	0.42	1	59	NA	NA	NA	NA	NA
1257	42731	1	6	1	NA	NA	2.33	9060.292371	9320.128493	1	65	175	8.98	20.93	121.7	62.6	NA	NA	NA	NA	NA	NA	NA	NA	NA	NA	NA	NA	NA	NA	NA	NA	NA	NA	NA	NA	NA	NA	NA	NA	NA	NA	NA	NA	NA	NA	NA	NA	NA
1258	42732	1	7	3	NA	NA	0.5	25861.22075	26942.31062	1	69	489	9.33	15.62	124.2	57.6	NA	NA	NA	NA	NA	NA	NA	NA	NA	NA	NA	NA	NA	NA	NA	NA	NA	NA	NA	NA	NA	NA	NA	NA	NA	NA	NA	NA	NA	NA	NA	NA	NA
1259	42733	1	68	4	2	1	2.83	9938.910884	12273.2238	2	65	536	14.39	44.78	170.9	139.4	2	-0.5	0.25	1	NA	1	38626.42814	0.53	0	0.07	1	0.07	1	0.35	1	4.07	0	1.28	0	3.17	0	0.45	0	1.79	0	0.42	1	324	NA	NA	1	2	2
1260	42734	2	15	3	NA	NA	1.22	51525.43742	52793.14468	1	65	529	12.32	19.3	170.2	76.1	NA	-2.5	-2.5	NA	NA	NA	NA	NA	NA	NA	NA	NA	NA	NA	NA	NA	NA	NA	NA	NA	NA	NA	NA	NA	NA	NA	NA	NA	NA	NA	NA	NA	NA
1261	42735	1	2	2	NA	NA	1.75	8825.593015	9313.945884	1	69	812	4.83	16.15	92.1	50	NA	NA	NA	NA	NA	NA	NA	NA	NA	NA	NA	NA	NA	NA	NA	NA	NA	NA	NA	NA	NA	NA	NA	NA	NA	NA	NA	NA	NA	NA	NA	NA	NA
1262	42736	1	61	1	1	1	1.02	8842.521562	10456.80661	1	66	1021	6.14	28.19	165.7	100	2	-1.5	-1.25	2	1	1	NA	NA	NA	NA	NA	NA	NA	NA	NA	NA	NA	NA	NA	NA	NA	NA	NA	NA	NA	NA	NA	NA	3	3	0	2	2
1263	42737	2	14	4	NA	NA	1.01	13951.47712	14981.3508	1	61	171	4.91	36.14	162.3	105.4	NA	3.25	-1	NA	NA	NA	NA	NA	NA	NA	NA	NA	NA	NA	NA	NA	NA	NA	NA	NA	NA	NA	NA	NA	NA	NA	NA	NA	NA	NA	NA	NA	NA
1264	42738	1	75	1	3	3	0.73	10263.83295	10464.60145	1	66	2482	3.85	22.67	162	92.4	2	-1.5	88	2	2	2	32837.76337	0.28	1	0.07	1	0.07	1	0.35	1	1.53	0	0.35	1	0.07	1	0.07	1	0.44	0	0.42	1	121	NA	NA	NA	2	2
1265	42739	2	9	3	NA	NA	5	45264.04302	45646.21242	2	61	287	7.01	16.11	129.7	55.2	NA	NA	NA	NA	NA	NA	NA	NA	NA	NA	NA	NA	NA	NA	NA	NA	NA	NA	NA	NA	NA	NA	NA	NA	NA	NA	NA	NA	NA	NA	NA	NA	NA
1266	42740	1	73	3	5	1	2.14	33412.98941	36761.11681	2	62	687	9.13	27.93	180.1	105.5	2	-5.25	-3.5	1	NA	1	NA	NA	NA	NA	NA	NA	NA	NA	NA	NA	NA	NA	NA	NA	NA	NA	NA	NA	NA	NA	NA	NA	NA	NA	0	2	2
1267	42741	1	58	1	4	1	5	11327.76197	11355.75815	2	64	522	14.05	22.5	164.8	79.9	1	-2.5	-3	1	NA	1	28525.41394	0.28	1	0.07	1	0.07	1	0.35	1	0.26	0	0.35	1	0.07	1	0.07	1	0.13	0	0.42	1	69	NA	NA	0	2	2
1268	42742	2	10	4	NA	NA	0.71	9636.12158	9783.93835	2	62	646	6.87	14.38	151.5	55.5	NA	NA	NA	NA	NA	NA	NA	NA	NA	NA	NA	NA	NA	NA	NA	NA	NA	NA	NA	NA	NA	NA	NA	NA	NA	NA	NA	NA	NA	NA	NA	NA	NA
1269	42743	1	34	2	2	1	0.58	23923.85841	24316.35347	1	62	2925	20.27	30.81	174.4	98.1	2	-0.75	-0.5	1	NA	2	NA	NA	NA	NA	NA	NA	NA	NA	NA	NA	NA	NA	NA	NA	NA	NA	NA	NA	NA	NA	NA	NA	NA	NA	NA	NA	NA
1270	42744	1	23	1	2	6	1.5	33184.38441	34071.49686	1	71	6	8.28	26.06	177.7	93.1	1	0.5	0.5	1	NA	2	113532.5478	0.4	0	0.07	1	0.07	1	0.35	1	5.66	0	1.01	0	9.6	0	0.07	1	3.1	0	4.19	0	404	NA	NA	NA	NA	NA
1271	42745	2	51	1	5	1	2.68	16708.14243	16957.46773	1	66	445	12.08	40.53	161.1	120.5	2	1.25	1.25	2	2	1	51263.35289	0.28	1	0.07	1	0.07	1	0.35	1	1.95	0	0.35	1	0.73	0	0.07	1	0.46	0	0.42	1	68	NA	NA	0	2	2
1272	42746	2	69	3	5	1	4.75	59356.35643	60606.69974	1	60	694	13.61	21.22	162	81	2	1.25	88	2	1	2	NA	NA	NA	NA	NA	NA	NA	NA	NA	NA	NA	NA	NA	NA	NA	NA	NA	NA	NA	NA	NA	NA	NA	NA	0	2	2
1273	42747	2	0	4	NA	NA	2.54	8028.261275	8309.387419	1	73	551	6.74	NA	NA	NA	NA	NA	NA	NA	NA	NA	NA	NA	NA	NA	NA	NA	NA	NA	NA	NA	NA	NA	NA	NA	NA	NA	NA	NA	NA	NA	NA	NA	NA	NA	NA	NA	NA
1274	42748	2	80	1	1	3	1.25	8604.951426	10324.52691	2	72	NA	NA	23.1	150.9	86.3	2	3.75	3.75	2	1	2	31798.76724	0.42	0	0.07	1	0.07	1	0.35	1	4.73	0	0.35	1	1.78	0	0.07	1	2.1	0	0.42	1	122	NA	NA	NA	2	2
1275	42749	2	77	3	3	2	1.18	32369.92497	40123.87023	2	60	NA	NA	21.56	149.2	NA	2	NA	NA	NA	NA	1	NA	NA	NA	NA	NA	NA	NA	NA	NA	NA	NA	NA	NA	NA	NA	NA	NA	NA	NA	NA	NA	NA	NA	NA	NA	2	2
1276	42750	2	23	3	3	5	1.34	66597.63165	67169.66464	1	60	483	9.58	25.51	156.9	84	2	-4	-5	NA	NA	2	NA	NA	NA	NA	NA	NA	NA	NA	NA	NA	NA	NA	NA	NA	NA	NA	NA	NA	NA	NA	NA	NA	NA	NA	NA	NA	NA
1277	42751	1	76	3	3	1	5	28153.11442	28546.66342	1	67	733	6.08	34.52	171.4	116.9	1	1.5	0.75	NA	NA	1	NA	NA	NA	NA	NA	NA	NA	NA	NA	NA	NA	NA	NA	NA	NA	NA	NA	NA	NA	NA	NA	NA	NA	NA	NA	2	2
1278	42752	2	63	4	1	2	NA	10599.44164	10712.22736	1	64	1710	12.43	36.65	162.6	108	1	0.25	0.75	1	NA	1	37294.2711	1.1	0	0.07	1	0.18	0	0.35	1	6.34	0	0.35	1	1.92	0	3.45	0	1.85	0	0.42	1	177	0	0	0	1	2
1279	42753	2	43	4	4	5	4.38	24764.43774	26846.44911	1	65	153	7.75	28.51	163.9	88.5	1	-5.75	-5	2	1	1	79624.61253	0.28	1	0.07	1	0.07	1	0.35	1	0.65	0	0.35	1	5.76	0	0.07	1	0.32	0	14.61	0	47	NA	NA	0	2	9
1280	42754	2	11	3	NA	NA	5	36956.20487	0	2	68	NA	NA	NA	NA	NA	NA	NA	NA	NA	NA	NA	NA	NA	NA	NA	NA	NA	NA	NA	NA	NA	NA	NA	NA	NA	NA	NA	NA	NA	NA	NA	NA	NA	NA	NA	NA	NA	NA
1281	42755	2	0	3	NA	NA	NA	20301.5811	20088.59064	2	62	NA	NA	NA	NA	NA	NA	NA	NA	NA	NA	NA	NA	NA	NA	NA	NA	NA	NA	NA	NA	NA	NA	NA	NA	NA	NA	NA	NA	NA	NA	NA	NA	NA	NA	NA	NA	NA	NA
1282	42756	2	12	4	NA	NA	5	17545.19055	18145.95927	2	66	1798	11.6	18.11	160.4	66.5	NA	-0.25	-0.75	NA	NA	NA	52120.12549	0.46	0	0.07	1	0.07	1	0.35	1	1.85	0	0.35	1	0.07	1	0.18	0	1.14	0	0.42	1	206	NA	NA	NA	NA	NA
1283	42757	2	1	4	NA	NA	NA	9941.787187	10122.3769	2	64	160	6.54	NA	NA	NA	NA	NA	NA	NA	NA	NA	NA	NA	NA	NA	NA	NA	NA	NA	NA	NA	NA	NA	NA	NA	NA	NA	NA	NA	NA	NA	NA	NA	NA	NA	NA	NA	NA
1284	42758	1	6	4	NA	NA	2.04	11119.71324	10975.89161	1	64	730	6.61	15.18	111.6	49	NA	NA	NA	NA	NA	NA	43006.35643	0.28	1	0.07	1	0.07	1	0.35	1	2.45	0	0.68	0	0.61	0	0.07	1	1.01	0	0.42	1	120	NA	NA	NA	NA	NA
1285	42759	1	80	3	5	2	5	13644.42773	17251.75681	1	70	NA	NA	NA	NA	NA	2	NA	NA	NA	NA	1	NA	NA	NA	NA	NA	NA	NA	NA	NA	NA	NA	NA	NA	NA	NA	NA	NA	NA	NA	NA	NA	NA	NA	NA	NA	2	2
1286	42760	1	43	3	2	6	2.14	94827.05461	96945.07791	2	71	462	16.07	27.58	177.9	99.3	1	-0.75	-0.25	1	NA	2	273709.8211	0.51	0	0.07	1	0.07	1	0.35	1	3.47	0	0.64	0	0.63	0	0.07	1	2.42	0	0.42	1	208	NA	NA	0	2	2
1287	42761	1	62	2	3	1	1.36	4995.517799	5553.664783	1	62	772	3.6	35.1	167.1	117.9	1	0.25	0.25	1	NA	2	NA	NA	NA	NA	NA	NA	NA	NA	NA	NA	NA	NA	NA	NA	NA	NA	NA	NA	NA	NA	NA	NA	NA	NA	0	2	2
1288	42762	1	4	4	NA	NA	2.45	10985.13299	12001.80058	2	68	870	11.94	13.9	109.3	49	NA	NA	NA	NA	NA	NA	NA	NA	NA	NA	NA	NA	NA	NA	NA	NA	NA	NA	NA	NA	NA	NA	NA	NA	NA	NA	NA	NA	NA	NA	NA	NA	NA
1289	42763	1	46	4	2	6	3.49	20658.94063	20347.99073	1	67	614	21.24	20.19	173.1	75.5	1	-1.25	-0.75	1	NA	1	NA	NA	NA	NA	NA	NA	NA	NA	NA	NA	NA	NA	NA	NA	NA	NA	NA	NA	NA	NA	NA	NA	NA	NA	0	2	2
1290	42764	2	68	4	2	3	0.71	10410.69139	11230.09004	2	64	14	1.75	23.56	161.7	81	1	4.25	4	1	NA	1	39097.1932	0.4	0	0.07	1	0.07	1	0.35	1	0.95	0	0.35	1	0.66	0	0.27	0	0.97	0	1.74	0	49	NA	NA	NA	2	2
1291	42765	1	3	3	NA	NA	5	35905.43523	35760.77171	1	62	404	11.89	NA	NA	NA	NA	NA	NA	NA	NA	NA	NA	NA	NA	NA	NA	NA	NA	NA	NA	NA	NA	NA	NA	NA	NA	NA	NA	NA	NA	NA	NA	NA	NA	NA	NA	NA	NA
1292	42766	1	51	3	5	1	1.5	82326.83785	82477.36674	1	60	3970	18.78	25.38	172.6	79.4	2	-1.25	-1	1	NA	2	276135.243	0.28	1	0.07	1	0.07	1	0.35	1	0.54	0	0.35	1	0.34	0	0.07	1	0.14	0	0.42	1	42	NA	NA	0	2	2
1293	42767	1	17	3	NA	NA	2.49	56910.65589	60100.40446	1	64	137	9.61	23.42	172.9	77	NA	-0.75	-0.75	NA	NA	2	NA	NA	NA	NA	NA	NA	NA	NA	NA	NA	NA	NA	NA	NA	NA	NA	NA	NA	NA	NA	NA	NA	NA	NA	NA	NA	NA
1294	42768	1	80	3	2	2	1.92	20998.85168	24080.6853	2	62	1298	11.99	43.28	164.2	140.2	2	-3.25	88	1	NA	2	80116.25393	0.28	1	0.07	1	0.07	1	0.35	1	0.55	0	0.35	1	0.41	0	0.11	0	0.56	0	0.42	1	42	NA	NA	NA	2	1
1295	42769	2	73	3	4	2	3.27	33131.39282	36089.39185	2	62	173	13.85	26.7	155.8	96.1	1	-3.25	0.25	2	1	1	100006.9745	0.28	1	0.07	1	0.07	1	0.35	1	0.2	0	0.35	1	0.07	1	0.3	0	0.07	1	0.42	1	31	2	1	0	2	2
1296	42770	1	24	2	3	5	0.65	21719.93559	22393.59292	1	62	476	15.44	24.68	152.1	82.3	2	0.25	-0.5	2	1	2	NA	NA	NA	NA	NA	NA	NA	NA	NA	NA	NA	NA	NA	NA	NA	NA	NA	NA	NA	NA	NA	NA	NA	NA	NA	NA	NA
1297	42771	1	54	4	2	1	1.57	20345.89528	20526.88923	1	63	605	7.64	22.57	178.5	85.1	1	-1.5	-1.75	1	NA	2	55753.84735	0.59	0	0.07	1	0.07	1	0.35	1	2.28	0	0.35	1	20.73	0	0.07	1	2.1	0	15.13	0	317	0	0	0	2	2
1298	42772	2	65	3	3	1	1.43	27908.51802	28232.67169	1	64	607	6.55	36.37	145.7	110.5	2	-0.25	-0.75	NA	NA	2	NA	NA	NA	NA	NA	NA	NA	NA	NA	NA	NA	NA	NA	NA	NA	NA	NA	NA	NA	NA	NA	NA	NA	NA	NA	2	2
1299	42773	1	2	1	NA	NA	NA	9532.727473	9698.463826	2	72	177	10.99	16.83	91.2	49.6	NA	NA	NA	NA	NA	NA	NA	NA	NA	NA	NA	NA	NA	NA	NA	NA	NA	NA	NA	NA	NA	NA	NA	NA	NA	NA	NA	NA	NA	NA	NA	NA	NA
1300	42774	1	0	5	NA	NA	1.04	5849.082733	6055.968689	1	62	1263	4.58	NA	NA	NA	NA	NA	NA	NA	NA	NA	NA	NA	NA	NA	NA	NA	NA	NA	NA	NA	NA	NA	NA	NA	NA	NA	NA	NA	NA	NA	NA	NA	NA	NA	NA	NA	NA
1301	42775	2	16	3	NA	NA	5	50633.82978	51289.66239	1	70	253	11.98	20.01	161.2	73.9	NA	-0.5	-0.5	NA	NA	2	170752.9543	0.28	1	0.07	1	0.07	1	0.35	1	0.26	0	1.72	0	0.77	0	0.07	1	0.55	0	0.42	1	102	NA	NA	NA	NA	NA
1302	42776	1	14	3	NA	NA	5	76077.93428	75893.59537	1	64	572	13.41	19.75	165.2	88.6	NA	0	-0.25	NA	NA	NA	NA	NA	NA	NA	NA	NA	NA	NA	NA	NA	NA	NA	NA	NA	NA	NA	NA	NA	NA	NA	NA	NA	NA	NA	NA	NA	NA
1303	42777	1	10	1	NA	NA	0.48	11150.0242	11707.3971	2	72	478	10.66	24.71	147.7	86.6	NA	NA	NA	NA	NA	NA	NA	NA	NA	NA	NA	NA	NA	NA	NA	NA	NA	NA	NA	NA	NA	NA	NA	NA	NA	NA	NA	NA	NA	NA	NA	NA	NA
1304	42778	2	16	5	NA	NA	5	15518.21103	16049.5735	2	68	499	5.78	19.65	161.4	72	NA	-1.25	-2	NA	NA	2	NA	NA	NA	NA	NA	NA	NA	NA	NA	NA	NA	NA	NA	NA	NA	NA	NA	NA	NA	NA	NA	NA	NA	NA	NA	NA	NA
1305	42779	1	35	1	2	1	1.57	25893.92449	26966.54754	1	59	389	11.27	25.02	167.5	89.3	1	-0.75	-0.75	1	NA	2	NA	NA	NA	NA	NA	NA	NA	NA	NA	NA	NA	NA	NA	NA	NA	NA	NA	NA	NA	NA	NA	NA	NA	NA	NA	NA	NA
1306	42780	2	0	3	NA	NA	1.51	7991.492705	9135.781848	2	62	NA	NA	NA	NA	NA	NA	NA	NA	NA	NA	NA	NA	NA	NA	NA	NA	NA	NA	NA	NA	NA	NA	NA	NA	NA	NA	NA	NA	NA	NA	NA	NA	NA	NA	NA	NA	NA	NA
1307	42781	1	39	3	4	6	4.46	64391.84376	70921.27292	2	60	1297	11.44	30.2	173.6	104	1	-1	-0.25	1	NA	2	NA	NA	NA	NA	NA	NA	NA	NA	NA	NA	NA	NA	NA	NA	NA	NA	NA	NA	NA	NA	NA	NA	NA	NA	NA	NA	NA
1308	42782	1	36	3	5	1	5	55681.86018	57041.51537	2	69	794	9.85	25.34	171.8	88	2	0.25	0	NA	NA	2	NA	NA	NA	NA	NA	NA	NA	NA	NA	NA	NA	NA	NA	NA	NA	NA	NA	NA	NA	NA	NA	NA	NA	NA	NA	NA	NA
1309	42783	1	1	4	NA	NA	1.08	8152.384291	8906.882653	2	68	684	4.06	NA	NA	NA	NA	NA	NA	NA	NA	NA	NA	NA	NA	NA	NA	NA	NA	NA	NA	NA	NA	NA	NA	NA	NA	NA	NA	NA	NA	NA	NA	NA	NA	NA	NA	NA	NA
1310	42784	1	11	3	NA	NA	0.87	22482.1161	22789.78141	2	59	292	11.92	30.91	153.9	97	NA	NA	NA	NA	NA	NA	58607.88411	0.5	0	0.07	1	0.07	1	0.35	1	1.53	0	0.81	0	0.7	0	0.17	0	1.43	0	0.42	1	130	NA	NA	NA	NA	NA
1311	42785	2	22	2	4	1	1.86	23350.29631	23582.68175	1	69	180	11.41	27.71	153.5	95	1	-0.25	-0.25	1	NA	2	NA	NA	NA	NA	NA	NA	NA	NA	NA	NA	NA	NA	NA	NA	NA	NA	NA	NA	NA	NA	NA	NA	NA	NA	NA	NA	NA
1312	42786	2	0	1	NA	NA	0.89	4927.050524	5148.788136	1	71	0	2.29	NA	NA	NA	NA	NA	NA	NA	NA	NA	NA	NA	NA	NA	NA	NA	NA	NA	NA	NA	NA	NA	NA	NA	NA	NA	NA	NA	NA	NA	NA	NA	NA	NA	NA	NA	NA
1313	42787	2	35	3	4	5	1.86	97707.31099	103633.7882	1	71	2924	5.42	27.34	163.3	84.8	2	-7.25	-6.25	1	NA	2	286340.7933	5.94	0	0.07	1	0.07	1	0.35	1	0.85	0	0.35	1	6.65	0	3.32	0	0.32	0	0.42	1	159	NA	NA	NA	NA	NA
1314	42788	2	71	3	5	1	5	27789.5029	28256.72288	1	70	320	5.73	34.06	172.2	122.5	1	-4.75	-4.75	1	NA	1	NA	NA	NA	NA	NA	NA	NA	NA	NA	NA	NA	NA	NA	NA	NA	NA	NA	NA	NA	NA	NA	NA	0	0	0	2	2
1315	42789	1	11	3	NA	NA	0.34	18821.27434	19078.84143	1	61	390	15.23	19.81	151.9	66.7	NA	NA	NA	NA	NA	NA	NA	NA	NA	NA	NA	NA	NA	NA	NA	NA	NA	NA	NA	NA	NA	NA	NA	NA	NA	NA	NA	NA	NA	NA	NA	NA	NA
1316	42790	1	32	3	2	3	1.44	78521.18484	86850.4988	2	59	475	12.59	21.55	177.9	81.3	1	0.25	0.25	1	NA	2	269608.0996	0.49	0	0.07	1	0.07	1	0.35	1	0.6	0	0.35	1	0.42	0	0.44	0	0.79	0	0.42	1	50	NA	NA	NA	NA	NA
1317	42791	1	60	2	4	1	2.84	4693.504675	0	2	69	NA	NA	NA	NA	NA	1	NA	NA	NA	NA	2	NA	NA	NA	NA	NA	NA	NA	NA	NA	NA	NA	NA	NA	NA	NA	NA	NA	NA	NA	NA	NA	NA	NA	NA	NA	2	2
1318	42792	1	66	3	3	1	NA	46864.6789	45850.94077	2	64	1314	17.07	26.4	181.1	106	1	0.75	0.25	1	NA	2	NA	NA	NA	NA	NA	NA	NA	NA	NA	NA	NA	NA	NA	NA	NA	NA	NA	NA	NA	NA	NA	NA	NA	NA	1	2	2
1319	42793	2	8	3	NA	NA	5	71279.53915	73008.88153	2	65	185	6.62	14.9	130.3	54.8	NA	NA	NA	NA	NA	NA	223129.3173	0.28	1	0.07	1	0.07	1	0.35	1	1.59	0	0.35	1	0.72	0	0.07	1	1.99	0	0.42	1	119	NA	NA	NA	NA	NA
1320	42794	1	26	3	3	5	5	105836.7826	107182.9405	2	66	1234	18.48	24.46	186.1	93	1	-0.25	0	1	NA	2	NA	NA	NA	NA	NA	NA	NA	NA	NA	NA	NA	NA	NA	NA	NA	NA	NA	NA	NA	NA	NA	NA	NA	NA	NA	NA	NA
1321	42795	2	76	4	3	2	1.08	13104.92612	13027.58664	1	59	3762	2.24	24.51	151.3	86.2	2	1.5	1.5	2	2	1	45355.11913	0.28	1	0.07	1	0.36	0	0.35	1	6.8	0	0.6	0	2.8	0	0.75	0	0.07	1	1.83	0	87	NA	NA	0	2	2
1322	42796	2	10	1	NA	NA	1.81	11397.11012	11168.29898	2	63	534	7.31	17.33	131.8	65.6	NA	NA	NA	NA	NA	NA	37265.74799	1.15	0	0.07	1	0.07	1	0.35	1	3.13	0	0.35	1	0.07	1	0.07	1	2.56	0	0.42	1	189	NA	NA	NA	NA	NA
1323	42797	2	35	3	5	1	1.61	37763.85912	37779.07926	2	60	994	17.37	26.59	166.7	88.7	2	-2	-2.25	1	NA	2	NA	NA	NA	NA	NA	NA	NA	NA	NA	NA	NA	NA	NA	NA	NA	NA	NA	NA	NA	NA	NA	NA	NA	NA	NA	NA	NA
1324	42798	1	19	3	NA	NA	0.97	24841.43857	24781.24709	1	61	41	20.97	23	179.5	87.5	NA	-0.5	-0.5	NA	NA	2	NA	NA	NA	NA	NA	NA	NA	NA	NA	NA	NA	NA	NA	NA	NA	NA	NA	NA	NA	NA	NA	NA	NA	NA	NA	NA	NA
1325	42799	1	63	1	1	1	0.69	4642.443239	4944.939555	2	64	380	10.77	27.69	164.8	98.7	1	1.25	2	1	NA	1	NA	NA	NA	NA	NA	NA	NA	NA	NA	NA	NA	NA	NA	NA	NA	NA	NA	NA	NA	NA	NA	NA	NA	NA	0	2	2
1326	42800	1	3	1	NA	NA	NA	14342.49463	14573.26049	1	66	196	8.02	14.8	100	49	NA	NA	NA	NA	NA	NA	NA	NA	NA	NA	NA	NA	NA	NA	NA	NA	NA	NA	NA	NA	NA	NA	NA	NA	NA	NA	NA	NA	NA	NA	NA	NA	NA
1327	42801	2	50	3	3	1	2.14	96663.55644	96356.53903	2	63	41	10.59	26.01	171.6	98.6	1	-2.75	-2	2	1	2	NA	NA	NA	NA	NA	NA	NA	NA	NA	NA	NA	NA	NA	NA	NA	NA	NA	NA	NA	NA	NA	NA	NA	NA	0	2	2
1328	42802	1	62	1	3	1	4.55	7130.271363	7295.689187	2	70	896	12.65	36.8	174.6	124.4	2	-0.25	0	1	NA	1	22893.76393	0.28	1	0.07	1	0.07	1	0.35	1	0.68	0	0.35	1	0.07	1	0.07	1	0.28	0	0.42	1	90	NA	NA	0	2	2
1329	42803	2	3	2	NA	NA	1.95	16539.38349	17800.39527	2	65	501	7.69	19.37	99.3	54.6	NA	NA	NA	NA	NA	NA	NA	NA	NA	NA	NA	NA	NA	NA	NA	NA	NA	NA	NA	NA	NA	NA	NA	NA	NA	NA	NA	NA	NA	NA	NA	NA	NA
1330	42804	2	19	3	NA	NA	3.07	62691.3974	62588.65326	2	62	83	4.63	24.21	167.1	75.6	NA	-1.75	-1.25	NA	NA	2	NA	NA	NA	NA	NA	NA	NA	NA	NA	NA	NA	NA	NA	NA	NA	NA	NA	NA	NA	NA	NA	NA	NA	NA	NA	NA	NA
1331	42805	2	1	1	NA	NA	1.81	6131.217522	6356.162253	1	65	597	6.13	NA	NA	NA	NA	NA	NA	NA	NA	NA	NA	NA	NA	NA	NA	NA	NA	NA	NA	NA	NA	NA	NA	NA	NA	NA	NA	NA	NA	NA	NA	NA	NA	NA	NA	NA	NA
1332	42806	2	36	2	4	1	4.38	18783.80949	18580.62583	1	60	1402	8.78	26.36	165.6	94.8	2	-1	-1.25	1	NA	2	56926.59384	0.28	1	0.07	1	0.07	1	0.35	1	0.7	0	0.35	1	0.07	1	0.07	1	0.15	0	0.42	1	69	NA	NA	NA	NA	NA
1333	42807	1	16	1	NA	NA	0.67	13508.52147	13920.33714	2	66	363	8.89	17.98	162.7	69	NA	-0.5	-0.75	NA	NA	2	41100.37296	0.28	1	0.07	1	0.07	1	0.35	1	1.04	0	0.35	1	NA	NA	0.07	1	0.89	0	0.42	1	141	NA	NA	NA	NA	NA
1334	42808	2	58	1	1	6	1.75	9900.809686	9784.257815	1	70	NA	NA	33.97	146.1	NA	2	2.25	1.75	NA	NA	2	NA	NA	NA	NA	NA	NA	NA	NA	NA	NA	NA	NA	NA	NA	NA	NA	NA	NA	NA	NA	NA	NA	NA	NA	NA	2	2
1335	42809	1	27	1	1	1	1.73	20518.96806	21067.49811	2	69	422	5.03	29.95	159.1	94.4	2	-1	-0.75	NA	NA	2	NA	NA	NA	NA	NA	NA	NA	NA	NA	NA	NA	NA	NA	NA	NA	NA	NA	NA	NA	NA	NA	NA	NA	NA	NA	NA	NA
1336	42810	1	8	3	NA	NA	0.66	22482.1161	23518.23765	2	59	988	9.2	21.46	132.9	78.4	NA	NA	NA	NA	NA	NA	60481.23596	1.64	0	0.07	1	0.07	1	0.35	1	1.45	0	0.35	1	0.75	0	0.07	1	0.7	0	0.42	1	97	NA	NA	NA	NA	NA
1337	42811	1	27	3	5	6	3.92	91058.59868	94593.89223	1	68	901	17.41	26.07	175.6	91.6	2	-2	-2	1	NA	2	NA	NA	NA	NA	NA	NA	NA	NA	NA	NA	NA	NA	NA	NA	NA	NA	NA	NA	NA	NA	NA	NA	NA	NA	NA	NA	NA
1338	42812	1	5	3	NA	NA	1.65	33220.71577	34339.70821	2	62	166	11.65	14.31	119.4	51.6	NA	NA	NA	NA	NA	NA	NA	NA	NA	NA	NA	NA	NA	NA	NA	NA	NA	NA	NA	NA	NA	NA	NA	NA	NA	NA	NA	NA	NA	NA	NA	NA	NA
1339	42813	1	80	3	4	1	1.79	12286.85975	13044.92316	2	62	1683	11.49	24.21	158.2	94.7	2	-2.75	-2.75	2	1	1	43400.35857	1.75	0	0.07	1	0.07	1	0.35	1	1.91	0	1.09	0	0.07	1	0.07	1	0.37	0	0.42	1	52	NA	NA	0	2	2
1340	42814	2	80	4	3	2	2.07	12905.14194	13036.45715	1	68	217	4.34	32.31	159.6	101.2	2	-4.25	-3	2	1	1	NA	NA	NA	NA	NA	NA	NA	NA	NA	NA	NA	NA	NA	NA	NA	NA	NA	NA	NA	NA	NA	NA	1	2	0	9	9
1341	42815	2	9	4	NA	NA	1.37	10899.80081	11220.22174	2	63	559	4.14	20.74	124.6	67.4	NA	NA	NA	NA	NA	NA	NA	NA	NA	NA	NA	NA	NA	NA	NA	NA	NA	NA	NA	NA	NA	NA	NA	NA	NA	NA	NA	NA	NA	NA	NA	NA	NA
1342	42816	2	31	3	3	1	0.84	36034.58565	36049.10883	1	64	62	2.47	27.76	158.1	90.9	1	-4.25	-4.25	1	NA	2	NA	NA	NA	NA	NA	NA	NA	NA	NA	NA	NA	NA	NA	NA	NA	NA	NA	NA	NA	NA	NA	NA	NA	NA	NA	NA	NA
1343	42817	1	51	1	3	1	3.71	12775.87449	13174.38127	2	71	2722	10.33	26.13	186.5	107.2	1	0.5	0.5	2	1	1	NA	NA	NA	NA	NA	NA	NA	NA	NA	NA	NA	NA	NA	NA	NA	NA	NA	NA	NA	NA	NA	NA	NA	NA	0	2	2
1344	42818	2	77	3	1	2	NA	22147.57128	21528.74342	1	60	115	8.73	23.77	159.4	91.8	1	88	88	1	NA	2	59658.09852	0.28	1	0.07	1	0.07	1	0.35	1	0.19	0	0.35	1	0.07	1	0.07	1	0.15	0	0.42	1	34	NA	NA	0	2	2
1345	42819	2	3	1	NA	NA	0.4	13747.23094	14251.59523	1	66	595	6.27	16.81	105.2	54.5	NA	NA	NA	NA	NA	NA	NA	NA	NA	NA	NA	NA	NA	NA	NA	NA	NA	NA	NA	NA	NA	NA	NA	NA	NA	NA	NA	NA	NA	NA	NA	NA	NA
1346	42820	1	68	3	2	1	1.86	55433.50027	61189.99135	2	71	1044	8.68	19.88	174.6	87.2	1	-1.75	-2.5	1	NA	2	NA	NA	NA	NA	NA	NA	NA	NA	NA	NA	NA	NA	NA	NA	NA	NA	NA	NA	NA	NA	NA	NA	NA	NA	1	2	2
1347	42821	2	2	5	NA	NA	2.9	26846.21464	28222.88128	1	70	1859	9.59	15.58	91	46	NA	NA	NA	NA	NA	NA	NA	NA	NA	NA	NA	NA	NA	NA	NA	NA	NA	NA	NA	NA	NA	NA	NA	NA	NA	NA	NA	NA	NA	NA	NA	NA	NA
1348	42822	1	39	3	4	1	0.77	26730.59993	26942.89531	1	64	310	17.24	31.05	172.7	104.7	1	0.25	0.5	2	1	2	83638.23928	0.43	0	0.07	1	0.07	1	0.35	1	2.65	0	1.05	0	18.81	0	0.07	1	0.54	0	29.25	0	188	NA	NA	NA	NA	NA
1349	42823	1	49	2	1	3	NA	21392.04306	21444.91276	2	62	0	25.08	26.75	159.1	88	1	-0.5	-0.25	1	NA	2	NA	NA	NA	NA	NA	NA	NA	NA	NA	NA	NA	NA	NA	NA	NA	NA	NA	NA	NA	NA	NA	NA	NA	NA	0	2	2
1350	42824	2	29	1	3	1	2.82	13811.93845	13949.39681	2	70	2517	2.72	28.5	169	103.7	2	-6.5	-7	2	1	2	NA	NA	NA	NA	NA	NA	NA	NA	NA	NA	NA	NA	NA	NA	NA	NA	NA	NA	NA	NA	NA	NA	NA	NA	NA	NA	NA
1351	42825	1	61	3	3	1	2.71	48720.55548	47869.11375	2	62	652	23.05	28.01	168.9	93.6	1	0.75	0.25	1	NA	1	NA	NA	NA	NA	NA	NA	NA	NA	NA	NA	NA	NA	NA	NA	NA	NA	NA	NA	NA	NA	NA	NA	NA	NA	0	2	2
1352	42826	2	47	4	2	5	0.17	28558.83099	28439.53401	1	68	7228	6.97	19.74	171.4	80	1	0.5	0.5	1	NA	1	84349.58629	0.5	0	0.07	1	0.17	0	0.35	1	19.47	0	0.35	1	2.81	0	0.07	1	5.86	0	0.42	1	191	NA	NA	0	2	2
1353	42827	2	69	1	4	1	5	8901.222345	10802.89529	2	70	1243	11.67	29	170.7	110	2	NA	NA	1	NA	2	NA	NA	NA	NA	NA	NA	NA	NA	NA	NA	NA	NA	NA	NA	NA	NA	NA	NA	NA	NA	NA	NA	NA	NA	NA	2	2
1354	42828	1	5	3	NA	NA	1.13	12837.99638	12786.27191	2	60	144	9.78	18.17	121.9	62.1	NA	NA	NA	NA	NA	NA	NA	NA	NA	NA	NA	NA	NA	NA	NA	NA	NA	NA	NA	NA	NA	NA	NA	NA	NA	NA	NA	NA	NA	NA	NA	NA	NA
1355	42829	1	9	4	NA	NA	2.19	13492.13787	13207.1471	2	61	434	21.27	22.7	136.5	75	NA	NA	NA	NA	NA	NA	NA	NA	NA	NA	NA	NA	NA	NA	NA	NA	NA	NA	NA	NA	NA	NA	NA	NA	NA	NA	NA	NA	NA	NA	NA	NA	NA
1356	42830	2	65	4	2	2	1.69	11318.91974	12700.19351	1	68	86	6.29	38.88	167.2	127	1	NA	NA	2	1	1	44215.31059	0.28	1	0.07	1	0.07	1	0.35	1	0.78	0	0.35	1	1.08	0	0.28	0	0.15	0	0.99	0	102	NA	NA	NA	2	2
1357	42831	2	0	1	NA	NA	0.5	4012.225794	0	1	59	NA	NA	NA	NA	NA	NA	NA	NA	NA	NA	NA	NA	NA	NA	NA	NA	NA	NA	NA	NA	NA	NA	NA	NA	NA	NA	NA	NA	NA	NA	NA	NA	NA	NA	NA	NA	NA	NA
1358	42832	1	15	5	NA	NA	5	40543.33454	40916.859	2	69	3036	16.04	15.94	173.7	NA	NA	NA	NA	NA	NA	NA	119336.0911	NA	NA	NA	NA	NA	NA	NA	NA	NA	NA	NA	NA	NA	NA	NA	NA	NA	NA	NA	NA	NA	NA	NA	NA	NA	NA
1359	42833	2	65	3	4	2	3.85	59522.80391	60214.15324	2	63	368	18.08	32.05	156.3	102.3	2	2.5	3	1	NA	2	166858.8741	0.28	1	0.07	1	0.07	1	0.35	1	0.34	0	0.35	1	0.44	0	0.07	1	0.39	0	1.39	0	12	NA	NA	0	2	2
1360	42834	1	45	3	5	1	4.83	107335.6429	119313.6231	2	63	618	8.85	37.05	188.4	126.5	2	-1.25	-2	1	NA	2	NA	NA	NA	NA	NA	NA	NA	NA	NA	NA	NA	NA	NA	NA	NA	NA	NA	NA	NA	NA	NA	NA	NA	NA	0	2	2
1361	42835	1	64	3	1	2	2.31	55531.60863	57203.13713	2	59	705	7.9	27.47	181.1	105.7	1	2	1.5	1	NA	1	NA	NA	NA	NA	NA	NA	NA	NA	NA	NA	NA	NA	NA	NA	NA	NA	NA	NA	NA	NA	NA	NA	NA	NA	0	2	2
1362	42836	1	3	4	NA	NA	1.61	10763.37071	10693.53936	1	68	220	5.29	14.69	93.7	43.2	NA	NA	NA	NA	NA	NA	NA	NA	NA	NA	NA	NA	NA	NA	NA	NA	NA	NA	NA	NA	NA	NA	NA	NA	NA	NA	NA	NA	NA	NA	NA	NA	NA
1363	42837	1	13	1	NA	NA	0.92	12615.18195	12889.74181	1	69	1465	20.08	24.77	153.8	82.7	NA	-0.25	0	NA	NA	NA	NA	NA	NA	NA	NA	NA	NA	NA	NA	NA	NA	NA	NA	NA	NA	NA	NA	NA	NA	NA	NA	NA	NA	NA	NA	NA	NA
1364	42838	2	54	5	3	1	1.29	31250.8543	31151.59708	2	59	890	5.09	31.73	162.6	98	1	0	-0.25	1	NA	2	89110.63101	0.28	1	0.07	1	0.07	1	0.35	1	1.55	0	2.68	0	1.46	0	0.07	1	0.76	0	2.9	0	115	0	0	0	2	2
1365	42839	2	29	4	5	5	NA	27581.50465	28484.21718	1	64	8398	16.48	29.48	158	88.2	2	0	-0.25	1	NA	1	84485.18432	0.28	1	0.07	1	0.07	1	0.35	1	0.07	1	0.35	1	0.15	0	0.07	1	0.27	0	1.26	0	26	NA	NA	NA	NA	NA
1366	42840	2	45	2	5	1	1.75	18266.19454	18051.16575	1	60	324	9.43	31.99	147.4	96.3	1	-3.75	-3	1	NA	2	NA	NA	NA	NA	NA	NA	NA	NA	NA	NA	NA	NA	NA	NA	NA	NA	NA	NA	NA	NA	NA	NA	NA	NA	0	2	2
1367	42841	1	5	2	NA	NA	0.73	13402.06626	0	1	72	NA	NA	NA	NA	NA	NA	NA	NA	NA	NA	NA	NA	NA	NA	NA	NA	NA	NA	NA	NA	NA	NA	NA	NA	NA	NA	NA	NA	NA	NA	NA	NA	NA	NA	NA	NA	NA	NA
1368	42842	1	25	1	2	1	1.14	16388.21915	19553.99135	2	69	63	16.8	36.12	162.1	105.7	1	-1.75	-2	1	NA	2	65157.52646	0.28	1	0.07	1	0.07	1	0.35	1	1.06	0	1.09	0	0.42	0	0.07	1	6.91	0	0.42	1	83	NA	NA	NA	NA	NA
1369	42843	1	56	4	2	5	1.41	22331.53088	21995.40584	1	61	201	11.3	28.8	173.4	100.6	1	88	88	1	NA	9	NA	NA	NA	NA	NA	NA	NA	NA	NA	NA	NA	NA	NA	NA	NA	NA	NA	NA	NA	NA	NA	NA	NA	NA	NA	1	9
1370	42844	2	63	3	4	1	5	59356.35643	60606.69974	1	60	1414	16.7	27.58	156.1	93.5	1	1.25	0.5	1	NA	1	NA	NA	NA	NA	NA	NA	NA	NA	NA	NA	NA	NA	NA	NA	NA	NA	NA	NA	NA	NA	NA	NA	NA	NA	0	2	2
1371	42845	2	80	3	3	2	NA	37845.87817	45097.50893	2	61	772	6.3	37.35	154.2	121.2	2	88	-2.25	2	1	1	NA	NA	NA	NA	NA	NA	NA	NA	NA	NA	NA	NA	NA	NA	NA	NA	NA	NA	NA	NA	NA	NA	NA	NA	NA	1	1
1372	42846	2	32	4	4	1	2.91	23944.20486	24747.68347	1	64	433	5.32	27.51	162	79	2	-0.25	-0.25	2	1	2	NA	NA	NA	NA	NA	NA	NA	NA	NA	NA	NA	NA	NA	NA	NA	NA	NA	NA	NA	NA	NA	NA	NA	NA	NA	NA	NA
1373	42847	1	22	2	2	1	0.71	21719.93559	21679.45746	1	62	2035	8.39	23.21	165.4	80.2	2	-0.5	-0.5	1	NA	2	NA	NA	NA	NA	NA	NA	NA	NA	NA	NA	NA	NA	NA	NA	NA	NA	NA	NA	NA	NA	NA	NA	NA	NA	NA	NA	NA
1374	42848	1	0	3	NA	NA	0.9	8264.136422	8647.816299	1	67	203	5.93	NA	NA	NA	NA	NA	NA	NA	NA	NA	NA	NA	NA	NA	NA	NA	NA	NA	NA	NA	NA	NA	NA	NA	NA	NA	NA	NA	NA	NA	NA	NA	NA	NA	NA	NA	NA
1375	42849	1	1	5	NA	NA	1.3	7926.714509	7875.287015	1	63	81	9.73	NA	NA	NA	NA	NA	NA	NA	NA	NA	NA	NA	NA	NA	NA	NA	NA	NA	NA	NA	NA	NA	NA	NA	NA	NA	NA	NA	NA	NA	NA	NA	NA	NA	NA	NA	NA
1376	42850	1	53	3	2	1	4.5	25841.59003	28409.42865	2	59	360	14.97	25.65	176.4	98.7	1	-0.25	-0.5	2	1	2	NA	NA	NA	NA	NA	NA	NA	NA	NA	NA	NA	NA	NA	NA	NA	NA	NA	NA	NA	NA	NA	NA	NA	NA	0	2	2
1377	42851	2	0	3	NA	NA	0.54	7811.220168	7802.62672	1	67	788	4.94	NA	NA	NA	NA	NA	NA	NA	NA	NA	NA	NA	NA	NA	NA	NA	NA	NA	NA	NA	NA	NA	NA	NA	NA	NA	NA	NA	NA	NA	NA	NA	NA	NA	NA	NA	NA
1378	42852	1	4	1	NA	NA	0.58	14941.57949	16385.88449	1	66	187	8.88	14.77	111	49.9	NA	NA	NA	NA	NA	NA	NA	NA	NA	NA	NA	NA	NA	NA	NA	NA	NA	NA	NA	NA	NA	NA	NA	NA	NA	NA	NA	NA	NA	NA	NA	NA	NA
1379	42853	1	39	4	4	1	4.48	23546.94907	24781.8462	2	72	62	8.05	36.96	184.2	121.3	2	NA	NA	NA	NA	2	93115.44181	0.28	1	0.07	1	0.07	1	0.35	1	0.27	0	0.35	1	0.25	0	0.07	1	0.07	1	0.42	1	140	NA	NA	NA	NA	NA
1380	42854	2	16	4	NA	NA	3.58	14624.513	15177.5158	1	74	648	12.13	34.03	168.4	111	NA	-7	-6.75	NA	NA	2	43593.94928	0.28	1	0.07	1	0.07	1	0.35	1	0.47	0	0.35	1	0.07	1	0.07	1	0.55	0	0.42	1	112	NA	NA	NA	NA	NA
1381	42855	2	36	5	5	1	5	72384.68021	75847.30427	1	63	741	14.78	25.9	168.8	103.9	2	-6.75	-7.75	1	NA	2	NA	NA	NA	NA	NA	NA	NA	NA	NA	NA	NA	NA	NA	NA	NA	NA	NA	NA	NA	NA	NA	NA	NA	NA	NA	NA	NA
1382	42856	2	16	4	NA	NA	0.23	14985.75802	15552.42073	1	64	79	5.76	34.39	152.9	105.6	NA	-0.25	0	NA	NA	2	NA	NA	NA	NA	NA	NA	NA	NA	NA	NA	NA	NA	NA	NA	NA	NA	NA	NA	NA	NA	NA	NA	NA	NA	NA	NA	NA
1383	42857	1	28	1	2	1	0.61	28477.99181	30409.06821	2	72	NA	NA	32.15	175.3	104	1	0.5	0	1	NA	2	NA	NA	NA	NA	NA	NA	NA	NA	NA	NA	NA	NA	NA	NA	NA	NA	NA	NA	NA	NA	NA	NA	NA	NA	NA	NA	NA
1384	42858	1	9	4	NA	NA	0.83	5471.797286	5687.6882	1	68	NA	NA	17.11	137.4	57.1	NA	NA	NA	NA	NA	NA	NA	NA	NA	NA	NA	NA	NA	NA	NA	NA	NA	NA	NA	NA	NA	NA	NA	NA	NA	NA	NA	NA	NA	NA	NA	NA	NA
1385	42859	2	11	3	NA	NA	5	55281.39833	55748.14539	2	61	384	6.19	15.59	141	62.7	NA	NA	NA	NA	NA	NA	170377.1563	0.28	1	0.07	1	0.07	1	0.35	1	1	0	1.75	0	9.88	0	0.15	0	0.57	0	4.01	0	96	NA	NA	NA	NA	NA
1386	42860	2	19	1	NA	NA	0.59	16301.84471	16369.30553	1	66	218	4.4	17.31	161.4	69.8	NA	-2.5	-2	NA	NA	2	NA	NA	NA	NA	NA	NA	NA	NA	NA	NA	NA	NA	NA	NA	NA	NA	NA	NA	NA	NA	NA	NA	NA	NA	NA	NA	NA
1387	42861	2	18	3	NA	NA	NA	57940.3147	57845.35705	2	62	617	4.33	22.37	176.5	NA	NA	-0.5	-0.75	NA	NA	2	192578.0975	0.44	0	0.07	1	0.07	1	0.35	1	2.32	0	1.59	0	0.55	0	0.36	0	0.77	0	0.42	1	88	NA	NA	NA	NA	NA
1388	42862	2	21	4	4	5	NA	21343.28902	21225.54399	2	71	458	8.96	23.74	172.8	82.8	2	-1.75	-2	1	NA	2	62955.70578	0.41	0	0.07	1	0.07	1	0.35	1	0.84	0	1.34	0	0.36	0	0.07	1	0.34	0	0.42	1	126	NA	NA	NA	NA	NA
1389	42863	1	8	3	NA	NA	1.86	44297.69627	45344.44884	2	63	1202	19.68	14.39	125.6	55.9	NA	NA	NA	NA	NA	NA	NA	NA	NA	NA	NA	NA	NA	NA	NA	NA	NA	NA	NA	NA	NA	NA	NA	NA	NA	NA	NA	NA	NA	NA	NA	NA	NA
1390	42864	2	0	4	NA	NA	0.58	8679.980327	9685.709587	1	61	0	8.05	NA	NA	NA	NA	NA	NA	NA	NA	NA	NA	NA	NA	NA	NA	NA	NA	NA	NA	NA	NA	NA	NA	NA	NA	NA	NA	NA	NA	NA	NA	NA	NA	NA	NA	NA	NA
1391	42865	2	23	4	3	1	1.66	28255.87213	28099.9923	1	72	657	17.63	39.8	171.3	123.1	2	-4.25	-5.5	1	NA	2	83345.55987	0.86	0	0.07	1	0.07	1	0.35	1	1.77	0	0.35	1	0.38	0	0.07	1	0.6	0	0.42	1	196	NA	NA	NA	NA	NA
1392	42866	2	80	3	2	1	2.14	31174.96316	34045.5597	2	63	806	10.4	38.47	154.3	124.3	2	-0.5	-0.25	2	1	1	NA	NA	NA	NA	NA	NA	NA	NA	NA	NA	NA	NA	NA	NA	NA	NA	NA	NA	NA	NA	NA	NA	NA	NA	0	2	2
1393	42867	1	68	4	4	5	3.41	6367.902753	6166.627691	1	73	101	2.82	25.27	177.8	99.9	1	0	1.75	1	NA	2	NA	NA	NA	NA	NA	NA	NA	NA	NA	NA	NA	NA	NA	NA	NA	NA	NA	NA	NA	NA	NA	NA	1	0	0	2	2
1394	42868	1	43	3	5	1	3.78	90414.49484	98779.21178	1	63	24115	25.9	43.7	189	149.8	2	-0.25	-3.75	1	NA	1	278888.2218	0.53	0	0.07	1	0.07	1	0.35	1	3.13	0	0.35	1	0.07	1	0.54	0	1.06	0	0.42	1	189	NA	NA	0	2	2
1395	42869	2	64	3	3	2	1.18	22473.38602	23114.10269	1	67	21	3.86	29.28	156.6	101.8	1	-0.5	0	2	2	2	NA	NA	NA	NA	NA	NA	NA	NA	NA	NA	NA	NA	NA	NA	NA	NA	NA	NA	NA	NA	NA	NA	NA	NA	0	2	2
1396	42870	2	34	1	5	3	1.16	25990.37539	26403.7049	1	66	129	2.8	27.27	144.2	89.5	2	-0.75	-0.75	1	NA	2	NA	NA	NA	NA	NA	NA	NA	NA	NA	NA	NA	NA	NA	NA	NA	NA	NA	NA	NA	NA	NA	NA	NA	NA	NA	NA	NA
1397	42871	2	3	3	NA	NA	4.43	60302.4264	60783.63156	2	60	1447	4.15	15.1	92.8	47.2	NA	NA	NA	NA	NA	NA	NA	NA	NA	NA	NA	NA	NA	NA	NA	NA	NA	NA	NA	NA	NA	NA	NA	NA	NA	NA	NA	NA	NA	NA	NA	NA	NA
1398	42872	1	2	3	NA	NA	0.57	8982.193329	8946.00394	2	60	234	5.34	14.72	95.4	47	NA	NA	NA	NA	NA	NA	NA	NA	NA	NA	NA	NA	NA	NA	NA	NA	NA	NA	NA	NA	NA	NA	NA	NA	NA	NA	NA	NA	NA	NA	NA	NA	NA
1399	42873	2	80	5	1	1	0.61	20212.60705	22469.98051	1	62	841	2.89	31.97	148.6	110.5	2	88	2.5	2	2	1	62266.35178	0.56	0	0.07	1	0.07	1	0.35	1	2.21	0	0.51	0	0.07	1	0.2	0	1.53	0	0.42	1	91	1	0	0	2	2
1400	42874	1	1	2	NA	NA	0.66	11061.0838	11448.38107	2	63	226	8.1	NA	NA	NA	NA	NA	NA	NA	NA	NA	NA	NA	NA	NA	NA	NA	NA	NA	NA	NA	NA	NA	NA	NA	NA	NA	NA	NA	NA	NA	NA	NA	NA	NA	NA	NA	NA
1401	42875	2	13	4	NA	NA	3.87	38215.5098	39524.05548	1	65	607	5.21	21.53	172	73.5	NA	-0.75	-1	NA	NA	NA	NA	NA	NA	NA	NA	NA	NA	NA	NA	NA	NA	NA	NA	NA	NA	NA	NA	NA	NA	NA	NA	NA	NA	NA	NA	NA	NA
1402	42876	2	80	3	3	5	NA	27520.27787	31039.17615	1	61	5917	4.85	29.98	142.3	93.4	2	-2.5	-2.75	1	NA	1	86012.36926	0.28	1	0.07	1	0.07	1	0.35	1	0.07	1	0.61	0	0.07	1	0.07	1	0.17	0	0.42	1	12	2	2	0	1	2
1403	42877	1	22	3	4	5	2.59	92362.80796	91890.20596	1	64	499	7.77	32.37	182.5	107.8	2	-5.5	-5.75	NA	NA	2	NA	NA	NA	NA	NA	NA	NA	NA	NA	NA	NA	NA	NA	NA	NA	NA	NA	NA	NA	NA	NA	NA	NA	NA	NA	NA	NA
1404	42878	1	45	3	1	1	0.68	34553.64212	36000.76751	2	59	72	4.8	22.21	167.9	83.9	2	0	0	1	NA	2	101642.743	0.28	1	0.07	1	0.07	1	0.35	1	0.63	0	0.35	1	0.07	1	0.07	1	0.54	0	0.42	1	24	NA	NA	0	2	2
1405	42879	2	5	4	NA	NA	1.27	13636.22602	13883.92416	2	74	190	13.31	19.67	117.6	60.5	NA	NA	NA	NA	NA	NA	NA	NA	NA	NA	NA	NA	NA	NA	NA	NA	NA	NA	NA	NA	NA	NA	NA	NA	NA	NA	NA	NA	NA	NA	NA	NA	NA
1406	42880	2	28	3	4	1	2.91	66597.63165	67169.66464	1	60	1935	9.9	22.09	177	88.2	1	-0.25	-0.5	1	NA	2	NA	NA	NA	NA	NA	NA	NA	NA	NA	NA	NA	NA	NA	NA	NA	NA	NA	NA	NA	NA	NA	NA	NA	NA	NA	NA	NA
1407	42881	2	17	2	NA	NA	0	9362.831034	9401.576602	1	62	600	2.58	27.52	150.1	91.3	NA	-0.5	0.25	NA	NA	2	30338.09523	0.28	1	0.07	1	0.07	1	0.35	1	0.48	0	0.35	1	0.31	0	0.07	1	0.33	0	0.42	1	40	NA	NA	NA	NA	NA
1408	42882	1	2	3	NA	NA	0.24	8263.549518	8230.255556	1	64	NA	NA	17.77	85.2	NA	NA	NA	NA	NA	NA	NA	NA	NA	NA	NA	NA	NA	NA	NA	NA	NA	NA	NA	NA	NA	NA	NA	NA	NA	NA	NA	NA	NA	NA	NA	NA	NA	NA
1409	42883	1	0	5	NA	NA	3.87	30026.33042	31716.00101	2	65	1148	4.97	NA	NA	NA	NA	NA	NA	NA	NA	NA	NA	NA	NA	NA	NA	NA	NA	NA	NA	NA	NA	NA	NA	NA	NA	NA	NA	NA	NA	NA	NA	NA	NA	NA	NA	NA	NA
1410	42884	2	13	1	NA	NA	4.23	17869.42317	18415.02127	2	65	319	18.72	19.78	159.3	70.3	NA	-2.75	-2.75	NA	NA	NA	NA	NA	NA	NA	NA	NA	NA	NA	NA	NA	NA	NA	NA	NA	NA	NA	NA	NA	NA	NA	NA	NA	NA	NA	NA	NA	NA
1411	42885	2	11	2	NA	NA	2.69	8848.434973	8670.791653	1	60	1028	23.08	14.77	141.8	56.2	NA	NA	NA	NA	NA	NA	NA	NA	NA	NA	NA	NA	NA	NA	NA	NA	NA	NA	NA	NA	NA	NA	NA	NA	NA	NA	NA	NA	NA	NA	NA	NA	NA
1412	42886	1	4	3	NA	NA	5	70988.22156	77750.08922	2	65	169	6.14	16.74	105.4	50.2	NA	NA	NA	NA	NA	NA	NA	NA	NA	NA	NA	NA	NA	NA	NA	NA	NA	NA	NA	NA	NA	NA	NA	NA	NA	NA	NA	NA	NA	NA	NA	NA	NA
1413	42887	2	9	1	NA	NA	1.65	10237.53719	11292.69387	2	72	675	11.71	19.31	133.1	64.5	NA	NA	NA	NA	NA	NA	37680.82181	1.26	0	0.07	1	0.07	1	0.35	1	6.04	0	0.35	1	0.07	1	0.07	1	1.04	0	0.42	1	85	NA	NA	NA	NA	NA
1414	42888	2	3	1	NA	NA	1.81	12787.82299	0	2	70	NA	NA	NA	NA	NA	NA	NA	NA	NA	NA	NA	NA	NA	NA	NA	NA	NA	NA	NA	NA	NA	NA	NA	NA	NA	NA	NA	NA	NA	NA	NA	NA	NA	NA	NA	NA	NA	NA
1415	42889	2	13	3	NA	NA	1.01	25051.43825	25186.13378	1	59	881	6.91	20	157	75	NA	-0.25	0	NA	NA	NA	83849.38698	0.44	0	0.07	1	0.07	1	0.35	1	1.37	0	0.35	1	0.07	1	0.07	1	3.29	0	0.42	1	85	NA	NA	NA	NA	NA
1416	42890	1	35	1	4	1	2.33	36551.60536	38215.6501	1	71	876	21.04	29.16	168.8	99.1	2	-5	-5.25	1	NA	2	NA	NA	NA	NA	NA	NA	NA	NA	NA	NA	NA	NA	NA	NA	NA	NA	NA	NA	NA	NA	NA	NA	NA	NA	NA	NA	NA
1417	42891	1	4	2	NA	NA	NA	15847.50187	16123.02712	2	65	222	3.76	17.21	104.8	55.1	NA	NA	NA	NA	NA	NA	NA	NA	NA	NA	NA	NA	NA	NA	NA	NA	NA	NA	NA	NA	NA	NA	NA	NA	NA	NA	NA	NA	NA	NA	NA	NA	NA
1418	42892	1	3	2	NA	NA	1.65	11307.83631	11703.77347	2	62	587	5.63	16.4	102.7	46.9	NA	NA	NA	NA	NA	NA	NA	NA	NA	NA	NA	NA	NA	NA	NA	NA	NA	NA	NA	NA	NA	NA	NA	NA	NA	NA	NA	NA	NA	NA	NA	NA	NA
1419	42893	2	0	4	NA	NA	4.64	11797.03229	11967.20917	2	65	94	5.7	NA	NA	NA	NA	NA	NA	NA	NA	NA	NA	NA	NA	NA	NA	NA	NA	NA	NA	NA	NA	NA	NA	NA	NA	NA	NA	NA	NA	NA	NA	NA	NA	NA	NA	NA	NA
1420	42894	1	37	1	1	1	1.36	36551.60536	38215.6501	1	71	NA	NA	NA	NA	NA	1	-0.5	0	NA	NA	2	NA	NA	NA	NA	NA	NA	NA	NA	NA	NA	NA	NA	NA	NA	NA	NA	NA	NA	NA	NA	NA	NA	NA	NA	NA	NA	NA
1421	42895	2	8	1	NA	NA	1.45	9265.228469	9331.066061	2	71	108	3.59	17.19	127.4	66.8	NA	NA	NA	NA	NA	NA	31135.37316	0.28	1	0.07	1	0.07	1	0.35	1	0.24	0	0.35	1	0.07	1	0.45	0	0.32	0	0.42	1	19	NA	NA	NA	NA	NA
1422	42896	2	26	1	3	6	1	12061.1882	14561.45149	1	70	1115	17.91	25.78	145	83.4	2	-3	-3.5	2	1	2	NA	NA	NA	NA	NA	NA	NA	NA	NA	NA	NA	NA	NA	NA	NA	NA	NA	NA	NA	NA	NA	NA	NA	NA	NA	NA	NA
1423	42897	2	32	3	2	6	0.03	30711.43634	30723.81411	2	59	0	0.87	35.38	157.9	104.7	1	-0.75	-0.75	2	1	1	84890.08707	0.28	1	0.07	1	0.07	1	0.35	1	0.84	0	0.35	1	0.07	1	0.07	1	0.07	1	0.42	1	52	NA	NA	NA	NA	NA
1424	42898	2	63	4	3	3	5	11011.9105	10818.28554	1	68	2114	9.35	30.75	172.5	110.8	1	0.25	-0.25	1	NA	2	NA	NA	NA	NA	NA	NA	NA	NA	NA	NA	NA	NA	NA	NA	NA	NA	NA	NA	NA	NA	NA	NA	NA	NA	0	2	2
1425	42899	1	0	1	NA	NA	1.64	5178.035144	5210.763401	1	71	663	9.79	NA	NA	NA	NA	NA	NA	NA	NA	NA	NA	NA	NA	NA	NA	NA	NA	NA	NA	NA	NA	NA	NA	NA	NA	NA	NA	NA	NA	NA	NA	NA	NA	NA	NA	NA	NA
1426	42900	1	63	4	5	1	5	7237.067591	7073.789537	1	59	586	6.52	36.77	179.9	127	2	-1.75	0.25	1	NA	1	NA	NA	NA	NA	NA	NA	NA	NA	NA	NA	NA	NA	NA	NA	NA	NA	NA	NA	NA	NA	NA	NA	NA	NA	0	2	2
1427	42901	1	33	4	4	1	3.92	19134.36845	20436.20792	1	59	990	9.4	44.23	180.5	139.3	2	-2.5	-2.75	2	2	2	NA	NA	NA	NA	NA	NA	NA	NA	NA	NA	NA	NA	NA	NA	NA	NA	NA	NA	NA	NA	NA	NA	NA	NA	NA	NA	NA
1428	42902	2	31	1	2	6	0.8	15447.94938	15971.43588	1	65	1397	10.17	48.45	141.5	115.8	2	-1.25	-1.25	2	1	2	NA	NA	NA	NA	NA	NA	NA	NA	NA	NA	NA	NA	NA	NA	NA	NA	NA	NA	NA	NA	NA	NA	NA	NA	NA	NA	NA
1429	42903	2	22	3	4	6	1.54	90724.6497	91503.91905	2	62	1020	12.99	19.64	167.5	73	2	-2.25	-0.25	1	NA	2	242978.0974	0.28	1	0.07	1	0.07	1	0.35	1	0.43	0	0.35	1	0.47	0	0.07	1	0.26	0	0.42	1	26	NA	NA	NA	NA	NA
1430	42904	2	47	1	2	4	2.14	22291.90488	22029.48561	2	66	527	11.49	21.3	161.7	82	2	0	0.25	1	NA	2	90342.72915	0.28	1	0.07	1	0.07	1	0.35	1	1.22	0	0.35	1	0.36	0	0.07	1	0.22	0	0.42	1	31	NA	NA	0	2	2
1431	42905	1	30	2	4	6	0.49	22605.69239	25216.82629	1	70	1163	16.42	25.68	169.4	83.9	1	0.25	0	1	NA	2	80507.41587	0.28	1	0.07	1	0.15	0	0.35	1	3.7	0	0.35	1	2.37	0	0.99	0	2.18	0	0.42	1	191	NA	NA	NA	NA	NA
1432	42906	1	56	3	4	1	4.57	101584.687	106265.3396	2	66	289	12.78	29.15	184.1	112	1	0.25	0.25	1	NA	2	NA	NA	NA	NA	NA	NA	NA	NA	NA	NA	NA	NA	NA	NA	NA	NA	NA	NA	NA	NA	NA	NA	NA	NA	0	2	2
1433	42907	1	8	3	NA	NA	0.91	42649.85473	43233.51336	1	67	257	7.41	13.41	116.8	49.5	NA	NA	NA	NA	NA	NA	NA	NA	NA	NA	NA	NA	NA	NA	NA	NA	NA	NA	NA	NA	NA	NA	NA	NA	NA	NA	NA	NA	NA	NA	NA	NA	NA
1434	42908	2	80	3	4	2	1.73	36470.01806	39828.18426	2	60	120	9.58	27.38	144.4	88.8	2	88	88	2	2	2	NA	NA	NA	NA	NA	NA	NA	NA	NA	NA	NA	NA	NA	NA	NA	NA	NA	NA	NA	NA	NA	NA	NA	NA	NA	2	2
1435	42909	1	13	3	NA	NA	1.09	22093.13371	0	1	64	NA	NA	NA	NA	NA	NA	NA	NA	NA	NA	NA	NA	NA	NA	NA	NA	NA	NA	NA	NA	NA	NA	NA	NA	NA	NA	NA	NA	NA	NA	NA	NA	NA	NA	NA	NA	NA	NA
1436	42910	1	0	1	NA	NA	2.62	5047.576465	4946.102102	2	61	NA	NA	NA	NA	NA	NA	NA	NA	NA	NA	NA	NA	NA	NA	NA	NA	NA	NA	NA	NA	NA	NA	NA	NA	NA	NA	NA	NA	NA	NA	NA	NA	NA	NA	NA	NA	NA	NA
1437	42911	1	38	3	2	6	1.45	27623.87793	28816.5194	1	71	1483	16.68	20.61	162.3	74	1	-1.5	-0.75	2	1	2	NA	NA	NA	NA	NA	NA	NA	NA	NA	NA	NA	NA	NA	NA	NA	NA	NA	NA	NA	NA	NA	NA	NA	NA	NA	NA	NA
1438	42912	1	46	2	3	1	1.69	21526.50928	23086.04329	1	72	375	9.14	28.8	163.4	96.2	2	0.25	0.25	1	NA	2	NA	NA	NA	NA	NA	NA	NA	NA	NA	NA	NA	NA	NA	NA	NA	NA	NA	NA	NA	NA	NA	NA	0	0	0	2	2
1439	42913	2	16	3	NA	NA	0	60799.73962	64679.47761	2	63	161	10.97	22.22	160.6	77	NA	-11.75	-12.5	NA	NA	2	NA	NA	NA	NA	NA	NA	NA	NA	NA	NA	NA	NA	NA	NA	NA	NA	NA	NA	NA	NA	NA	NA	NA	NA	NA	NA	NA
1440	42914	1	43	5	1	1	2.73	186295.5066	192770.7301	2	70	1080	19.27	26.54	174.6	95.5	1	0.25	0.5	1	NA	2	NA	NA	NA	NA	NA	NA	NA	NA	NA	NA	NA	NA	NA	NA	NA	NA	NA	NA	NA	NA	NA	NA	NA	NA	0	2	2
1441	42915	1	3	2	NA	NA	0.03	10874.73701	11476.47664	2	73	288	4.52	17.75	99.3	53.4	NA	NA	NA	NA	NA	NA	NA	NA	NA	NA	NA	NA	NA	NA	NA	NA	NA	NA	NA	NA	NA	NA	NA	NA	NA	NA	NA	NA	NA	NA	NA	NA	NA
1442	42916	2	4	1	NA	NA	1.16	14782.08091	15909.11071	1	66	598	16.22	16.4	101.5	52	NA	NA	NA	NA	NA	NA	NA	NA	NA	NA	NA	NA	NA	NA	NA	NA	NA	NA	NA	NA	NA	NA	NA	NA	NA	NA	NA	NA	NA	NA	NA	NA	NA
1443	42917	2	5	3	NA	NA	5	48618.1153	55216.55592	2	68	NA	NA	17.77	108.7	59	NA	NA	NA	NA	NA	NA	NA	NA	NA	NA	NA	NA	NA	NA	NA	NA	NA	NA	NA	NA	NA	NA	NA	NA	NA	NA	NA	NA	NA	NA	NA	NA	NA
1444	42918	2	60	1	2	1	0.46	8030.083171	8792.021964	1	66	488	8	32.54	157.2	106.3	2	2.5	3.25	2	2	2	NA	NA	NA	NA	NA	NA	NA	NA	NA	NA	NA	NA	NA	NA	NA	NA	NA	NA	NA	NA	NA	NA	NA	NA	1	2	2
1445	42919	2	20	1	3	6	NA	23373.16702	24672.59435	1	66	716	15.84	22.78	159.3	89	2	0.25	-0.25	1	NA	2	NA	NA	NA	NA	NA	NA	NA	NA	NA	NA	NA	NA	NA	NA	NA	NA	NA	NA	NA	NA	NA	NA	NA	NA	NA	NA	NA
1446	42920	1	80	3	5	1	2.14	27679.12261	29616.87523	2	66	278	10.9	24.34	169.7	96.5	2	-0.75	88	2	2	1	NA	NA	NA	NA	NA	NA	NA	NA	NA	NA	NA	NA	NA	NA	NA	NA	NA	NA	NA	NA	NA	NA	NA	NA	0	2	2
1447	42921	1	0	3	NA	NA	2.36	11215.12274	12775.33992	2	70	699	8.12	NA	NA	NA	NA	NA	NA	NA	NA	NA	NA	NA	NA	NA	NA	NA	NA	NA	NA	NA	NA	NA	NA	NA	NA	NA	NA	NA	NA	NA	NA	NA	NA	NA	NA	NA	NA
1448	42922	1	70	2	3	3	3.53	9828.530578	9902.585886	1	71	934	11.1	29.2	169.1	105.2	1	-5.5	-5	1	NA	1	NA	NA	NA	NA	NA	NA	NA	NA	NA	NA	NA	NA	NA	NA	NA	NA	NA	NA	NA	NA	NA	NA	NA	NA	0	1	2
1449	42923	2	37	1	3	1	2.55	22923.59767	23288.15568	2	66	3502	6.95	36.75	164.7	118	1	-1.75	-2	1	NA	1	NA	NA	NA	NA	NA	NA	NA	NA	NA	NA	NA	NA	NA	NA	NA	NA	NA	NA	NA	NA	NA	NA	NA	NA	NA	NA	NA
1450	42924	2	1	2	NA	NA	1.57	6350.847442	7441.133564	1	62	455	7.15	NA	NA	NA	NA	NA	NA	NA	NA	NA	NA	NA	NA	NA	NA	NA	NA	NA	NA	NA	NA	NA	NA	NA	NA	NA	NA	NA	NA	NA	NA	NA	NA	NA	NA	NA	NA
1451	42925	2	3	2	NA	NA	NA	8417.590851	8903.555285	2	69	99	8.65	15.5	94	50	NA	NA	NA	NA	NA	NA	NA	NA	NA	NA	NA	NA	NA	NA	NA	NA	NA	NA	NA	NA	NA	NA	NA	NA	NA	NA	NA	NA	NA	NA	NA	NA	NA
1452	42926	2	44	3	3	1	1.42	29322.50606	0	2	59	NA	NA	NA	NA	NA	1	NA	NA	NA	NA	2	NA	NA	NA	NA	NA	NA	NA	NA	NA	NA	NA	NA	NA	NA	NA	NA	NA	NA	NA	NA	NA	NA	NA	NA	NA	2	2
1453	42927	2	61	1	4	3	NA	7480.950035	9257.389599	1	71	1452	10	24.03	154.3	88.2	1	0.75	0.5	1	NA	2	NA	NA	NA	NA	NA	NA	NA	NA	NA	NA	NA	NA	NA	NA	NA	NA	NA	NA	NA	NA	NA	NA	1	0	0	2	2
1454	42928	2	80	1	1	2	NA	8873.656757	0	2	66	NA	NA	NA	NA	NA	1	NA	NA	NA	NA	1	NA	NA	NA	NA	NA	NA	NA	NA	NA	NA	NA	NA	NA	NA	NA	NA	NA	NA	NA	NA	NA	NA	NA	NA	NA	2	1
1455	42929	2	17	2	NA	NA	1.06	15251.48339	15314.59757	2	61	416	9.49	18.7	152.5	70.8	NA	-1	-0.75	NA	NA	2	NA	NA	NA	NA	NA	NA	NA	NA	NA	NA	NA	NA	NA	NA	NA	NA	NA	NA	NA	NA	NA	NA	NA	NA	NA	NA	NA
1456	42930	1	11	1	NA	NA	0.73	13768.91147	15182.42662	1	66	42	5.93	19.38	157.7	70.5	NA	NA	NA	NA	NA	NA	50170.31293	0.28	1	0.07	1	0.07	1	0.35	1	2.44	0	0.35	1	0.4	0	0.07	1	0.65	0	0.42	1	115	NA	NA	NA	NA	NA
1457	42931	1	4	3	NA	NA	0.5	12294.88653	12245.35025	2	70	321	10.49	19.3	115.4	62.1	NA	NA	NA	NA	NA	NA	NA	NA	NA	NA	NA	NA	NA	NA	NA	NA	NA	NA	NA	NA	NA	NA	NA	NA	NA	NA	NA	NA	NA	NA	NA	NA	NA
1458	42932	2	42	3	5	1	5	129047.3825	133678.2268	2	65	1676	16.65	23.17	157.4	72	2	-1	-1.25	1	NA	2	471481.9907	0.28	1	0.07	1	0.07	1	0.35	1	1.7	0	0.35	1	0.31	0	0.07	1	6.78	0	0.42	1	134	1	0	0	2	2
1459	42933	2	10	1	NA	NA	1.74	7975.588282	7889.149922	2	73	NA	NA	15.18	141.3	57.7	NA	NA	NA	NA	NA	NA	NA	NA	NA	NA	NA	NA	NA	NA	NA	NA	NA	NA	NA	NA	NA	NA	NA	NA	NA	NA	NA	NA	NA	NA	NA	NA	NA
1460	42934	2	2	1	NA	NA	0.66	10580.65953	11387.36047	2	72	96	7.94	17.33	92.1	53.4	NA	NA	NA	NA	NA	NA	NA	NA	NA	NA	NA	NA	NA	NA	NA	NA	NA	NA	NA	NA	NA	NA	NA	NA	NA	NA	NA	NA	NA	NA	NA	NA	NA
1461	42935	2	59	3	5	1	5	90611.41206	90957.14833	2	73	2484	5.77	28.31	163.2	101	1	-4.25	-4	1	NA	1	NA	NA	NA	NA	NA	NA	NA	NA	NA	NA	NA	NA	NA	NA	NA	NA	NA	NA	NA	NA	NA	NA	NA	NA	0	2	1
1462	42936	2	11	1	NA	NA	2.28	7269.084406	7234.881247	1	65	684	8.05	26.25	149.4	85.8	NA	NA	NA	NA	NA	NA	NA	NA	NA	NA	NA	NA	NA	NA	NA	NA	NA	NA	NA	NA	NA	NA	NA	NA	NA	NA	NA	NA	NA	NA	NA	NA	NA
1463	42937	1	22	1	3	5	1.28	24584.04627	25199.92032	1	63	755	9.64	32.26	181.6	108.5	1	-1.25	88	1	NA	2	NA	NA	NA	NA	NA	NA	NA	NA	NA	NA	NA	NA	NA	NA	NA	NA	NA	NA	NA	NA	NA	NA	NA	NA	NA	NA	NA
1464	42938	2	2	3	NA	NA	0.7	8783.330861	9790.349003	1	63	781	5.71	16.54	89	47.8	NA	NA	NA	NA	NA	NA	NA	NA	NA	NA	NA	NA	NA	NA	NA	NA	NA	NA	NA	NA	NA	NA	NA	NA	NA	NA	NA	NA	NA	NA	NA	NA	NA
1465	42939	1	26	4	3	1	1.66	25926.27433	26008.38597	1	72	776	12.51	34.93	170.3	111.5	2	-0.25	-1	2	2	2	NA	NA	NA	NA	NA	NA	NA	NA	NA	NA	NA	NA	NA	NA	NA	NA	NA	NA	NA	NA	NA	NA	NA	NA	NA	NA	NA
1466	42940	2	71	3	2	4	0.69	19606.00553	20988.11386	1	61	734	8.63	25.02	169.4	98.6	1	0.5	1	1	NA	2	NA	NA	NA	NA	NA	NA	NA	NA	NA	NA	NA	NA	NA	NA	NA	NA	NA	NA	NA	NA	NA	NA	NA	NA	0	2	2
1467	42941	2	70	3	3	1	1.42	31860.18762	31487.21337	1	61	350	4.84	28.34	163	99	2	-1.75	88	2	2	2	NA	NA	NA	NA	NA	NA	NA	NA	NA	NA	NA	NA	NA	NA	NA	NA	NA	NA	NA	NA	NA	NA	NA	NA	0	2	1
1468	42942	1	5	1	NA	NA	1.36	27053.19184	29668.24736	1	65	94	11.83	14.5	107	45.4	NA	NA	NA	NA	NA	NA	NA	NA	NA	NA	NA	NA	NA	NA	NA	NA	NA	NA	NA	NA	NA	NA	NA	NA	NA	NA	NA	NA	NA	NA	NA	NA	NA
1469	42943	2	0	2	NA	NA	0.42	5487.433011	6352.124621	2	61	443	12.9	NA	NA	NA	NA	NA	NA	NA	NA	NA	NA	NA	NA	NA	NA	NA	NA	NA	NA	NA	NA	NA	NA	NA	NA	NA	NA	NA	NA	NA	NA	NA	NA	NA	NA	NA	NA
1470	42944	2	11	4	NA	NA	4.83	7822.107198	8011.878451	2	70	233	8.92	17.82	146.4	59.9	NA	NA	NA	NA	NA	NA	23165.56801	0.28	1	0.07	1	0.07	1	0.35	1	3.22	0	0.35	1	0.44	0	0.07	1	0.48	0	0.42	1	82	NA	NA	NA	NA	NA
1471	42945	1	6	3	NA	NA	1.16	28058.667	34191.21423	1	71	5814	8.46	14.57	124	54.4	NA	NA	NA	NA	NA	NA	NA	NA	NA	NA	NA	NA	NA	NA	NA	NA	NA	NA	NA	NA	NA	NA	NA	NA	NA	NA	NA	NA	NA	NA	NA	NA	NA
1472	42946	1	67	4	3	2	2.42	8567.88471	8568.953021	2	59	786	4.53	21.84	161.4	92	1	88	88	1	NA	2	NA	NA	NA	NA	NA	NA	NA	NA	NA	NA	NA	NA	NA	NA	NA	NA	NA	NA	NA	NA	NA	NA	NA	NA	NA	2	2
1473	42947	1	66	3	1	1	5	40868.48014	42345.52472	2	69	127	13.36	21.11	176.7	89	1	2.25	2.25	1	NA	1	NA	NA	NA	NA	NA	NA	NA	NA	NA	NA	NA	NA	NA	NA	NA	NA	NA	NA	NA	NA	NA	NA	NA	NA	1	2	2
1474	42948	1	41	3	4	5	4.75	90414.49484	90397.29865	1	63	429	10.16	32.93	174	102.8	2	-0.5	-0.25	1	NA	2	NA	NA	NA	NA	NA	NA	NA	NA	NA	NA	NA	NA	NA	NA	NA	NA	NA	NA	NA	NA	NA	NA	NA	NA	0	2	2
1475	42949	2	60	3	4	1	5	55604.39463	56250.23217	1	67	432	5.2	28.68	159.2	98	2	0	0	1	NA	2	NA	NA	NA	NA	NA	NA	NA	NA	NA	NA	NA	NA	NA	NA	NA	NA	NA	NA	NA	NA	NA	NA	NA	NA	0	2	2
1476	42950	2	40	3	4	1	5	104634.4269	107616.6816	2	66	843	26.26	36.25	161.8	108.9	1	-0.25	-0.5	NA	NA	2	379563.1381	0.28	1	0.07	1	0.07	1	0.35	1	0.19	0	0.35	1	0.31	0	0.07	1	0.45	0	0.42	1	37	NA	NA	0	2	2
1477	42951	2	7	1	NA	NA	1.36	8232.079496	8210.980409	1	74	619	12.41	21.29	142.6	78.5	NA	NA	NA	NA	NA	NA	NA	NA	NA	NA	NA	NA	NA	NA	NA	NA	NA	NA	NA	NA	NA	NA	NA	NA	NA	NA	NA	NA	NA	NA	NA	NA	NA
1478	42952	1	11	3	NA	NA	3.54	39705.91552	45196.67288	2	62	88	15.47	19.36	135.6	65	NA	NA	NA	NA	NA	NA	NA	NA	NA	NA	NA	NA	NA	NA	NA	NA	NA	NA	NA	NA	NA	NA	NA	NA	NA	NA	NA	NA	NA	NA	NA	NA	NA
1479	42953	2	31	3	5	5	3.85	94752.68026	94790.86885	2	61	9318	12.98	24.43	177.3	90.5	2	-2.25	-2	1	NA	2	NA	NA	NA	NA	NA	NA	NA	NA	NA	NA	NA	NA	NA	NA	NA	NA	NA	NA	NA	NA	NA	NA	NA	NA	NA	NA	NA
1480	42954	2	10	2	NA	NA	0.94	6803.733724	7486.655917	2	62	332	9.24	25.49	142.7	83.2	NA	NA	NA	NA	NA	NA	NA	NA	NA	NA	NA	NA	NA	NA	NA	NA	NA	NA	NA	NA	NA	NA	NA	NA	NA	NA	NA	NA	NA	NA	NA	NA	NA
1481	42955	2	0	3	NA	NA	1.21	11308.42089	11295.98003	2	59	0	7.8	NA	NA	NA	NA	NA	NA	NA	NA	NA	NA	NA	NA	NA	NA	NA	NA	NA	NA	NA	NA	NA	NA	NA	NA	NA	NA	NA	NA	NA	NA	NA	NA	NA	NA	NA	NA
1482	42956	2	19	2	NA	NA	1.65	11027.55931	11364.25822	2	68	60	18.81	25.2	153.8	83.8	NA	-1	-1.25	NA	NA	2	36671.50338	0.28	1	0.07	1	0.07	1	0.35	1	1.89	0	0.35	1	0.27	0	0.07	1	0.49	0	0.42	1	108	NA	NA	NA	NA	NA
1483	42957	1	8	1	NA	NA	3.13	9574.074171	10531.17606	2	64	925	17.23	17.61	129.2	59.1	NA	NA	NA	NA	NA	NA	34800.26032	0.48	0	0.07	1	0.07	1	0.35	1	1.17	0	0.35	1	0.27	0	0.07	1	0.68	0	0.42	1	37	NA	NA	NA	NA	NA
1484	42958	1	37	4	4	1	1.85	18414.79906	19616.93685	2	74	383	11.03	28.95	176.5	103.5	2	-6.25	-4.5	1	NA	2	73708.78373	0.49	0	0.07	1	0.07	1	0.35	1	1.19	0	0.35	1	0.75	0	0.33	0	4.72	0	0.42	1	367	NA	NA	NA	NA	NA
1485	42959	1	9	1	NA	NA	NA	10009.79483	11786.95158	2	71	176	16.99	18.03	126.6	57	NA	NA	NA	NA	NA	NA	38949.9692	0.6	0	0.07	1	0.07	1	0.35	1	1.31	0	0.35	1	1.82	0	0.07	1	0.92	0	1.43	0	69	NA	NA	NA	NA	NA
1486	42960	2	59	3	3	1	5	95352.03813	95049.18628	1	60	976	6.02	24.75	164.3	94.4	2	-0.25	-0.5	1	NA	2	271892.7362	0.93	0	0.07	1	0.07	1	0.35	1	2.38	0	1.14	0	0.1	0	0.07	1	0.18	0	0.42	1	80	1	2	0	2	2
1487	42961	2	80	3	1	2	2.59	36136.80661	39464.29064	2	60	439	7.55	29.77	154.1	101.5	2	-1.25	-1.75	2	2	1	NA	NA	NA	NA	NA	NA	NA	NA	NA	NA	NA	NA	NA	NA	NA	NA	NA	NA	NA	NA	NA	NA	NA	NA	0	2	2
1488	42962	1	18	3	NA	NA	NA	47072.46118	47506.13828	2	69	3002	24.29	22.57	168.9	74	NA	0.25	0.25	NA	NA	2	NA	NA	NA	NA	NA	NA	NA	NA	NA	NA	NA	NA	NA	NA	NA	NA	NA	NA	NA	NA	NA	NA	NA	NA	NA	NA	NA
1489	42963	2	11	1	NA	NA	5	5188.611163	5084.44335	2	70	5702	4.31	22.74	151.5	73.6	NA	NA	NA	NA	NA	NA	NA	NA	NA	NA	NA	NA	NA	NA	NA	NA	NA	NA	NA	NA	NA	NA	NA	NA	NA	NA	NA	NA	NA	NA	NA	NA	NA
1490	42964	1	10	1	NA	NA	1.01	9668.623982	10151.94392	2	72	NA	NA	40.13	141.2	118.3	NA	NA	NA	NA	NA	NA	NA	NA	NA	NA	NA	NA	NA	NA	NA	NA	NA	NA	NA	NA	NA	NA	NA	NA	NA	NA	NA	NA	NA	NA	NA	NA	NA
1491	42965	1	5	1	NA	NA	1.3	8777.017302	8929.61485	1	65	374	12.26	15.88	112.8	53.3	NA	NA	NA	NA	NA	NA	NA	NA	NA	NA	NA	NA	NA	NA	NA	NA	NA	NA	NA	NA	NA	NA	NA	NA	NA	NA	NA	NA	NA	NA	NA	NA	NA
1492	42966	2	9	2	NA	NA	1.17	11178.18804	10953.77203	2	61	50	6.79	15.71	139.1	60.6	NA	NA	NA	NA	NA	NA	NA	NA	NA	NA	NA	NA	NA	NA	NA	NA	NA	NA	NA	NA	NA	NA	NA	NA	NA	NA	NA	NA	NA	NA	NA	NA	NA
1493	42967	2	19	1	NA	NA	NA	14295.2796	14354.43678	2	71	615	11.75	28.32	162.2	91.9	NA	0	-0.75	NA	NA	2	NA	NA	NA	NA	NA	NA	NA	NA	NA	NA	NA	NA	NA	NA	NA	NA	NA	NA	NA	NA	NA	NA	NA	NA	NA	NA	NA
1494	42968	2	4	1	NA	NA	0.6	10577.52057	11374.26917	1	74	621	30.59	15.93	102.4	52.2	NA	NA	NA	NA	NA	NA	NA	NA	NA	NA	NA	NA	NA	NA	NA	NA	NA	NA	NA	NA	NA	NA	NA	NA	NA	NA	NA	NA	NA	NA	NA	NA	NA
1495	42969	1	34	3	5	1	0.5	24472.7508	25222.86733	1	69	1963	19.89	32.16	177.3	112.7	2	-2.5	-3.5	1	NA	2	78298.79415	0.28	1	0.07	1	0.07	1	0.35	1	2.89	0	0.35	1	0.07	1	0.28	0	0.59	0	0.42	1	180	NA	NA	NA	NA	NA
1496	42970	2	3	2	NA	NA	2.36	13754.4495	15717.07642	2	72	483	10.44	16.63	108	55.6	NA	NA	NA	NA	NA	NA	NA	NA	NA	NA	NA	NA	NA	NA	NA	NA	NA	NA	NA	NA	NA	NA	NA	NA	NA	NA	NA	NA	NA	NA	NA	NA	NA
1497	42971	1	10	2	NA	NA	0.34	10466.83434	10436.15045	2	61	839	23.1	15.58	145.1	59	NA	NA	NA	NA	NA	NA	34486.24829	0.42	0	0.07	1	0.07	1	0.35	1	2.19	0	0.35	1	0.57	0	0.15	0	1.43	0	0.42	1	162	NA	NA	NA	NA	NA
1498	42972	1	10	3	NA	NA	0.75	32065.58544	33085.31852	2	62	169	7.21	14.54	146	55.4	NA	NA	NA	NA	NA	NA	NA	NA	NA	NA	NA	NA	NA	NA	NA	NA	NA	NA	NA	NA	NA	NA	NA	NA	NA	NA	NA	NA	NA	NA	NA	NA	NA
1499	42973	2	37	3	3	1	3.54	79636.81147	80353.08529	2	59	54	3.1	23.96	162.8	79.6	1	0.5	0.25	1	NA	1	NA	NA	NA	NA	NA	NA	NA	NA	NA	NA	NA	NA	NA	NA	NA	NA	NA	NA	NA	NA	NA	NA	NA	NA	NA	NA	NA
1500	42974	1	37	3	2	1	0.57	22514.97392	23648.71472	2	59	594	4.81	30.12	183.4	115.5	1	0.25	-0.5	1	NA	1	NA	NA	NA	NA	NA	NA	NA	NA	NA	NA	NA	NA	NA	NA	NA	NA	NA	NA	NA	NA	NA	NA	NA	NA	NA	NA	NA
1501	42975	1	80	3	3	2	2.76	19678.61104	19979.55052	1	63	181	18.71	25.78	161.1	99.8	2	-1	88	1	NA	2	NA	NA	NA	NA	NA	NA	NA	NA	NA	NA	NA	NA	NA	NA	NA	NA	NA	NA	NA	NA	NA	NA	4	2	NA	2	2
1502	42976	2	5	4	NA	NA	1.14	12602.17292	12831.08778	1	63	802	9.71	16.22	117	54	NA	NA	NA	NA	NA	NA	NA	NA	NA	NA	NA	NA	NA	NA	NA	NA	NA	NA	NA	NA	NA	NA	NA	NA	NA	NA	NA	NA	NA	NA	NA	NA	NA
1503	42977	2	38	2	3	1	1.06	28271.07234	28358.23583	2	61	56	3.3	26.52	155.7	87	2	-0.75	-0.75	1	NA	2	86882.85247	1.21	0	0.07	1	0.07	1	0.35	1	1.89	0	0.35	1	0.56	0	0.07	1	3.25	0	0.42	1	196	NA	NA	NA	NA	NA
1504	42978	1	79	3	1	1	1.1	8872.862854	8711.437723	1	67	1223	12.74	26.35	184.3	112.8	2	-0.75	0	2	2	1	NA	NA	NA	NA	NA	NA	NA	NA	NA	NA	NA	NA	NA	NA	NA	NA	NA	NA	NA	NA	NA	NA	NA	NA	0	2	2
1505	42979	1	44	1	2	1	0	24613.89336	25381.65321	1	71	724	9.72	28.02	179.9	108.5	2	0.25	0.25	1	NA	2	NA	NA	NA	NA	NA	NA	NA	NA	NA	NA	NA	NA	NA	NA	NA	NA	NA	NA	NA	NA	NA	NA	NA	NA	0	2	2
1506	42980	1	14	4	NA	NA	1.69	14389.4415	14580.17402	1	68	1246	9.38	23.02	163.2	75.5	NA	-1.5	-1.25	NA	NA	NA	NA	NA	NA	NA	NA	NA	NA	NA	NA	NA	NA	NA	NA	NA	NA	NA	NA	NA	NA	NA	NA	NA	NA	NA	NA	NA	NA
1507	42981	2	65	1	2	1	NA	7480.950035	7290.554173	1	71	209	5.95	28.62	157.5	96.2	1	0.5	0.75	1	NA	2	NA	NA	NA	NA	NA	NA	NA	NA	NA	NA	NA	NA	NA	NA	NA	NA	NA	NA	NA	NA	NA	NA	NA	NA	0	2	2
1508	42982	1	58	3	4	1	5	82326.83785	82477.36674	1	60	858	22.48	23.97	177	82	2	0.5	-0.25	1	NA	2	NA	NA	NA	NA	NA	NA	NA	NA	NA	NA	NA	NA	NA	NA	NA	NA	NA	NA	NA	NA	NA	NA	NA	NA	0	2	2
1509	42983	1	14	4	NA	NA	3.22	23065.47904	23371.21274	2	65	314	14.2	18.04	148.9	63.7	NA	-0.25	0	NA	NA	NA	NA	NA	NA	NA	NA	NA	NA	NA	NA	NA	NA	NA	NA	NA	NA	NA	NA	NA	NA	NA	NA	NA	NA	NA	NA	NA	NA
1510	42984	1	28	1	1	6	0.58	31733.91633	32582.25366	1	69	76	3.86	25.41	169.5	81	1	-0.25	0	1	NA	2	NA	NA	NA	NA	NA	NA	NA	NA	NA	NA	NA	NA	NA	NA	NA	NA	NA	NA	NA	NA	NA	NA	NA	NA	NA	NA	NA
1511	42985	1	63	3	2	1	0.95	19060.51631	18648.21492	1	59	1190	2.72	25.75	182	121	1	-1	-4.5	2	2	1	NA	NA	NA	NA	NA	NA	NA	NA	NA	NA	NA	NA	NA	NA	NA	NA	NA	NA	NA	NA	NA	NA	NA	NA	0	2	2
1512	42986	2	32	4	4	6	1.27	22829.99507	23221.4523	2	74	294	1.9	29.75	156.1	88.2	2	NA	NA	NA	NA	2	NA	NA	NA	NA	NA	NA	NA	NA	NA	NA	NA	NA	NA	NA	NA	NA	NA	NA	NA	NA	NA	NA	NA	NA	NA	NA	NA
1513	42987	2	61	3	5	1	4.38	55310.0861	57654.92135	1	63	1772	8.14	32.38	166.8	107.3	1	0.25	-2	1	NA	1	NA	NA	NA	NA	NA	NA	NA	NA	NA	NA	NA	NA	NA	NA	NA	NA	NA	NA	NA	NA	NA	NA	NA	NA	0	2	2
1514	42988	1	9	3	NA	NA	0.88	22482.1161	22789.78141	2	59	284	18.28	15.09	134.5	57.8	NA	NA	NA	NA	NA	NA	NA	NA	NA	NA	NA	NA	NA	NA	NA	NA	NA	NA	NA	NA	NA	NA	NA	NA	NA	NA	NA	NA	NA	NA	NA	NA	NA
1515	42989	1	12	1	NA	NA	NA	10783.64159	10891.30042	2	64	178	7.9	18.4	143.5	66	NA	-1	-1	NA	NA	NA	NA	NA	NA	NA	NA	NA	NA	NA	NA	NA	NA	NA	NA	NA	NA	NA	NA	NA	NA	NA	NA	NA	NA	NA	NA	NA	NA
1516	42990	1	2	3	NA	NA	2.12	30400.6732	30473.0161	2	62	603	8.65	16.59	90.2	47.5	NA	NA	NA	NA	NA	NA	NA	NA	NA	NA	NA	NA	NA	NA	NA	NA	NA	NA	NA	NA	NA	NA	NA	NA	NA	NA	NA	NA	NA	NA	NA	NA	NA
1517	42991	2	30	1	1	4	1.93	20569.26269	20346.76586	2	71	84	11.2	36.1	157.1	103.7	2	0	0.25	1	NA	2	NA	NA	NA	NA	NA	NA	NA	NA	NA	NA	NA	NA	NA	NA	NA	NA	NA	NA	NA	NA	NA	NA	NA	NA	NA	NA	NA
1518	42992	2	12	4	NA	NA	3.07	13456.45037	13917.21565	2	68	192	6.05	28.83	162.9	94.6	NA	0	-0.25	NA	NA	NA	39974.02481	0.42	0	0.07	1	0.07	1	0.35	1	7.13	0	0.35	1	1.07	0	0.07	1	2.15	0	0.42	1	193	NA	NA	NA	NA	NA
1519	42993	1	55	2	3	1	2.36	14772.34746	14808.85681	2	61	447	19.52	33	171.1	105.8	1	-2.25	-1.75	1	NA	1	NA	NA	NA	NA	NA	NA	NA	NA	NA	NA	NA	NA	NA	NA	NA	NA	NA	NA	NA	NA	NA	NA	NA	NA	0	2	2
1520	42994	1	24	3	4	5	0.55	38148.92115	0	1	64	NA	NA	NA	NA	NA	2	NA	NA	NA	NA	2	NA	NA	NA	NA	NA	NA	NA	NA	NA	NA	NA	NA	NA	NA	NA	NA	NA	NA	NA	NA	NA	NA	NA	NA	NA	NA	NA
1521	42995	2	2	3	NA	NA	1.17	10628.9679	10815.46751	2	63	464	10.65	15.47	84.7	46.6	NA	NA	NA	NA	NA	NA	NA	NA	NA	NA	NA	NA	NA	NA	NA	NA	NA	NA	NA	NA	NA	NA	NA	NA	NA	NA	NA	NA	NA	NA	NA	NA	NA
1522	42996	2	12	5	NA	NA	0.06	30368.80942	31115.98911	2	67	290	4.33	13.59	132.9	55	NA	NA	NA	NA	NA	NA	103590.9931	0.8	0	0.07	1	0.07	1	0.35	1	16.24	0	0.35	1	0.07	1	0.19	0	6.55	0	0.42	1	107	NA	NA	NA	NA	NA
1523	42997	1	32	3	3	4	0.59	21157.0524	21325.08246	1	60	1950	47.35	22.18	189.8	82	1	-1.75	-1.25	1	NA	2	NA	NA	NA	NA	NA	NA	NA	NA	NA	NA	NA	NA	NA	NA	NA	NA	NA	NA	NA	NA	NA	NA	NA	NA	NA	NA	NA
1524	42998	2	17	3	NA	NA	5	56243.88768	57826.7274	1	74	382	10.46	24.85	150.8	80.2	NA	-1.5	-1.5	NA	NA	2	NA	NA	NA	NA	NA	NA	NA	NA	NA	NA	NA	NA	NA	NA	NA	NA	NA	NA	NA	NA	NA	NA	NA	NA	NA	NA	NA
1525	42999	1	3	3	NA	NA	5	38014.30844	38104.76911	1	61	149	8.35	15.46	107.3	49.6	NA	NA	NA	NA	NA	NA	NA	NA	NA	NA	NA	NA	NA	NA	NA	NA	NA	NA	NA	NA	NA	NA	NA	NA	NA	NA	NA	NA	NA	NA	NA	NA	NA
1526	43000	2	0	1	NA	NA	0.99	3242.589868	3631.050106	1	62	186	2.85	NA	NA	NA	NA	NA	NA	NA	NA	NA	NA	NA	NA	NA	NA	NA	NA	NA	NA	NA	NA	NA	NA	NA	NA	NA	NA	NA	NA	NA	NA	NA	NA	NA	NA	NA	NA
1527	43001	2	57	4	4	2	1.17	16870.49821	17177.76849	1	59	548	3.97	19.91	143.5	72.6	2	-1.25	-2.25	2	2	1	NA	NA	NA	NA	NA	NA	NA	NA	NA	NA	NA	NA	NA	NA	NA	NA	NA	NA	NA	NA	NA	NA	NA	NA	0	2	2
1528	43002	1	8	1	NA	NA	0.66	13768.91147	13614.65406	1	66	888	6.91	15.48	118.4	57.3	NA	NA	NA	NA	NA	NA	44989.61016	0.28	1	0.07	1	0.11	0	0.35	1	1.58	0	1.52	0	0.2	0	0.07	1	0.54	0	0.42	1	88	NA	NA	NA	NA	NA
1529	43003	2	3	3	NA	NA	4.01	48315.52331	56264.7963	2	62	399	4.42	14.31	100.3	48.8	NA	NA	NA	NA	NA	NA	NA	NA	NA	NA	NA	NA	NA	NA	NA	NA	NA	NA	NA	NA	NA	NA	NA	NA	NA	NA	NA	NA	NA	NA	NA	NA	NA
1530	43004	2	64	3	1	1	1.62	23989.80008	24268.43837	1	60	5902	26.77	38.93	158.5	118.6	2	-2	-1	1	NA	1	NA	NA	NA	NA	NA	NA	NA	NA	NA	NA	NA	NA	NA	NA	NA	NA	NA	NA	NA	NA	NA	NA	NA	NA	0	2	2
1531	43005	2	80	3	2	2	0.14	46088.49823	64182.35335	2	60	NA	NA	25.19	143.4	88.3	7	-1.75	88	1	NA	1	177855.1161	0.28	1	0.07	1	0.07	1	0.35	1	0.31	0	0.35	1	0.07	1	0.07	1	0.1	0	0.42	1	21	NA	NA	NA	2	2
1532	43006	1	0	2	NA	NA	3.98	5188.336762	5555.084729	2	66	NA	NA	NA	NA	NA	NA	NA	NA	NA	NA	NA	NA	NA	NA	NA	NA	NA	NA	NA	NA	NA	NA	NA	NA	NA	NA	NA	NA	NA	NA	NA	NA	NA	NA	NA	NA	NA	NA
1533	43007	1	47	5	5	1	5	84862.16185	86757.61286	1	73	261	10.8	23.74	166.6	87.4	2	-1.25	-0.75	2	1	2	NA	NA	NA	NA	NA	NA	NA	NA	NA	NA	NA	NA	NA	NA	NA	NA	NA	NA	NA	NA	NA	NA	NA	NA	0	2	2
1534	43008	2	31	3	4	1	2.9	72384.68021	73275.4324	1	63	190	20.48	41.08	159.8	123.5	2	-5.5	-5.75	NA	NA	2	NA	NA	NA	NA	NA	NA	NA	NA	NA	NA	NA	NA	NA	NA	NA	NA	NA	NA	NA	NA	NA	NA	NA	NA	NA	NA	NA
1535	43009	1	16	3	NA	NA	0.9	28677.02465	29188.25615	1	68	2692	20.85	40.68	177.6	123.3	NA	-0.5	-0.75	NA	NA	2	NA	NA	NA	NA	NA	NA	NA	NA	NA	NA	NA	NA	NA	NA	NA	NA	NA	NA	NA	NA	NA	NA	NA	NA	NA	NA	NA
1536	43010	1	19	4	NA	NA	1.18	13299.08329	13556.14185	1	61	661	19.61	16.67	183.1	65.6	NA	-1.5	-1.5	NA	NA	2	NA	NA	NA	NA	NA	NA	NA	NA	NA	NA	NA	NA	NA	NA	NA	NA	NA	NA	NA	NA	NA	NA	NA	NA	NA	NA	NA
1537	43011	1	19	4	NA	NA	2.17	15230.39396	15576.20737	2	67	251	19.04	22.15	178.4	76.1	NA	-0.5	-0.25	NA	NA	1	NA	NA	NA	NA	NA	NA	NA	NA	NA	NA	NA	NA	NA	NA	NA	NA	NA	NA	NA	NA	NA	NA	NA	NA	NA	NA	NA
1538	43012	2	13	1	NA	NA	1.45	10809.56738	11139.61045	1	65	356	9.4	18.74	159.2	71	NA	-6.5	-5.5	NA	NA	NA	35946.58396	1.62	0	0.07	1	0.07	1	0.35	1	2.25	0	0.35	1	0.25	0	0.07	1	1.08	0	0.42	1	108	NA	NA	NA	NA	NA
1539	43013	1	0	1	NA	NA	1.85	4981.058669	4849.715631	2	62	0	5.38	NA	NA	NA	NA	NA	NA	NA	NA	NA	NA	NA	NA	NA	NA	NA	NA	NA	NA	NA	NA	NA	NA	NA	NA	NA	NA	NA	NA	NA	NA	NA	NA	NA	NA	NA	NA
1540	43014	2	10	1	NA	NA	0.91	11150.37607	11097.91031	2	66	490	9.77	14.03	138.2	56	NA	NA	NA	NA	NA	NA	NA	NA	NA	NA	NA	NA	NA	NA	NA	NA	NA	NA	NA	NA	NA	NA	NA	NA	NA	NA	NA	NA	NA	NA	NA	NA	NA
1541	43015	1	80	3	3	5	1.92	20862.8534	21640.46941	1	61	138	13.35	25	178.9	96.2	2	NA	NA	9	1	1	71997.67452	NA	NA	NA	NA	NA	NA	NA	NA	NA	NA	NA	NA	NA	NA	NA	NA	NA	NA	NA	NA	NA	NA	NA	NA	1	2
1542	43016	2	73	3	3	1	2.1	44662.23725	48443.39708	2	66	1762	10.34	21.92	151.5	78.5	1	2.75	2	1	NA	1	NA	NA	NA	NA	NA	NA	NA	NA	NA	NA	NA	NA	NA	NA	NA	NA	NA	NA	NA	NA	NA	NA	NA	NA	0	2	1
1543	43017	2	55	3	3	3	1.15	31250.8543	31151.59708	2	59	1276	4.4	NA	NA	NA	1	1.5	1.5	1	NA	2	NA	NA	NA	NA	NA	NA	NA	NA	NA	NA	NA	NA	NA	NA	NA	NA	NA	NA	NA	NA	NA	NA	NA	NA	0	2	1
1544	43018	2	68	1	1	5	0.7	5858.771678	5685.515005	2	67	352	7.43	35	146	104.7	2	1.5	2.25	2	1	1	NA	NA	NA	NA	NA	NA	NA	NA	NA	NA	NA	NA	NA	NA	NA	NA	NA	NA	NA	NA	NA	NA	0	1	0	2	2
1545	43019	1	60	3	1	3	1.46	57758.90152	64097.94482	2	62	709	15.22	30.22	161.9	109.7	2	1.5	1.25	1	NA	1	213253.3672	0.28	1	0.07	1	0.07	1	0.35	1	2.44	0	0.54	0	1.93	0	0.2	0	0.75	0	2.23	0	69	NA	NA	NA	1	2
1546	43020	2	80	3	2	2	NA	19469.39922	23685.5234	1	70	528	9.27	34.33	153.6	106.5	1	88	-1.75	1	NA	1	NA	NA	NA	NA	NA	NA	NA	NA	NA	NA	NA	NA	NA	NA	NA	NA	NA	NA	NA	NA	NA	NA	2	2	0	1	2
1547	43021	1	15	3	NA	NA	4.72	64771.48651	66321.37967	2	63	194	4.3	31.1	171.8	104	NA	-0.25	0	NA	NA	NA	NA	NA	NA	NA	NA	NA	NA	NA	NA	NA	NA	NA	NA	NA	NA	NA	NA	NA	NA	NA	NA	NA	NA	NA	NA	NA	NA
1548	43022	2	46	4	2	3	0.8	21944.86028	21853.19142	1	67	179	5.42	25.45	155.2	84	1	-0.5	-0.25	2	1	1	NA	NA	NA	NA	NA	NA	NA	NA	NA	NA	NA	NA	NA	NA	NA	NA	NA	NA	NA	NA	NA	NA	NA	NA	0	2	2
1549	43023	2	61	1	3	1	4.75	5992.011661	5814.814791	1	60	1082	4.45	31.71	151.1	106.2	2	1	1	2	2	1	17909.19271	0.28	1	0.07	1	0.07	1	0.35	1	3.01	0	0.35	1	0.07	1	0.07	1	1.16	0	0.42	1	168	NA	NA	0	2	2
1550	43024	2	50	2	4	1	5	14963.35478	14787.20686	2	66	5723	14.84	30.56	152.2	97.2	1	1.5	1.75	1	NA	1	NA	NA	NA	NA	NA	NA	NA	NA	NA	NA	NA	NA	NA	NA	NA	NA	NA	NA	NA	NA	NA	NA	NA	NA	0	2	2
1551	43025	2	80	3	4	2	0.88	28968.55967	32598.5497	1	63	449	4.74	25.11	157.9	93.5	1	-1	-3	1	NA	1	NA	NA	NA	NA	NA	NA	NA	NA	NA	NA	NA	NA	NA	NA	NA	NA	NA	NA	NA	NA	NA	NA	NA	NA	2	2	1
1552	43026	2	38	1	2	6	1.45	15447.94938	15971.43588	1	65	1123	11.81	34.37	165.2	111	2	0	-0.25	1	NA	2	48932.65982	0.58	0	0.07	1	0.07	1	0.35	1	6.73	0	0.35	1	0.46	0	0.11	0	1.68	0	0.42	1	129	NA	NA	NA	NA	NA
1553	43027	2	9	2	NA	NA	NA	9046.947162	9502.701177	1	72	NA	NA	13.11	131.3	52.5	NA	NA	NA	NA	NA	NA	31708.07551	0.28	1	0.07	1	0.07	1	0.35	1	0.07	1	0.35	1	0.07	1	0.07	1	0.07	1	0.42	1	13	NA	NA	NA	NA	NA
1554	43028	1	11	3	NA	NA	3.13	47855.61631	54606.66613	2	67	547	14.08	21.4	150.7	72.5	NA	NA	NA	NA	NA	NA	NA	NA	NA	NA	NA	NA	NA	NA	NA	NA	NA	NA	NA	NA	NA	NA	NA	NA	NA	NA	NA	NA	NA	NA	NA	NA	NA
1555	43029	1	80	2	5	1	2.05	13320.63023	14144.26686	1	72	6320	7.66	27.28	147.8	97.7	1	88	88	1	NA	1	NA	NA	NA	NA	NA	NA	NA	NA	NA	NA	NA	NA	NA	NA	NA	NA	NA	NA	NA	NA	NA	NA	NA	NA	NA	2	2
1556	43030	1	72	3	3	3	1.15	10475.83262	10452.21326	2	67	995	7.05	30.89	173.7	110.2	2	0.5	1	1	NA	1	NA	NA	NA	NA	NA	NA	NA	NA	NA	NA	NA	NA	NA	NA	NA	NA	NA	NA	NA	NA	NA	NA	NA	NA	0	2	2
1557	43031	2	80	1	1	3	3.43	9049.862318	10421.64755	2	70	1088	3.86	19.5	149.7	67.4	2	-1	0.25	2	1	2	NA	NA	NA	NA	NA	NA	NA	NA	NA	NA	NA	NA	NA	NA	NA	NA	NA	NA	NA	NA	NA	NA	NA	NA	0	1	1
1558	43032	1	26	3	4	1	0.87	38834.20774	40261.23413	1	67	218	25.35	40.87	175.8	134.7	1	-0.25	-0.5	1	NA	2	113726.3248	0.28	1	0.07	1	0.07	1	0.35	1	0.84	0	0.35	1	0.31	0	0.07	1	1.47	0	0.42	1	158	NA	NA	NA	NA	NA
1559	43033	2	4	4	NA	NA	0.3	12038.07872	11559.65336	2	64	523	5.7	19.23	108.9	58.8	NA	NA	NA	NA	NA	NA	NA	NA	NA	NA	NA	NA	NA	NA	NA	NA	NA	NA	NA	NA	NA	NA	NA	NA	NA	NA	NA	NA	NA	NA	NA	NA	NA
1560	43034	1	3	1	NA	NA	2.45	14323.46473	15708.0206	2	66	143	7.79	19.78	95.4	55	NA	NA	NA	NA	NA	NA	NA	NA	NA	NA	NA	NA	NA	NA	NA	NA	NA	NA	NA	NA	NA	NA	NA	NA	NA	NA	NA	NA	NA	NA	NA	NA	NA
1561	43035	2	16	1	NA	NA	3.2	10727.02658	11054.54948	1	65	NA	NA	29.24	164.9	95.2	NA	0	0	NA	NA	2	35672.09937	0.28	1	0.07	1	0.07	1	0.35	1	6.49	0	0.35	1	0.94	0	0.29	0	NA	NA	0.42	1	266	NA	NA	NA	NA	NA
1562	43036	2	56	4	4	3	1.69	22105.5051	22859.74293	1	64	179	4.39	64.8	161.5	143	2	0.75	0.75	2	1	1	NA	NA	NA	NA	NA	NA	NA	NA	NA	NA	NA	NA	NA	NA	NA	NA	NA	NA	NA	NA	NA	NA	NA	NA	0	2	2
1563	43037	2	28	4	3	5	0.73	25806.78071	25664.41183	1	65	522	7.42	32.55	166	116.5	2	-0.75	-0.5	1	NA	2	NA	NA	NA	NA	NA	NA	NA	NA	NA	NA	NA	NA	NA	NA	NA	NA	NA	NA	NA	NA	NA	NA	NA	NA	NA	NA	NA
1564	43038	1	0	3	NA	NA	2.74	14446.48269	15523.83102	2	62	NA	NA	NA	NA	NA	NA	NA	NA	NA	NA	NA	NA	NA	NA	NA	NA	NA	NA	NA	NA	NA	NA	NA	NA	NA	NA	NA	NA	NA	NA	NA	NA	NA	NA	NA	NA	NA	NA
1565	43039	1	1	4	NA	NA	0.59	8884.285816	9004.840043	2	67	1143	4.82	NA	NA	NA	NA	NA	NA	NA	NA	NA	NA	NA	NA	NA	NA	NA	NA	NA	NA	NA	NA	NA	NA	NA	NA	NA	NA	NA	NA	NA	NA	NA	NA	NA	NA	NA	NA
1566	43040	1	4	1	NA	NA	2.01	15206.95756	15471.34629	2	65	NA	NA	15.58	106.3	54.1	NA	NA	NA	NA	NA	NA	NA	NA	NA	NA	NA	NA	NA	NA	NA	NA	NA	NA	NA	NA	NA	NA	NA	NA	NA	NA	NA	NA	NA	NA	NA	NA	NA
1567	43041	2	32	3	2	5	1.45	43691.97801	44016.16708	1	71	584	5.73	28.76	170.4	101	1	-2.5	-2.25	1	NA	2	121616.94	0.28	1	0.07	1	0.07	1	0.35	1	0.63	0	0.35	1	0.07	1	0.07	1	0.6	0	0.42	1	95	NA	NA	NA	NA	NA
1568	43042	2	12	3	NA	NA	4.31	57373.27426	57681.75649	1	59	59	10.85	28.06	163.5	85.3	NA	-6.5	-6.75	NA	NA	NA	NA	NA	NA	NA	NA	NA	NA	NA	NA	NA	NA	NA	NA	NA	NA	NA	NA	NA	NA	NA	NA	NA	NA	NA	NA	NA	NA
1569	43043	1	5	1	NA	NA	0.63	12354.75464	12734.48348	2	70	164	9.27	17.58	109.8	57.9	NA	NA	NA	NA	NA	NA	NA	NA	NA	NA	NA	NA	NA	NA	NA	NA	NA	NA	NA	NA	NA	NA	NA	NA	NA	NA	NA	NA	NA	NA	NA	NA	NA
1570	43044	2	28	3	5	1	3.98	98671.7689	102153.7249	2	63	331	8.55	23.46	166.7	82.9	1	0.25	0	1	NA	2	NA	NA	NA	NA	NA	NA	NA	NA	NA	NA	NA	NA	NA	NA	NA	NA	NA	NA	NA	NA	NA	NA	NA	NA	NA	NA	NA
1571	43045	2	1	3	NA	NA	5	30378.57801	0	1	65	NA	NA	NA	NA	NA	NA	NA	NA	NA	NA	NA	NA	NA	NA	NA	NA	NA	NA	NA	NA	NA	NA	NA	NA	NA	NA	NA	NA	NA	NA	NA	NA	NA	NA	NA	NA	NA	NA
1572	43046	2	10	3	NA	NA	1.24	25679.64513	25896.46126	1	61	207	4.47	19.32	147.8	71.5	NA	NA	NA	NA	NA	NA	NA	NA	NA	NA	NA	NA	NA	NA	NA	NA	NA	NA	NA	NA	NA	NA	NA	NA	NA	NA	NA	NA	NA	NA	NA	NA	NA
1573	43047	2	71	5	3	2	NA	37167.13286	46070.20923	1	59	202	7.17	22.15	169.2	90	1	-1.5	-0.25	2	1	9	127664.7237	0.28	1	0.07	1	0.07	1	0.52	0	1.97	0	0.35	1	0.26	0	0.07	1	0.64	0	0.42	1	55	NA	NA	0	2	2
1574	43048	2	16	4	NA	NA	NA	14608.86791	14722.11537	2	64	472	13.89	30.63	166.5	87.4	NA	-1.75	-1.75	NA	NA	2	42285.9155	0.28	1	0.07	1	0.07	1	0.35	1	0.31	0	0.35	1	0.13	0	0.07	1	0.39	0	0.42	1	75	NA	NA	NA	NA	NA
1575	43049	2	73	4	2	2	1.1	11869.63537	12335.63302	2	64	116	3.65	40.26	164.7	119.8	2	NA	NA	2	2	1	42946.10513	0.28	1	0.07	1	0.07	1	0.35	1	0.07	1	0.35	1	0.07	1	0.07	1	0.27	0	0.42	1	19	NA	NA	NA	1	2
1576	43050	2	44	4	3	1	3.57	30227.87557	32769.21252	1	59	496	7.84	27.67	163.2	91	2	-1.25	-1.75	NA	NA	2	97191.09738	0.28	1	0.07	1	0.07	1	0.35	1	1.45	0	0.35	1	0.12	0	0.07	1	0.26	0	0.42	1	58	NA	NA	0	2	2
1577	43051	2	46	4	2	5	NA	25996.1587	26456.32434	2	64	893	5.69	36.24	157.5	112.1	2	-2	-2.5	1	NA	1	NA	NA	NA	NA	NA	NA	NA	NA	NA	NA	NA	NA	NA	NA	NA	NA	NA	NA	NA	NA	NA	NA	NA	NA	0	2	2
1578	43052	1	14	2	NA	NA	1.16	14646.73958	14965.51475	1	69	551	5.62	27.11	170.7	98.3	NA	-3.25	-3.5	NA	NA	NA	NA	NA	NA	NA	NA	NA	NA	NA	NA	NA	NA	NA	NA	NA	NA	NA	NA	NA	NA	NA	NA	NA	NA	NA	NA	NA	NA
1579	43053	1	46	1	5	5	1.47	15222.69943	16748.23634	1	70	391	8.65	29.37	168.6	95.7	1	0.75	1.25	NA	NA	2	53054.76156	1.76	0	0.07	1	0.07	1	0.35	1	1.24	0	0.35	1	1.87	0	0.07	1	14.07	0	3.23	0	101	NA	NA	0	2	2
1580	43054	2	16	5	NA	NA	NA	14624.513	0	1	74	NA	NA	NA	NA	NA	NA	NA	NA	NA	NA	2	NA	NA	NA	NA	NA	NA	NA	NA	NA	NA	NA	NA	NA	NA	NA	NA	NA	NA	NA	NA	NA	NA	NA	NA	NA	NA	NA
1581	43055	2	15	3	NA	NA	1.9	57373.27426	57681.75649	1	59	1589	5.19	20.96	151.5	78	NA	-0.5	-0.25	NA	NA	NA	NA	NA	NA	NA	NA	NA	NA	NA	NA	NA	NA	NA	NA	NA	NA	NA	NA	NA	NA	NA	NA	NA	NA	NA	NA	NA	NA
1582	43056	2	37	1	1	1	0.9	15447.94938	15971.43588	1	65	552	10.42	29.05	158.4	92.9	2	-1.75	-0.5	2	2	2	NA	NA	NA	NA	NA	NA	NA	NA	NA	NA	NA	NA	NA	NA	NA	NA	NA	NA	NA	NA	NA	NA	NA	NA	NA	NA	NA
1583	43057	1	2	3	NA	NA	0.15	10760.13507	11785.07424	2	66	559	11.25	17.31	93.1	NA	NA	NA	NA	NA	NA	NA	NA	NA	NA	NA	NA	NA	NA	NA	NA	NA	NA	NA	NA	NA	NA	NA	NA	NA	NA	NA	NA	NA	NA	NA	NA	NA	NA
1584	43058	2	8	1	NA	NA	1.16	7088.753022	7139.124843	1	70	728	9.31	18.57	128.8	66	NA	NA	NA	NA	NA	NA	23821.42776	0.28	1	0.07	1	0.07	1	2.02	0	0.49	0	0.35	1	0.54	0	0.16	0	0.85	0	0.42	1	60	NA	NA	NA	NA	NA
1585	43059	1	5	3	NA	NA	1.48	14406.05476	14440.33609	1	61	164	6.64	16.37	113	52.4	NA	NA	NA	NA	NA	NA	NA	NA	NA	NA	NA	NA	NA	NA	NA	NA	NA	NA	NA	NA	NA	NA	NA	NA	NA	NA	NA	NA	NA	NA	NA	NA	NA
1586	43060	1	39	3	5	3	5	55681.86018	57041.51537	2	69	5109	10.74	25.28	183.8	88.9	2	-1.75	-5.5	1	NA	2	NA	NA	NA	NA	NA	NA	NA	NA	NA	NA	NA	NA	NA	NA	NA	NA	NA	NA	NA	NA	NA	NA	NA	NA	NA	NA	NA
1587	43061	1	2	1	NA	NA	0.69	8952.494743	9822.501811	1	71	652	10.55	17.07	92.8	48.4	NA	NA	NA	NA	NA	NA	NA	NA	NA	NA	NA	NA	NA	NA	NA	NA	NA	NA	NA	NA	NA	NA	NA	NA	NA	NA	NA	NA	NA	NA	NA	NA	NA
1588	43062	1	44	3	5	1	5	142249.3823	148503.8857	2	65	495	13.37	25.9	173.1	93.3	2	0.25	-0.5	1	NA	2	NA	NA	NA	NA	NA	NA	NA	NA	NA	NA	NA	NA	NA	NA	NA	NA	NA	NA	NA	NA	NA	NA	NA	NA	0	2	2
1589	43063	1	66	2	1	3	0.59	7297.431562	8079.50651	1	72	1127	7.86	NA	170.9	102	1	NA	NA	1	NA	2	25353.37101	0.74	0	0.07	1	0.07	1	0.35	1	4.33	0	0.99	0	2.67	0	0.07	1	1.69	0	6.29	0	216	NA	NA	NA	2	2
1590	43064	2	33	3	4	1	0.8	47963.0305	47982.36125	1	64	829	4.4	26.66	161.7	NA	1	-8	-5.25	NA	NA	2	NA	NA	NA	NA	NA	NA	NA	NA	NA	NA	NA	NA	NA	NA	NA	NA	NA	NA	NA	NA	NA	NA	NA	NA	NA	NA	NA
1591	43065	2	33	1	4	5	5	17102.32507	16917.32996	1	65	776	5.28	28.22	156.6	82.5	2	-3.5	-2.5	2	1	2	51830.65307	0.28	1	0.07	1	0.07	1	0.35	1	1.15	0	0.35	1	0.21	0	0.18	0	0.07	1	0.42	1	44	NA	NA	NA	NA	NA
1592	43066	2	80	4	4	1	0.8	13104.92612	0	2	67	NA	NA	NA	NA	NA	1	NA	NA	NA	NA	2	NA	NA	NA	NA	NA	NA	NA	NA	NA	NA	NA	NA	NA	NA	NA	NA	NA	NA	NA	NA	NA	NA	NA	NA	NA	2	2
1593	43067	2	30	1	4	5	3.82	28272.05506	28721.67053	2	65	1174	5.12	27.73	164.9	94.5	1	-0.5	-1	1	NA	2	NA	NA	NA	NA	NA	NA	NA	NA	NA	NA	NA	NA	NA	NA	NA	NA	NA	NA	NA	NA	NA	NA	NA	NA	NA	NA	NA
1594	43068	2	4	4	NA	NA	1.27	13636.22602	13883.92416	2	74	175	11.32	20.75	109.1	61.9	NA	NA	NA	NA	NA	NA	NA	NA	NA	NA	NA	NA	NA	NA	NA	NA	NA	NA	NA	NA	NA	NA	NA	NA	NA	NA	NA	NA	NA	NA	NA	NA	NA
1595	43069	2	10	4	NA	NA	3.49	9646.993707	10832.28391	1	68	2230	5.58	13.99	139.2	54.8	NA	NA	NA	NA	NA	NA	NA	NA	NA	NA	NA	NA	NA	NA	NA	NA	NA	NA	NA	NA	NA	NA	NA	NA	NA	NA	NA	NA	NA	NA	NA	NA	NA
1596	43070	1	14	3	NA	NA	5	58962.28625	62267.02532	1	63	570	15.45	21.97	171.2	74.2	NA	88	-0.5	NA	NA	NA	181604.9322	0.28	1	0.07	1	0.07	1	0.35	1	0.9	0	0.35	1	1.17	0	0.07	1	0.43	0	0.42	1	121	NA	NA	NA	NA	NA
1597	43071	1	40	2	1	6	2.29	17743.78766	18373.5773	2	62	125	20.66	29.64	164.9	102.4	2	0	-0.25	1	NA	2	NA	NA	NA	NA	NA	NA	NA	NA	NA	NA	NA	NA	NA	NA	NA	NA	NA	NA	NA	NA	NA	NA	NA	NA	0	2	2
1598	43072	1	7	1	NA	NA	0.7	9060.292371	9014.329489	1	65	217	8.98	22.11	133.5	76.3	NA	NA	NA	NA	NA	NA	29787.8424	0.28	1	0.07	1	0.07	1	0.35	1	1.2	0	0.35	1	0.73	0	0.07	1	1.24	0	0.42	1	158	NA	NA	NA	NA	NA
1599	43073	1	75	3	3	1	1.57	13578.05109	13387.64096	2	61	281	13.46	26.23	172.9	101.7	1	0.75	-0.5	1	NA	2	44540.57803	0.28	1	0.07	1	0.07	1	0.35	1	2.58	0	0.35	1	0.21	0	0.07	1	0.98	0	0.42	1	123	1	0	0	2	2
1600	43074	1	43	3	4	1	1.99	88836.10833	92556.61303	1	67	1204	8.83	24.03	170.2	90.5	1	-0.25	-0.75	1	NA	2	NA	NA	NA	NA	NA	NA	NA	NA	NA	NA	NA	NA	NA	NA	NA	NA	NA	NA	NA	NA	NA	NA	NA	NA	0	2	2
1601	43075	2	10	1	NA	NA	0.88	8588.536601	8416.111064	2	64	NA	NA	24.68	141.2	NA	NA	NA	NA	NA	NA	NA	NA	NA	NA	NA	NA	NA	NA	NA	NA	NA	NA	NA	NA	NA	NA	NA	NA	NA	NA	NA	NA	NA	NA	NA	NA	NA	NA
1602	43076	1	18	3	NA	NA	1.45	62362.03512	62210.93021	1	67	NA	NA	28.36	183.7	NA	NA	-0.5	-0.5	NA	NA	2	NA	NA	NA	NA	NA	NA	NA	NA	NA	NA	NA	NA	NA	NA	NA	NA	NA	NA	NA	NA	NA	NA	NA	NA	NA	NA	NA
1603	43077	2	62	1	2	3	0.95	7480.950035	7921.354103	1	71	451	2.82	32.22	150	NA	2	1.25	1	1	NA	1	24397.17554	0.28	1	0.07	1	0.44	0	0.35	1	5.14	0	0.35	1	0.52	0	0.07	1	3.71	0	0.42	1	126	NA	NA	NA	2	2
1604	43078	1	44	3	3	1	5	134968.747	134943.0769	2	60	330	15.26	27.89	182.9	111.1	1	2.25	2.25	1	NA	2	380991.4463	1.26	0	0.07	1	0.07	1	0.35	1	1.96	0	0.35	1	NA	NA	0.07	1	6.06	0	0.42	1	216	NA	NA	0	2	2
1605	43079	1	68	3	5	3	4.9	49330.97891	50485.97866	1	63	4283	7	27.28	176	103.7	2	-0.5	0	1	NA	2	NA	NA	NA	NA	NA	NA	NA	NA	NA	NA	NA	NA	NA	NA	NA	NA	NA	NA	NA	NA	NA	NA	0	0	0	2	2
1606	43080	2	80	3	5	1	2.19	32104.32519	35060.49757	1	59	NA	NA	22.38	153.9	78.4	2	NA	NA	NA	NA	1	NA	NA	NA	NA	NA	NA	NA	NA	NA	NA	NA	NA	NA	NA	NA	NA	NA	NA	NA	NA	NA	NA	NA	NA	NA	2	2
1607	43081	2	0	3	NA	NA	3.15	23353.78051	24101.45352	1	71	755	4.83	NA	NA	NA	NA	NA	NA	NA	NA	NA	NA	NA	NA	NA	NA	NA	NA	NA	NA	NA	NA	NA	NA	NA	NA	NA	NA	NA	NA	NA	NA	NA	NA	NA	NA	NA	NA
1608	43082	2	6	2	NA	NA	NA	13163.09994	12898.83436	2	61	2382	12.51	14.86	125.2	52.8	NA	NA	NA	NA	NA	NA	43040.10051	0.28	1	0.07	1	0.07	1	0.35	1	0.38	0	0.35	1	0.07	1	0.07	1	0.22	0	0.42	1	34	NA	NA	NA	NA	NA
1609	43083	2	12	3	NA	NA	5	81870.87268	82931.30182	1	71	657	12.03	16.29	163.4	66.5	NA	0.25	0.5	NA	NA	NA	NA	NA	NA	NA	NA	NA	NA	NA	NA	NA	NA	NA	NA	NA	NA	NA	NA	NA	NA	NA	NA	NA	NA	NA	NA	NA	NA
1610	43084	1	68	3	3	5	1.83	16345.47859	17844.39338	2	60	530	9.1	32.06	163.5	114.5	1	0	0	1	NA	1	59368.15888	0.28	1	0.07	1	0.07	1	0.35	1	0.35	0	0.35	1	0.07	1	0.12	0	0.44	0	0.42	1	98	NA	NA	0	2	2
1611	43085	1	73	4	2	1	2.54	12084.86642	13219.11463	2	67	792	7.44	30.04	179.6	106.7	1	-0.25	-0.25	NA	NA	2	NA	NA	NA	NA	NA	NA	NA	NA	NA	NA	NA	NA	NA	NA	NA	NA	NA	NA	NA	NA	NA	NA	NA	NA	NA	1	2
1612	43086	2	42	3	5	1	5	105878.3535	105858.4891	1	69	844	10.15	24.91	167.5	90.6	2	-1.75	-2	1	NA	2	NA	NA	NA	NA	NA	NA	NA	NA	NA	NA	NA	NA	NA	NA	NA	NA	NA	NA	NA	NA	NA	NA	NA	NA	0	2	2
1613	43087	2	39	5	5	1	5	67939.55392	69498.23923	1	73	417	7.23	27.45	157.4	83	2	0.5	0	1	NA	2	NA	NA	NA	NA	NA	NA	NA	NA	NA	NA	NA	NA	NA	NA	NA	NA	NA	NA	NA	NA	NA	NA	NA	NA	NA	NA	NA
1614	43088	1	10	4	NA	NA	1.94	8995.355722	10486.14617	1	64	NA	NA	18.28	148.1	65	NA	NA	NA	NA	NA	NA	NA	NA	NA	NA	NA	NA	NA	NA	NA	NA	NA	NA	NA	NA	NA	NA	NA	NA	NA	NA	NA	NA	NA	NA	NA	NA	NA
1615	43089	2	29	5	5	1	3.3	96555.33478	100881.7641	2	67	11499	15.63	25.56	153.1	97.1	2	-1.25	-1	2	1	2	NA	NA	NA	NA	NA	NA	NA	NA	NA	NA	NA	NA	NA	NA	NA	NA	NA	NA	NA	NA	NA	NA	NA	NA	NA	NA	NA
1616	43090	2	9	1	NA	NA	0.7	8050.759426	8157.341516	2	64	227	9.23	20.21	136.4	68.5	NA	NA	NA	NA	NA	NA	NA	NA	NA	NA	NA	NA	NA	NA	NA	NA	NA	NA	NA	NA	NA	NA	NA	NA	NA	NA	NA	NA	NA	NA	NA	NA	NA
1617	43091	2	47	1	4	1	1.45	16631.04585	16879.22068	1	65	187	1.03	31.91	163.3	102.6	2	-0.75	-0.75	2	2	2	NA	NA	NA	NA	NA	NA	NA	NA	NA	NA	NA	NA	NA	NA	NA	NA	NA	NA	NA	NA	NA	NA	NA	NA	0	2	2
1618	43092	2	48	5	4	3	0.58	24786.51362	24946.5702	1	62	2854	9.1	31.11	169.7	100.7	2	-1.25	-1	1	NA	1	NA	NA	NA	NA	NA	NA	NA	NA	NA	NA	NA	NA	NA	NA	NA	NA	NA	NA	NA	NA	NA	NA	NA	NA	0	2	2
1619	43093	2	57	1	3	1	NA	7518.99702	7430.483737	2	70	1547	15.62	32.84	155.3	106	2	1.25	1.25	2	2	2	22462.75895	0.28	1	0.21	0	0.16	0	0.35	1	0.78	0	0.35	1	0.2	0	0.25	0	0.47	0	0.42	1	37	0	0	0	2	2
1620	43094	2	3	5	NA	NA	0.8	32154.14522	32410.73092	1	62	77	10.66	16.39	107.4	54.3	NA	NA	NA	NA	NA	NA	NA	NA	NA	NA	NA	NA	NA	NA	NA	NA	NA	NA	NA	NA	NA	NA	NA	NA	NA	NA	NA	NA	NA	NA	NA	NA	NA
1621	43095	1	33	1	4	6	4.37	36551.60536	38215.6501	1	71	385	287.3	26.31	182.9	93.1	1	-1	-0.75	1	NA	2	NA	NA	NA	NA	NA	NA	NA	NA	NA	NA	NA	NA	NA	NA	NA	NA	NA	NA	NA	NA	NA	NA	NA	NA	NA	NA	NA
1622	43096	1	50	3	4	1	5	66464.94794	67674.92491	2	69	1998	17.53	24.66	167.4	89	1	88	3.75	1	NA	2	NA	NA	NA	NA	NA	NA	NA	NA	NA	NA	NA	NA	NA	NA	NA	NA	NA	NA	NA	NA	NA	NA	NA	NA	0	1	2
1623	43097	2	80	3	3	2	1.16	23291.28249	29874.06251	2	69	26	5.32	NA	NA	NA	2	NA	NA	2	2	1	NA	NA	NA	NA	NA	NA	NA	NA	NA	NA	NA	NA	NA	NA	NA	NA	NA	NA	NA	NA	NA	NA	NA	NA	NA	2	2
1624	43098	1	18	3	NA	NA	4.01	66291.07445	66130.44936	2	60	78	18.13	26.26	174	87	NA	0.25	-0.5	NA	NA	2	NA	NA	NA	NA	NA	NA	NA	NA	NA	NA	NA	NA	NA	NA	NA	NA	NA	NA	NA	NA	NA	NA	NA	NA	NA	NA	NA
1625	43099	1	70	3	2	1	2.14	34961.87448	34680.53154	1	64	1288	13.19	27.53	172.7	109.5	1	-0.75	-0.25	2	1	2	115381.8605	0.84	0	0.07	1	0.07	1	0.35	1	0.47	0	0.74	0	0.11	0	0.07	1	0.66	0	0.42	1	62	NA	NA	0	2	2
1626	43100	1	38	3	2	6	1.43	23499.33862	25992.08462	2	59	241	14.15	30.62	172	108.4	2	1	0	1	NA	2	NA	NA	NA	NA	NA	NA	NA	NA	NA	NA	NA	NA	NA	NA	NA	NA	NA	NA	NA	NA	NA	NA	NA	NA	NA	NA	NA
1627	43101	1	2	2	NA	NA	0.75	8279.104003	8533.56592	2	70	NA	NA	16.55	85.5	45	NA	NA	NA	NA	NA	NA	NA	NA	NA	NA	NA	NA	NA	NA	NA	NA	NA	NA	NA	NA	NA	NA	NA	NA	NA	NA	NA	NA	NA	NA	NA	NA	NA
1628	43102	2	4	3	NA	NA	4.08	39498.20299	44026.7136	1	63	68	8.67	15.92	107.5	53	NA	NA	NA	NA	NA	NA	NA	NA	NA	NA	NA	NA	NA	NA	NA	NA	NA	NA	NA	NA	NA	NA	NA	NA	NA	NA	NA	NA	NA	NA	NA	NA	NA
1629	43103	2	0	3	NA	NA	1.06	12944.21837	12808.41639	2	60	188	8.13	NA	NA	NA	NA	NA	NA	NA	NA	NA	NA	NA	NA	NA	NA	NA	NA	NA	NA	NA	NA	NA	NA	NA	NA	NA	NA	NA	NA	NA	NA	NA	NA	NA	NA	NA	NA
1630	43104	1	5	1	NA	NA	2.5	14064.62919	14290.92428	2	72	458	13.03	16.45	111.1	58.3	NA	NA	NA	NA	NA	NA	NA	NA	NA	NA	NA	NA	NA	NA	NA	NA	NA	NA	NA	NA	NA	NA	NA	NA	NA	NA	NA	NA	NA	NA	NA	NA	NA
1631	43105	2	10	4	NA	NA	1.08	10210.63066	10185.22977	1	59	264	6.46	20.93	153.8	69.5	NA	NA	NA	NA	NA	NA	NA	NA	NA	NA	NA	NA	NA	NA	NA	NA	NA	NA	NA	NA	NA	NA	NA	NA	NA	NA	NA	NA	NA	NA	NA	NA	NA
1632	43106	1	46	3	1	1	0.07	109242.6816	113817.8247	2	59	162	7.9	30.74	181	113.4	2	-0.5	-0.25	2	1	1	NA	NA	NA	NA	NA	NA	NA	NA	NA	NA	NA	NA	NA	NA	NA	NA	NA	NA	NA	NA	NA	NA	NA	NA	0	2	2
1633	43107	2	4	5	NA	NA	NA	12454.35885	0	1	62	NA	NA	NA	NA	NA	NA	NA	NA	NA	NA	NA	NA	NA	NA	NA	NA	NA	NA	NA	NA	NA	NA	NA	NA	NA	NA	NA	NA	NA	NA	NA	NA	NA	NA	NA	NA	NA	NA
1634	43108	1	1	1	NA	NA	4.03	10536.61932	10719.80937	2	65	357	5.15	NA	NA	NA	NA	NA	NA	NA	NA	NA	NA	NA	NA	NA	NA	NA	NA	NA	NA	NA	NA	NA	NA	NA	NA	NA	NA	NA	NA	NA	NA	NA	NA	NA	NA	NA	NA
1635	43109	1	14	3	NA	NA	3.71	33315.24172	33909.15973	2	66	303	16.61	14.56	166.6	61.4	NA	-0.5	-0.25	NA	NA	NA	NA	NA	NA	NA	NA	NA	NA	NA	NA	NA	NA	NA	NA	NA	NA	NA	NA	NA	NA	NA	NA	NA	NA	NA	NA	NA	NA
1636	43110	1	10	2	NA	NA	2.86	9968.413658	9764.67649	2	61	511	18.53	16.8	147.6	59.6	NA	NA	NA	NA	NA	NA	NA	NA	NA	NA	NA	NA	NA	NA	NA	NA	NA	NA	NA	NA	NA	NA	NA	NA	NA	NA	NA	NA	NA	NA	NA	NA	NA
1637	43111	1	62	2	1	1	0.93	4995.517799	5742.562223	1	62	2273	7.78	34.02	152.3	108.7	1	1	1.25	2	1	2	18020.07467	0.28	1	0.07	1	0.07	1	0.35	1	1.31	0	0.95	0	NA	NA	0.34	0	1.02	0	1.16	0	108	0	0	0	2	2
1638	43112	1	23	3	2	6	1.57	81517.40858	84512.89892	1	67	562	34.62	22.95	184.7	87	1	0.5	0	1	NA	2	NA	NA	NA	NA	NA	NA	NA	NA	NA	NA	NA	NA	NA	NA	NA	NA	NA	NA	NA	NA	NA	NA	NA	NA	NA	NA	NA
1639	43113	1	2	4	NA	NA	0.79	4444.52738	4504.836849	1	68	159	5.76	18.55	91.7	53.1	NA	NA	NA	NA	NA	NA	NA	NA	NA	NA	NA	NA	NA	NA	NA	NA	NA	NA	NA	NA	NA	NA	NA	NA	NA	NA	NA	NA	NA	NA	NA	NA	NA
1640	43114	1	24	3	4	5	0.7	38786.47952	38588.01686	2	60	277	25.03	37.25	187.9	124.5	1	88	88	1	NA	1	108999.9706	0.53	0	0.07	1	0.07	1	0.35	1	0.8	0	0.35	1	0.44	0	0.1	0	1.73	0	0.42	1	71	NA	NA	NA	NA	NA
1641	43115	2	80	3	5	2	5	28968.55967	32598.5497	1	63	422	9.45	23.18	162.9	82	1	88	88	1	NA	1	90333.53465	0.28	1	0.07	1	0.07	1	0.35	1	2.64	0	1.08	0	0.28	0	0.07	1	5.52	0	0.42	1	89	NA	NA	NA	2	2
1642	43116	2	35	3	3	5	1.65	31496.89359	31941.48671	2	62	2759	8.36	21.73	154.7	71.2	2	-0.5	1.75	1	NA	2	88254.52395	1.15	0	0.07	1	0.07	1	0.35	1	3.24	0	0.35	1	0.71	0	0.07	1	0.95	0	0.42	1	208	NA	NA	NA	NA	NA
1643	43117	2	33	3	5	1	5	60415.56078	60863.83676	2	69	NA	NA	19.7	172.9	72.7	1	NA	NA	NA	NA	2	NA	NA	NA	NA	NA	NA	NA	NA	NA	NA	NA	NA	NA	NA	NA	NA	NA	NA	NA	NA	NA	NA	NA	NA	NA	NA	NA
1644	43118	2	4	4	NA	NA	2.02	20258.06993	19884.96064	2	65	7656	13.05	16.98	102.4	50.2	NA	NA	NA	NA	NA	NA	NA	NA	NA	NA	NA	NA	NA	NA	NA	NA	NA	NA	NA	NA	NA	NA	NA	NA	NA	NA	NA	NA	NA	NA	NA	NA	NA
1645	43119	1	39	3	3	1	5	75231.02337	78517.74372	1	61	655	10.78	38.2	175.9	118.9	2	0	0.25	1	NA	1	NA	NA	NA	NA	NA	NA	NA	NA	NA	NA	NA	NA	NA	NA	NA	NA	NA	NA	NA	NA	NA	NA	NA	NA	NA	NA	NA
1646	43120	2	11	1	NA	NA	1.99	8318.823209	8279.680724	1	65	723	10.53	20.61	132.7	67.2	NA	NA	NA	NA	NA	NA	27627.17007	0.86	0	0.07	1	0.07	1	0.35	1	3.8	0	0.35	1	0.22	0	0.27	0	0.55	0	0.42	1	124	NA	NA	NA	NA	NA
1647	43121	2	9	1	NA	NA	1.89	7874.162996	0	2	74	NA	NA	NA	NA	NA	NA	NA	NA	NA	NA	NA	NA	NA	NA	NA	NA	NA	NA	NA	NA	NA	NA	NA	NA	NA	NA	NA	NA	NA	NA	NA	NA	NA	NA	NA	NA	NA	NA
1648	43122	2	11	1	NA	NA	2.55	9668.929108	10665.48081	2	66	386	9.49	25.86	153.7	83.7	NA	NA	NA	NA	NA	NA	35587.97279	0.28	1	0.07	1	0.07	1	0.35	1	0.51	0	0.35	1	0.07	1	0.07	1	0.07	1	0.42	1	26	NA	NA	NA	NA	NA
1649	43123	1	80	2	1	1	1.74	6295.005097	0	1	62	NA	NA	NA	NA	NA	1	NA	NA	NA	NA	1	NA	NA	NA	NA	NA	NA	NA	NA	NA	NA	NA	NA	NA	NA	NA	NA	NA	NA	NA	NA	NA	NA	NA	NA	NA	2	2
1650	43124	2	46	3	2	2	1.15	26076.1839	27011.9235	2	68	437	6.14	44.4	180.4	119.8	2	-4.25	-4.5	2	2	1	NA	NA	NA	NA	NA	NA	NA	NA	NA	NA	NA	NA	NA	NA	NA	NA	NA	NA	NA	NA	NA	NA	NA	NA	0	2	2
1651	43125	2	7	4	NA	NA	2.91	9646.993707	10314.85175	1	68	243	5.49	14.07	129.5	50.5	NA	NA	NA	NA	NA	NA	NA	NA	NA	NA	NA	NA	NA	NA	NA	NA	NA	NA	NA	NA	NA	NA	NA	NA	NA	NA	NA	NA	NA	NA	NA	NA	NA
1652	43126	1	13	3	NA	NA	2.91	53599.3531	53469.4804	1	60	735	10.88	17.7	166.9	65.4	NA	-3.5	-2.75	NA	NA	NA	NA	NA	NA	NA	NA	NA	NA	NA	NA	NA	NA	NA	NA	NA	NA	NA	NA	NA	NA	NA	NA	NA	NA	NA	NA	NA	NA
1653	43127	2	53	4	4	1	0.97	21630.05297	22368.06842	1	63	182	24.14	29.04	162.3	100.7	2	0.25	0.75	2	2	1	NA	NA	NA	NA	NA	NA	NA	NA	NA	NA	NA	NA	NA	NA	NA	NA	NA	NA	NA	NA	NA	NA	NA	NA	0	2	2
1654	43128	1	61	4	3	3	2.37	5967.678815	6305.741806	1	64	198	25.47	20.56	178.2	80.9	1	-0.25	88	1	NA	1	NA	NA	NA	NA	NA	NA	NA	NA	NA	NA	NA	NA	NA	NA	NA	NA	NA	NA	NA	NA	NA	NA	NA	NA	0	2	2
1655	43129	1	0	3	NA	NA	2.22	15363.15025	16227.68024	2	68	NA	NA	NA	NA	NA	NA	NA	NA	NA	NA	NA	NA	NA	NA	NA	NA	NA	NA	NA	NA	NA	NA	NA	NA	NA	NA	NA	NA	NA	NA	NA	NA	NA	NA	NA	NA	NA	NA
1656	43130	1	8	5	NA	NA	2.17	33408.86415	33866.06083	1	70	345	6.29	19.22	139.3	67.7	NA	NA	NA	NA	NA	NA	87092.46185	0.28	1	0.07	1	0.07	1	0.35	1	1.85	0	2.13	0	0.23	0	0.12	0	9.4	0	0.42	1	75	NA	NA	NA	NA	NA
1657	43131	1	64	3	3	5	2.22	49517.55331	49705.45256	2	64	254	10.9	33.9	165	102.5	1	2.25	2	1	NA	1	165369.6566	0.43	0	0.07	1	0.07	1	0.35	1	0.53	0	0.35	1	0.07	1	0.07	1	0.74	0	0.42	1	105	NA	NA	0	2	2
1658	43132	1	4	4	NA	NA	1.37	17664.74996	19299.61216	2	65	171	9.97	16.52	106.1	52	NA	NA	NA	NA	NA	NA	NA	NA	NA	NA	NA	NA	NA	NA	NA	NA	NA	NA	NA	NA	NA	NA	NA	NA	NA	NA	NA	NA	NA	NA	NA	NA	NA
1659	43133	1	46	3	4	1	2.19	92720.06258	101728.1212	1	67	376	36.53	28.45	187.3	105.6	1	-0.25	-0.25	1	NA	1	287214.0233	0.28	1	0.07	1	0.07	1	0.35	1	1.93	0	0.35	1	0.37	0	0.07	1	1.86	0	0.42	1	74	NA	NA	0	2	2
1660	43134	2	38	4	4	1	3.94	23944.20486	24354.76703	2	60	604	8.74	24.55	160.2	80.7	2	-1	-1.25	1	NA	2	NA	NA	NA	NA	NA	NA	NA	NA	NA	NA	NA	NA	NA	NA	NA	NA	NA	NA	NA	NA	NA	NA	NA	NA	NA	NA	NA
1661	43135	2	0	3	NA	NA	0.05	6935.866646	6863.100224	2	60	629	4.65	NA	NA	NA	NA	NA	NA	NA	NA	NA	NA	NA	NA	NA	NA	NA	NA	NA	NA	NA	NA	NA	NA	NA	NA	NA	NA	NA	NA	NA	NA	NA	NA	NA	NA	NA	NA
1662	43136	2	7	2	NA	NA	1.95	12938.60131	15241.37448	2	65	200	6.26	19	130.4	67.8	NA	NA	NA	NA	NA	NA	NA	NA	NA	NA	NA	NA	NA	NA	NA	NA	NA	NA	NA	NA	NA	NA	NA	NA	NA	NA	NA	NA	NA	NA	NA	NA	NA
1663	43137	1	15	1	NA	NA	1.16	15891.28341	16237.14514	1	71	261	21.61	17.14	169.6	69	NA	-0.25	0	NA	NA	NA	NA	NA	NA	NA	NA	NA	NA	NA	NA	NA	NA	NA	NA	NA	NA	NA	NA	NA	NA	NA	NA	NA	NA	NA	NA	NA	NA
1664	43138	1	46	4	5	3	0.23	23532.29255	23741.63219	1	64	1324	6.89	25.35	160.5	87.3	2	-0.25	-1	1	NA	2	NA	NA	NA	NA	NA	NA	NA	NA	NA	NA	NA	NA	NA	NA	NA	NA	NA	NA	NA	NA	NA	NA	NA	NA	0	2	2
1665	43139	2	21	1	3	5	1.15	21249.13607	21460.61047	2	70	448	5.2	31.25	160.9	106	2	-1.5	-1.5	2	2	2	71608.42283	0.28	1	0.07	1	0.07	1	0.35	1	0.15	0	0.35	1	0.07	1	0.07	1	0.07	1	0.42	1	46	NA	NA	NA	NA	NA
1666	43140	1	41	3	3	1	3.57	94759.283	94741.26046	2	61	335	18.73	40.26	184.2	137.3	2	-2.75	-2.25	2	1	1	NA	NA	NA	NA	NA	NA	NA	NA	NA	NA	NA	NA	NA	NA	NA	NA	NA	NA	NA	NA	NA	NA	NA	NA	0	2	2
1667	43141	2	2	3	NA	NA	0.91	39008.03734	39692.48608	1	67	218	6.86	18.23	86.7	50.2	NA	NA	NA	NA	NA	NA	NA	NA	NA	NA	NA	NA	NA	NA	NA	NA	NA	NA	NA	NA	NA	NA	NA	NA	NA	NA	NA	NA	NA	NA	NA	NA	NA
1668	43142	1	48	1	2	1	2.26	11503.23354	12336.60991	2	66	728	7.95	29.89	176.1	101.7	1	-0.5	-0.75	1	NA	2	NA	NA	NA	NA	NA	NA	NA	NA	NA	NA	NA	NA	NA	NA	NA	NA	NA	NA	NA	NA	NA	NA	NA	NA	0	2	2
1669	43143	2	80	4	2	2	1.26	11413.45706	11861.54532	1	64	770	14.08	NA	NA	NA	2	NA	NA	2	1	1	NA	NA	NA	NA	NA	NA	NA	NA	NA	NA	NA	NA	NA	NA	NA	NA	NA	NA	NA	NA	NA	NA	NA	NA	NA	2	2
1670	43144	1	26	3	4	5	1.18	40810.36375	42199.77113	2	72	1150	15.9	23.69	174.7	94.4	1	88	0	1	NA	2	NA	NA	NA	NA	NA	NA	NA	NA	NA	NA	NA	NA	NA	NA	NA	NA	NA	NA	NA	NA	NA	NA	NA	NA	NA	NA	NA
1671	43145	1	1	1	NA	NA	1.46	8825.593015	9313.945884	1	69	684	9.04	NA	NA	NA	NA	NA	NA	NA	NA	NA	NA	NA	NA	NA	NA	NA	NA	NA	NA	NA	NA	NA	NA	NA	NA	NA	NA	NA	NA	NA	NA	NA	NA	NA	NA	NA	NA
1672	43146	1	4	1	NA	NA	1.21	14941.57949	16385.88449	1	66	256	9.72	20.59	110.4	62.3	NA	NA	NA	NA	NA	NA	NA	NA	NA	NA	NA	NA	NA	NA	NA	NA	NA	NA	NA	NA	NA	NA	NA	NA	NA	NA	NA	NA	NA	NA	NA	NA	NA
1673	43147	1	14	2	NA	NA	5	9472.451946	9678.612674	1	70	801	14.56	16.6	173.9	69.5	NA	0.5	0.5	NA	NA	NA	NA	NA	NA	NA	NA	NA	NA	NA	NA	NA	NA	NA	NA	NA	NA	NA	NA	NA	NA	NA	NA	NA	NA	NA	NA	NA	NA
1674	43148	2	16	3	NA	NA	0.58	31719.05079	33743.09904	1	61	185	5.07	22.77	151.4	79.4	NA	-1	-0.75	NA	NA	2	NA	NA	NA	NA	NA	NA	NA	NA	NA	NA	NA	NA	NA	NA	NA	NA	NA	NA	NA	NA	NA	NA	NA	NA	NA	NA	NA
1675	43149	1	4	4	NA	NA	2.45	10877.64113	11884.36041	2	68	284	4.24	20.65	112	65.2	NA	NA	NA	NA	NA	NA	NA	NA	NA	NA	NA	NA	NA	NA	NA	NA	NA	NA	NA	NA	NA	NA	NA	NA	NA	NA	NA	NA	NA	NA	NA	NA	NA
1676	43150	1	2	3	NA	NA	5	31654.55858	33363.16907	1	69	376	9.83	16.24	94.5	47.5	NA	NA	NA	NA	NA	NA	NA	NA	NA	NA	NA	NA	NA	NA	NA	NA	NA	NA	NA	NA	NA	NA	NA	NA	NA	NA	NA	NA	NA	NA	NA	NA	NA
1677	43151	1	50	4	3	3	5	22436.10665	24207.02711	1	68	654	20.02	26.73	176.2	89.5	1	0	0.25	1	NA	2	NA	NA	NA	NA	NA	NA	NA	NA	NA	NA	NA	NA	NA	NA	NA	NA	NA	NA	NA	NA	NA	NA	NA	NA	0	2	2
1678	43152	1	5	5	NA	NA	2.16	8923.038642	0	2	69	NA	NA	NA	NA	NA	NA	NA	NA	NA	NA	NA	NA	NA	NA	NA	NA	NA	NA	NA	NA	NA	NA	NA	NA	NA	NA	NA	NA	NA	NA	NA	NA	NA	NA	NA	NA	NA	NA
1679	43153	1	64	4	1	5	1.57	10497.32436	11046.50804	2	65	18	1.46	31.98	169.7	112.8	1	-0.5	-1.5	1	NA	1	NA	NA	NA	NA	NA	NA	NA	NA	NA	NA	NA	NA	NA	NA	NA	NA	NA	NA	NA	NA	NA	NA	0	0	0	2	2
1680	43154	2	52	2	1	4	0	9898.767066	9782.23924	2	69	115	5.62	22.69	164.9	NA	1	NA	NA	1	NA	1	NA	NA	NA	NA	NA	NA	NA	NA	NA	NA	NA	NA	NA	NA	NA	NA	NA	NA	NA	NA	NA	NA	NA	NA	NA	2	2
1681	43155	1	80	3	4	1	5	25362.85325	0	2	63	NA	NA	NA	NA	NA	2	NA	NA	NA	NA	1	NA	NA	NA	NA	NA	NA	NA	NA	NA	NA	NA	NA	NA	NA	NA	NA	NA	NA	NA	NA	NA	NA	NA	NA	NA	2	2
1682	43156	1	18	2	NA	NA	1.46	8953.88886	9101.188701	1	62	924	10.4	38.37	184.2	136.9	NA	0	-0.5	NA	NA	2	26871.63724	0.28	1	0.07	1	0.07	1	0.35	1	1.96	0	0.35	1	10.7	0	0.15	0	0.52	0	0.42	1	166	NA	NA	NA	NA	NA
1683	43157	2	20	1	4	1	NA	27883.91173	28557.14315	2	61	234	4.2	35.86	158.5	112.8	1	0	0.5	1	NA	2	95287.68923	0.28	1	0.07	1	0.07	1	0.35	1	3.86	0	0.35	1	NA	NA	0.07	1	3.51	0	0.42	1	212	NA	NA	NA	NA	NA
1684	43158	1	1	1	NA	NA	0.91	6779.881106	7479.953825	1	59	152	3.92	NA	NA	NA	NA	NA	NA	NA	NA	NA	NA	NA	NA	NA	NA	NA	NA	NA	NA	NA	NA	NA	NA	NA	NA	NA	NA	NA	NA	NA	NA	NA	NA	NA	NA	NA	NA
1685	43159	1	1	2	NA	NA	1.11	6850.591177	7512.793124	2	68	1509	5.48	NA	NA	NA	NA	NA	NA	NA	NA	NA	NA	NA	NA	NA	NA	NA	NA	NA	NA	NA	NA	NA	NA	NA	NA	NA	NA	NA	NA	NA	NA	NA	NA	NA	NA	NA	NA
1686	43160	2	2	2	NA	NA	NA	6072.394234	6882.683849	1	62	317	7.84	18.38	85.7	50	NA	NA	NA	NA	NA	NA	NA	NA	NA	NA	NA	NA	NA	NA	NA	NA	NA	NA	NA	NA	NA	NA	NA	NA	NA	NA	NA	NA	NA	NA	NA	NA	NA
1687	43161	1	5	3	NA	NA	0.81	36467.33267	36320.40525	1	60	887	5.29	14.59	114.4	52.8	NA	NA	NA	NA	NA	NA	NA	NA	NA	NA	NA	NA	NA	NA	NA	NA	NA	NA	NA	NA	NA	NA	NA	NA	NA	NA	NA	NA	NA	NA	NA	NA	NA
1688	43162	2	20	1	2	5	0.62	15981.8576	16367.72486	1	62	80	2.63	29.13	152	96.7	2	-0.75	-1	2	1	2	NA	NA	NA	NA	NA	NA	NA	NA	NA	NA	NA	NA	NA	NA	NA	NA	NA	NA	NA	NA	NA	NA	NA	NA	NA	NA	NA
1689	43163	2	3	1	NA	NA	1.03	12962.96526	13951.30028	1	69	1063	14.24	16.07	98.2	48.4	NA	NA	NA	NA	NA	NA	NA	NA	NA	NA	NA	NA	NA	NA	NA	NA	NA	NA	NA	NA	NA	NA	NA	NA	NA	NA	NA	NA	NA	NA	NA	NA	NA
1690	43164	2	0	3	NA	NA	0	7503.706501	7424.982686	1	64	147	9.48	NA	NA	NA	NA	NA	NA	NA	NA	NA	NA	NA	NA	NA	NA	NA	NA	NA	NA	NA	NA	NA	NA	NA	NA	NA	NA	NA	NA	NA	NA	NA	NA	NA	NA	NA	NA
1691	43165	2	49	3	3	5	1.14	36632.62365	36869.17538	2	61	625	4.4	25.05	168	87.8	1	0	0	1	NA	2	NA	NA	NA	NA	NA	NA	NA	NA	NA	NA	NA	NA	NA	NA	NA	NA	NA	NA	NA	NA	NA	NA	NA	NA	0	2	2
1692	43166	1	54	3	5	1	5	125286.0875	131058.8144	2	65	723	14.89	29.78	172	104.5	2	-3	-2.75	1	NA	1	NA	NA	NA	NA	NA	NA	NA	NA	NA	NA	NA	NA	NA	NA	NA	NA	NA	NA	NA	NA	NA	NA	NA	NA	0	2	2
1693	43167	2	38	3	5	1	1.83	74833.7617	74863.92228	1	60	1344	13.7	22.57	162.5	85	2	-0.5	-0.5	1	NA	2	NA	NA	NA	NA	NA	NA	NA	NA	NA	NA	NA	NA	NA	NA	NA	NA	NA	NA	NA	NA	NA	NA	NA	NA	NA	NA	NA
1694	43168	1	78	1	1	1	1.28	10263.83295	11189.84675	1	66	465	3.41	30.78	171.2	111.5	1	88	0.25	1	NA	2	NA	NA	NA	NA	NA	NA	NA	NA	NA	NA	NA	NA	NA	NA	NA	NA	NA	NA	NA	NA	NA	NA	NA	NA	0	2	2
1695	43169	1	52	3	4	1	3.65	102792.3573	104663.6653	1	69	320	5.63	22.6	179	88.4	1	-0.5	0	1	NA	2	NA	NA	NA	NA	NA	NA	NA	NA	NA	NA	NA	NA	NA	NA	NA	NA	NA	NA	NA	NA	NA	NA	NA	NA	0	2	2
1696	43170	1	50	3	5	1	5	90152.23216	93474.07066	2	71	144	10.96	29.21	184.1	104.8	1	-3.25	-3.5	1	NA	2	312952.3436	0.28	1	0.07	1	0.07	1	0.35	1	0.73	0	0.35	1	0.07	1	0.07	1	1.95	0	0.42	1	89	NA	NA	0	2	2
1697	43171	1	2	2	NA	NA	0.73	9083.655429	0	1	72	NA	NA	NA	NA	NA	NA	NA	NA	NA	NA	NA	NA	NA	NA	NA	NA	NA	NA	NA	NA	NA	NA	NA	NA	NA	NA	NA	NA	NA	NA	NA	NA	NA	NA	NA	NA	NA	NA
1698	43172	1	48	3	5	1	5	88460.26046	90029.0251	2	68	3728	40.74	28.93	188.6	97.8	2	-0.75	-0.5	1	NA	1	NA	NA	NA	NA	NA	NA	NA	NA	NA	NA	NA	NA	NA	NA	NA	NA	NA	NA	NA	NA	NA	NA	NA	NA	0	2	2
1699	43173	1	34	3	9	5	NA	77499.84725	81565.48816	2	67	29	12.39	30.49	192.1	119.5	1	-2.25	-0.75	1	NA	2	253201.9569	0.65	0	0.07	1	0.07	1	0.35	1	1.01	0	0.35	1	0.14	0	0.07	1	0.56	0	0.42	1	294	NA	NA	NA	NA	NA
1700	43174	1	49	5	4	1	5	69925.89823	71487.73818	1	70	150	12.97	30.42	171.8	106.2	1	0.25	0.25	2	1	2	NA	NA	NA	NA	NA	NA	NA	NA	NA	NA	NA	NA	NA	NA	NA	NA	NA	NA	NA	NA	NA	NA	0	0	0	2	2
1701	43175	1	39	1	1	1	1.99	21807.7328	22510.52589	1	65	1266	8.43	27.75	174.3	99	2	-1	0	1	NA	2	NA	NA	NA	NA	NA	NA	NA	NA	NA	NA	NA	NA	NA	NA	NA	NA	NA	NA	NA	NA	NA	NA	NA	NA	NA	NA	NA
1702	43176	2	36	3	5	1	4.25	94185.84434	95032.97587	2	59	408	5.11	32.52	160.9	98.8	2	-0.75	-0.75	2	2	2	262576.696	0.28	1	0.07	1	0.07	1	0.35	1	1.43	0	0.81	0	NA	NA	0.07	1	1.08	0	0.42	1	138	NA	NA	NA	NA	NA
1703	43177	1	36	3	5	1	1.61	23875.87567	24065.49872	2	60	762	9.54	26.45	172.7	88	1	-1.75	-1.5	2	1	2	NA	NA	NA	NA	NA	NA	NA	NA	NA	NA	NA	NA	NA	NA	NA	NA	NA	NA	NA	NA	NA	NA	NA	NA	NA	NA	NA
1704	43178	2	1	4	NA	NA	2.52	11426.89808	12363.32609	1	68	535	4.1	NA	NA	NA	NA	NA	NA	NA	NA	NA	NA	NA	NA	NA	NA	NA	NA	NA	NA	NA	NA	NA	NA	NA	NA	NA	NA	NA	NA	NA	NA	NA	NA	NA	NA	NA	NA
1705	43179	2	80	3	3	2	2.7	27520.27787	0	1	61	NA	NA	NA	NA	NA	2	NA	NA	NA	NA	1	NA	NA	NA	NA	NA	NA	NA	NA	NA	NA	NA	NA	NA	NA	NA	NA	NA	NA	NA	NA	NA	NA	NA	NA	NA	2	2
1706	43180	2	64	4	4	3	4.96	11011.9105	10804.85677	1	68	139	7.23	35.64	163	104.6	2	1.25	-1.25	2	2	1	NA	NA	NA	NA	NA	NA	NA	NA	NA	NA	NA	NA	NA	NA	NA	NA	NA	NA	NA	NA	NA	NA	NA	NA	0	2	2
1707	43181	1	4	3	NA	NA	0.07	13767.03014	13711.56257	2	59	NA	NA	16.27	115.5	55.8	NA	NA	NA	NA	NA	NA	NA	NA	NA	NA	NA	NA	NA	NA	NA	NA	NA	NA	NA	NA	NA	NA	NA	NA	NA	NA	NA	NA	NA	NA	NA	NA	NA
1708	43182	1	2	5	NA	NA	0.61	7120.585638	7208.011214	2	68	415	14.09	18.31	91.1	49.5	NA	NA	NA	NA	NA	NA	NA	NA	NA	NA	NA	NA	NA	NA	NA	NA	NA	NA	NA	NA	NA	NA	NA	NA	NA	NA	NA	NA	NA	NA	NA	NA	NA
1709	43183	2	0	1	NA	NA	2.5	5246.384526	5578.440514	2	72	399	9.53	NA	NA	NA	NA	NA	NA	NA	NA	NA	NA	NA	NA	NA	NA	NA	NA	NA	NA	NA	NA	NA	NA	NA	NA	NA	NA	NA	NA	NA	NA	NA	NA	NA	NA	NA	NA
1710	43184	2	0	3	NA	NA	5	19392.37057	21620.70478	2	72	NA	NA	NA	NA	NA	NA	NA	NA	NA	NA	NA	NA	NA	NA	NA	NA	NA	NA	NA	NA	NA	NA	NA	NA	NA	NA	NA	NA	NA	NA	NA	NA	NA	NA	NA	NA	NA	NA
1711	43185	1	77	3	5	5	3.85	23200.1299	22778.04696	2	69	628	7.77	20.59	169.7	87.4	1	-0.5	-0.75	1	NA	2	NA	NA	NA	NA	NA	NA	NA	NA	NA	NA	NA	NA	NA	NA	NA	NA	NA	NA	NA	NA	NA	NA	NA	NA	0	2	2
1712	43186	1	67	3	4	1	2.43	49517.55331	50676.92138	2	64	738	8.64	32.72	177.5	121.5	1	-1	-1.25	1	NA	1	NA	NA	NA	NA	NA	NA	NA	NA	NA	NA	NA	NA	NA	NA	NA	NA	NA	NA	NA	NA	NA	NA	NA	NA	0	2	2
1713	43187	1	80	3	5	2	5	30849.27728	31479.94137	2	60	2247	13.57	25.64	177.2	97	2	-0.5	-1	1	NA	1	104733.5217	0.28	1	0.07	1	0.07	1	0.35	1	2.42	0	0.58	0	0.29	0	0.07	1	0.4	0	0.42	1	126	NA	NA	0	2	2
1714	43188	2	11	5	NA	NA	2.33	9802.245771	9952.610863	1	64	4169	26.63	17.65	155.9	66.5	NA	NA	NA	NA	NA	NA	30417.11118	0.28	1	0.07	1	0.07	1	0.35	1	1.94	0	NA	NA	0.76	0	0.07	1	3.44	0	0.42	1	181	NA	NA	NA	NA	NA
1715	43189	1	48	3	5	6	5	116710.0803	118595.312	1	69	199	3.45	28.6	177	98.6	1	1	0.75	1	NA	1	NA	NA	NA	NA	NA	NA	NA	NA	NA	NA	NA	NA	NA	NA	NA	NA	NA	NA	NA	NA	NA	NA	NA	NA	0	2	2
1716	43190	1	53	1	1	1	2.12	8616.625474	9116.435113	2	70	357	15.62	25.11	168.4	96	1	-0.75	-1.25	1	NA	2	22900.28388	0.59	0	0.07	1	0.07	1	0.35	1	1.2	0	0.35	1	0.07	1	0.07	1	0.61	0	0.42	1	121	NA	NA	0	2	2
1717	43191	2	56	2	1	3	NA	11978.83863	11837.8243	1	72	275	10.97	25.35	156.4	88.8	2	NA	NA	1	NA	2	NA	NA	NA	NA	NA	NA	NA	NA	NA	NA	NA	NA	NA	NA	NA	NA	NA	NA	NA	NA	NA	NA	NA	NA	NA	2	2
1718	43192	2	2	3	NA	NA	4.66	12311.64936	13954.0322	1	67	321	9.59	16.51	88.4	49.4	NA	NA	NA	NA	NA	NA	NA	NA	NA	NA	NA	NA	NA	NA	NA	NA	NA	NA	NA	NA	NA	NA	NA	NA	NA	NA	NA	NA	NA	NA	NA	NA	NA
1719	43193	2	28	3	5	1	4.55	80878.56369	82691.37774	2	62	3806	23.95	43.97	165.4	136.4	2	-2.25	-1	1	NA	2	NA	NA	NA	NA	NA	NA	NA	NA	NA	NA	NA	NA	NA	NA	NA	NA	NA	NA	NA	NA	NA	NA	NA	NA	NA	NA	NA
1720	43194	2	8	1	NA	NA	0.64	9265.228469	9663.130773	2	71	551	10.59	15.91	125.1	55.4	NA	NA	NA	NA	NA	NA	NA	NA	NA	NA	NA	NA	NA	NA	NA	NA	NA	NA	NA	NA	NA	NA	NA	NA	NA	NA	NA	NA	NA	NA	NA	NA	NA
1721	43195	2	52	4	5	5	1.66	24487.44926	24778.64842	2	71	NA	NA	24.1	162.2	94.1	2	-1.5	-1.25	NA	NA	1	NA	NA	NA	NA	NA	NA	NA	NA	NA	NA	NA	NA	NA	NA	NA	NA	NA	NA	NA	NA	NA	NA	NA	NA	NA	2	2
1722	43196	2	5	1	NA	NA	0.53	13754.4495	14803.12963	2	72	1388	28.33	15.33	112.2	52.1	NA	NA	NA	NA	NA	NA	NA	NA	NA	NA	NA	NA	NA	NA	NA	NA	NA	NA	NA	NA	NA	NA	NA	NA	NA	NA	NA	NA	NA	NA	NA	NA	NA
1723	43197	2	6	4	NA	NA	0.57	10194.02644	10268.42965	2	64	113	7.11	22.92	125.5	70.5	NA	NA	NA	NA	NA	NA	NA	NA	NA	NA	NA	NA	NA	NA	NA	NA	NA	NA	NA	NA	NA	NA	NA	NA	NA	NA	NA	NA	NA	NA	NA	NA	NA
1724	43198	1	24	3	4	5	1.73	95268.71216	104009.332	2	59	589	9.64	24.13	182.2	90.5	2	0.25	0.25	1	NA	2	293796.2366	0.28	1	0.07	1	0.07	1	0.35	1	1.77	0	0.35	1	0.07	1	0.07	1	1.19	0	0.42	1	89	NA	NA	NA	NA	NA
1725	43199	2	22	1	2	4	0.79	22822.96726	23050.10465	2	66	6331	12.45	18.76	152.8	70	1	-0.25	0	1	NA	2	NA	NA	NA	NA	NA	NA	NA	NA	NA	NA	NA	NA	NA	NA	NA	NA	NA	NA	NA	NA	NA	NA	NA	NA	NA	NA	NA
1726	43200	2	44	4	4	3	5	30227.87557	0	2	67	NA	NA	NA	NA	NA	2	NA	NA	NA	NA	2	NA	NA	NA	NA	NA	NA	NA	NA	NA	NA	NA	NA	NA	NA	NA	NA	NA	NA	NA	NA	NA	NA	NA	NA	NA	2	2
1727	43201	2	16	3	NA	NA	1.86	59420.02451	60881.96642	1	65	9	4.63	21.9	153.2	74.2	NA	-2	-2	NA	NA	2	NA	NA	NA	NA	NA	NA	NA	NA	NA	NA	NA	NA	NA	NA	NA	NA	NA	NA	NA	NA	NA	NA	NA	NA	NA	NA	NA
1728	43202	2	34	3	2	6	1.43	37168.30014	37183.28024	2	59	198	11.74	30.04	163.3	99.1	2	0.75	0.25	1	NA	2	102737.6317	0.28	1	0.07	1	0.07	1	0.35	1	0.07	1	0.35	1	4.22	0	0.07	1	1.52	0	0.42	1	246	NA	NA	NA	NA	NA
1729	43203	2	0	3	NA	NA	0.37	14913.2249	15646.65777	1	74	47	11.78	NA	NA	NA	NA	NA	NA	NA	NA	NA	NA	NA	NA	NA	NA	NA	NA	NA	NA	NA	NA	NA	NA	NA	NA	NA	NA	NA	NA	NA	NA	NA	NA	NA	NA	NA	NA
1730	43204	2	80	1	2	2	NA	9634.105961	11094.4513	1	71	2328	8.51	24.66	153.9	93.9	1	-2.75	88	1	NA	1	NA	NA	NA	NA	NA	NA	NA	NA	NA	NA	NA	NA	NA	NA	NA	NA	NA	NA	NA	NA	NA	NA	2	1	0	2	2
1731	43205	2	24	1	4	5	2.3	25876.28239	26133.8068	1	66	712	10.49	30.64	163.8	107	2	-2.75	-2.75	1	NA	2	87201.65206	0.28	1	0.07	1	0.07	1	0.35	1	1.61	0	0.35	1	0.2	0	0.07	1	0.07	1	0.42	1	74	NA	NA	NA	NA	NA
1732	43206	2	8	4	NA	NA	3.07	8599.636344	9656.241648	2	68	374	8.33	17.07	129	58.7	NA	NA	NA	NA	NA	NA	NA	NA	NA	NA	NA	NA	NA	NA	NA	NA	NA	NA	NA	NA	NA	NA	NA	NA	NA	NA	NA	NA	NA	NA	NA	NA	NA
1733	43207	2	1	3	NA	NA	NA	11536.5668	13102.30727	2	67	14	4.17	NA	NA	NA	NA	NA	NA	NA	NA	NA	NA	NA	NA	NA	NA	NA	NA	NA	NA	NA	NA	NA	NA	NA	NA	NA	NA	NA	NA	NA	NA	NA	NA	NA	NA	NA	NA
1734	43208	2	3	4	NA	NA	2.15	16297.32134	17632.87787	2	67	27	3.16	15.48	102.3	46.4	NA	NA	NA	NA	NA	NA	NA	NA	NA	NA	NA	NA	NA	NA	NA	NA	NA	NA	NA	NA	NA	NA	NA	NA	NA	NA	NA	NA	NA	NA	NA	NA	NA
1735	43209	2	4	3	NA	NA	NA	39498.20299	0	1	63	NA	NA	NA	NA	NA	NA	NA	NA	NA	NA	NA	NA	NA	NA	NA	NA	NA	NA	NA	NA	NA	NA	NA	NA	NA	NA	NA	NA	NA	NA	NA	NA	NA	NA	NA	NA	NA	NA
1736	43210	1	71	5	3	1	3.57	31468.36883	31397.41859	2	71	426	10.78	24.9	167.3	97.5	1	-0.75	0.25	1	NA	2	104458.969	0.28	1	0.07	1	0.07	1	0.35	1	2.08	0	0.35	1	0.42	0	0.07	1	2.74	0	0.42	1	84	NA	NA	0	2	2
1737	43211	2	80	3	2	5	0.69	27520.27787	30054.35029	2	64	320	12.1	26.32	152.1	NA	2	NA	NA	NA	NA	1	NA	NA	NA	NA	NA	NA	NA	NA	NA	NA	NA	NA	NA	NA	NA	NA	NA	NA	NA	NA	NA	NA	NA	NA	NA	2	2
1738	43212	1	17	4	NA	NA	1.27	11277.36619	11855.94558	2	74	175	4.55	28.16	167.6	90.2	NA	-0.25	-0.25	NA	NA	2	37552.7069	1.01	0	0.07	1	0.07	1	0.35	1	1.44	0	0.35	1	0.07	1	0.17	0	1.16	0	0.42	1	144	NA	NA	NA	NA	NA
1739	43213	1	7	3	NA	NA	2.9	40324.74146	40876.58116	1	63	NA	NA	14.94	126.2	53.6	NA	NA	NA	NA	NA	NA	105121.2334	0.28	1	0.07	1	0.07	1	0.35	1	2.68	0	0.52	0	0.12	0	0.07	1	4.91	0	0.42	1	132	NA	NA	NA	NA	NA
1740	43214	2	54	3	5	1	4.75	99668.26078	99351.69999	1	59	102	5.41	37.15	166.5	119.6	1	88	-5.75	1	NA	1	284200.2821	0.28	1	0.07	1	0.07	1	0.35	1	0.07	1	0.35	1	0.07	1	0.07	1	0.07	1	0.42	1	24	NA	NA	0	2	2
1741	43215	2	31	4	2	6	1.32	22829.99507	23596.08493	1	74	432	10.24	35.1	167.1	107.1	1	-2	-2	1	NA	2	NA	NA	NA	NA	NA	NA	NA	NA	NA	NA	NA	NA	NA	NA	NA	NA	NA	NA	NA	NA	NA	NA	NA	NA	NA	NA	NA
1742	43216	1	48	2	3	1	1.16	35518.74031	38091.97143	1	72	175	9.54	24.94	174.9	96.5	1	0	0	1	NA	2	NA	NA	NA	NA	NA	NA	NA	NA	NA	NA	NA	NA	NA	NA	NA	NA	NA	NA	NA	NA	NA	NA	NA	NA	0	2	2
1743	43217	2	3	3	NA	NA	3.78	39498.20299	44026.7136	1	63	102	3.92	19.77	107.4	63.7	NA	NA	NA	NA	NA	NA	NA	NA	NA	NA	NA	NA	NA	NA	NA	NA	NA	NA	NA	NA	NA	NA	NA	NA	NA	NA	NA	NA	NA	NA	NA	NA	NA
1744	43218	1	3	3	NA	NA	4.83	34348.64618	35053.14785	2	64	79	6.97	16.33	99.3	NA	NA	NA	NA	NA	NA	NA	NA	NA	NA	NA	NA	NA	NA	NA	NA	NA	NA	NA	NA	NA	NA	NA	NA	NA	NA	NA	NA	NA	NA	NA	NA	NA	NA
1745	43219	2	14	3	NA	NA	2.54	24582.25158	24541.96404	1	62	100	4.18	15.67	164.1	63.2	NA	0.25	0.25	NA	NA	NA	81704.82447	0.28	1	0.07	1	0.07	1	0.35	1	3.9	0	14.76	0	7.96	0	0.63	0	4.91	0	8.57	0	150	NA	NA	NA	NA	NA
1746	43220	1	2	1	NA	NA	0.77	7508.438705	8238.111822	2	71	458	5.67	15.87	85.5	46.3	NA	NA	NA	NA	NA	NA	NA	NA	NA	NA	NA	NA	NA	NA	NA	NA	NA	NA	NA	NA	NA	NA	NA	NA	NA	NA	NA	NA	NA	NA	NA	NA	NA
1747	43221	1	34	3	2	1	0.51	22514.97392	23648.71472	2	59	440	29.01	24.85	176.5	91.4	1	-1.25	-0.75	1	NA	2	NA	NA	NA	NA	NA	NA	NA	NA	NA	NA	NA	NA	NA	NA	NA	NA	NA	NA	NA	NA	NA	NA	NA	NA	NA	NA	NA
1748	43222	2	15	4	NA	NA	1.94	22679.10168	23455.66179	2	65	NA	NA	22.41	169	80.5	NA	-0.25	-0.5	NA	NA	NA	67371.03382	NA	NA	NA	NA	NA	NA	NA	NA	NA	NA	NA	NA	NA	NA	NA	NA	NA	NA	NA	NA	NA	NA	NA	NA	NA	NA
1749	43223	1	15	1	NA	NA	5	15891.28341	16237.14514	1	71	296	10.22	21.8	184.5	79.7	NA	-0.25	-0.25	NA	NA	NA	47940.84469	0.28	1	0.07	1	0.12	0	0.35	1	1	0	0.35	1	0.17	0	0.07	1	0.75	0	0.42	1	134	NA	NA	NA	NA	NA
1750	43224	2	42	3	5	1	3.57	85964.78414	85350.00958	2	61	331	18.67	33.41	176.6	114.9	2	-7.25	-6	2	1	2	NA	NA	NA	NA	NA	NA	NA	NA	NA	NA	NA	NA	NA	NA	NA	NA	NA	NA	NA	NA	NA	NA	NA	NA	0	2	2
1751	43225	1	11	3	NA	NA	5	32065.58544	36499.79498	2	62	253	15.47	17.89	154.3	67.1	NA	NA	NA	NA	NA	NA	NA	NA	NA	NA	NA	NA	NA	NA	NA	NA	NA	NA	NA	NA	NA	NA	NA	NA	NA	NA	NA	NA	NA	NA	NA	NA	NA
1752	43226	1	10	3	NA	NA	0.71	24805.61372	25145.07585	2	59	70	11.99	17.28	128.2	61.4	NA	NA	NA	NA	NA	NA	NA	NA	NA	NA	NA	NA	NA	NA	NA	NA	NA	NA	NA	NA	NA	NA	NA	NA	NA	NA	NA	NA	NA	NA	NA	NA	NA
1753	43227	1	39	4	4	1	5	22065.46078	23222.66268	1	68	2656	19.87	39.16	187.8	127	2	0.25	-0.25	1	NA	1	NA	NA	NA	NA	NA	NA	NA	NA	NA	NA	NA	NA	NA	NA	NA	NA	NA	NA	NA	NA	NA	NA	NA	NA	NA	NA	NA
1754	43228	1	19	2	NA	NA	1.13	9432.955674	9588.136612	2	62	1700	14.58	28.09	169.4	91.3	NA	-2.25	-2.5	NA	NA	2	NA	NA	NA	NA	NA	NA	NA	NA	NA	NA	NA	NA	NA	NA	NA	NA	NA	NA	NA	NA	NA	NA	NA	NA	NA	NA	NA
1755	43229	1	53	5	5	1	1.45	18604.03112	18638.0473	1	67	134	6.01	28.27	167.6	99.6	1	0.75	1.75	1	NA	1	NA	NA	NA	NA	NA	NA	NA	NA	NA	NA	NA	NA	NA	NA	NA	NA	NA	NA	NA	NA	NA	NA	NA	NA	0	2	2
1756	43230	2	29	3	3	3	1.7	108800.7416	111239.404	2	61	1181	11.23	19.41	152.6	71	1	-0.75	-0.75	2	1	2	NA	NA	NA	NA	NA	NA	NA	NA	NA	NA	NA	NA	NA	NA	NA	NA	NA	NA	NA	NA	NA	NA	NA	NA	NA	NA	NA
1757	43231	2	8	3	NA	NA	5	45264.04302	45646.21242	2	61	581	7.8	16.66	133.3	63	NA	NA	NA	NA	NA	NA	NA	NA	NA	NA	NA	NA	NA	NA	NA	NA	NA	NA	NA	NA	NA	NA	NA	NA	NA	NA	NA	NA	NA	NA	NA	NA	NA
1758	43232	1	46	3	5	1	5	88460.26046	90029.0251	2	68	782	15.74	25.65	177.8	96	2	-9	-10	1	NA	2	NA	NA	NA	NA	NA	NA	NA	NA	NA	NA	NA	NA	NA	NA	NA	NA	NA	NA	NA	NA	NA	NA	NA	NA	0	2	2
1759	43233	1	40	1	4	4	4.29	28374.25929	31153.79672	2	65	87	8.21	28.34	165.7	98.8	1	-0.25	0	1	NA	2	98688.4364	0.28	1	0.07	1	0.07	1	0.35	1	0.29	0	0.35	1	0.27	0	0.07	1	0.33	0	0.42	1	102	NA	NA	1	2	2
1760	43234	1	44	4	3	3	0.49	25280.86633	25460.22417	2	67	149	2.99	30.24	170.1	100.5	1	0.25	0.25	1	NA	1	75200.25724	0.28	1	0.07	1	0.07	1	0.35	1	3.41	0	0.35	1	0.51	0	0.86	0	0.61	0	0.42	1	269	NA	NA	0	2	2
1761	43235	1	66	1	4	1	3.57	7160.648074	7721.6167	2	72	767	9.75	32.46	171.8	107	2	0	-0.5	1	NA	1	NA	NA	NA	NA	NA	NA	NA	NA	NA	NA	NA	NA	NA	NA	NA	NA	NA	NA	NA	NA	NA	NA	NA	NA	0	2	2
1762	43236	1	8	3	NA	NA	0.48	20078.04614	20352.81202	1	67	171	9.02	17.71	126.2	65.2	NA	NA	NA	NA	NA	NA	NA	NA	NA	NA	NA	NA	NA	NA	NA	NA	NA	NA	NA	NA	NA	NA	NA	NA	NA	NA	NA	NA	NA	NA	NA	NA	NA
1763	43237	1	68	3	3	6	2.45	46864.6789	47353.39188	2	63	546	9.13	23.35	184.4	90.2	1	-1.75	-0.75	1	NA	2	NA	NA	NA	NA	NA	NA	NA	NA	NA	NA	NA	NA	NA	NA	NA	NA	NA	NA	NA	NA	NA	NA	NA	NA	0	2	2
1764	43238	1	48	3	2	3	0.99	27597.241	28753.02852	1	67	355	3.39	25.54	172.5	101.8	1	2	2	1	NA	2	NA	NA	NA	NA	NA	NA	NA	NA	NA	NA	NA	NA	NA	NA	NA	NA	NA	NA	NA	NA	NA	NA	NA	NA	0	2	2
1765	43239	2	8	4	NA	NA	0.58	9802.245771	10110.2841	1	64	265	17.83	15.37	123.9	51.3	NA	NA	NA	NA	NA	NA	29232.90403	0.28	1	0.07	1	0.07	1	0.35	1	0.41	0	0.35	1	0.07	1	0.07	1	0.82	0	0.42	1	34	NA	NA	NA	NA	NA
1766	43240	2	72	2	2	3	3.29	6340.396598	7151.783591	1	62	1369	7.99	32.79	155.6	108	1	1.25	2.5	2	1	1	NA	NA	NA	NA	NA	NA	NA	NA	NA	NA	NA	NA	NA	NA	NA	NA	NA	NA	NA	NA	NA	NA	NA	NA	0	2	2
1767	43241	2	47	1	4	1	NA	14562.01497	14390.59161	2	70	1194	11.54	21.16	156	75	2	-0.25	88	2	1	2	NA	NA	NA	NA	NA	NA	NA	NA	NA	NA	NA	NA	NA	NA	NA	NA	NA	NA	NA	NA	NA	NA	NA	NA	0	2	2
1768	43242	1	53	3	2	5	1.57	24097.16963	24574.02683	1	68	562	22.23	21.7	175.2	85.8	2	-0.75	-0.5	2	1	1	NA	NA	NA	NA	NA	NA	NA	NA	NA	NA	NA	NA	NA	NA	NA	NA	NA	NA	NA	NA	NA	NA	NA	NA	0	2	2
1769	43243	1	57	3	5	1	4.75	81663.15864	89777.89975	1	67	724	16.13	33.18	173	117.4	2	-1	-1	2	1	2	NA	NA	NA	NA	NA	NA	NA	NA	NA	NA	NA	NA	NA	NA	NA	NA	NA	NA	NA	NA	NA	NA	NA	NA	0	2	2
1770	43244	2	77	4	1	3	NA	14035.48737	16194.22337	2	67	121	6.08	30.56	157.5	99.1	2	2.75	2.25	2	1	1	NA	NA	NA	NA	NA	NA	NA	NA	NA	NA	NA	NA	NA	NA	NA	NA	NA	NA	NA	NA	NA	NA	NA	NA	0	2	2
1771	43245	1	62	3	2	1	1.07	19360.58776	19943.35089	2	59	278	8.6	39.03	172.1	126.1	1	0	1.25	1	NA	1	66351.37433	0.48	0	0.07	1	0.07	1	0.35	1	1.06	0	0.35	1	2.3	0	0.07	1	0.42	0	2.75	0	211	NA	NA	0	2	2
1772	43246	2	21	4	4	6	NA	26049.19883	26901.76067	1	64	902	12.97	25.76	162.6	96.9	1	-0.5	-0.25	1	NA	2	NA	NA	NA	NA	NA	NA	NA	NA	NA	NA	NA	NA	NA	NA	NA	NA	NA	NA	NA	NA	NA	NA	NA	NA	NA	NA	NA
1773	43247	1	52	1	3	6	0.98	15232.987	16759.55488	1	71	773	12.12	21.06	165.1	77.4	2	0	-0.5	1	NA	2	NA	NA	NA	NA	NA	NA	NA	NA	NA	NA	NA	NA	NA	NA	NA	NA	NA	NA	NA	NA	NA	NA	NA	NA	0	2	2
1774	43248	2	24	4	4	5	NA	21343.28902	21225.54399	2	71	NA	NA	28.55	170.3	85.7	2	-2.75	-3.25	NA	NA	2	NA	NA	NA	NA	NA	NA	NA	NA	NA	NA	NA	NA	NA	NA	NA	NA	NA	NA	NA	NA	NA	NA	NA	NA	NA	NA	NA
1775	43249	2	12	5	NA	NA	NA	59420.02451	60881.96642	1	65	257	11.99	19.51	156.7	NA	NA	-2	-2	NA	NA	NA	NA	NA	NA	NA	NA	NA	NA	NA	NA	NA	NA	NA	NA	NA	NA	NA	NA	NA	NA	NA	NA	NA	NA	NA	NA	NA	NA
1776	43250	1	20	4	3	5	NA	23901.53352	24560.20039	1	64	388	10.57	20.87	186.9	78.2	2	1.75	3	1	NA	2	64547.44183	0.28	1	0.07	1	0.07	1	0.35	1	0.52	0	0.35	1	0.18	0	0.07	1	0.64	0	0.42	1	260	NA	NA	NA	NA	NA
1777	43251	2	67	3	3	1	1.46	25483.16181	26623.88054	1	67	1197	9.25	28.4	162.4	100.8	2	1	0.25	2	2	1	73777.1851	0.28	1	0.07	1	0.07	1	0.35	1	0.75	0	0.35	1	0.07	1	0.07	1	0.07	1	0.42	1	73	NA	NA	0	2	2
1778	43252	2	31	1	5	1	3.87	17849.93311	17656.85114	2	73	1091	19.17	34.63	166.5	120.6	2	-3	-4.5	2	2	2	NA	NA	NA	NA	NA	NA	NA	NA	NA	NA	NA	NA	NA	NA	NA	NA	NA	NA	NA	NA	NA	NA	NA	NA	NA	NA	NA
1779	43253	1	14	2	NA	NA	1.27	11520.55683	11710.08076	2	62	551	5.94	24.26	169.5	79.3	NA	-0.25	-0.25	NA	NA	NA	34574.49929	0.45	0	0.07	1	0.07	1	0.35	1	1.92	0	0.35	1	0.07	1	0.07	1	1.14	0	0.42	1	127	NA	NA	NA	NA	NA
1780	43254	1	71	3	4	1	2.5	34961.87448	34325.80861	2	60	498	13.13	23.79	175.3	99.9	1	-0.75	-1.75	1	NA	2	NA	NA	NA	NA	NA	NA	NA	NA	NA	NA	NA	NA	NA	NA	NA	NA	NA	NA	NA	NA	NA	NA	NA	NA	0	2	2
1781	43255	1	3	4	NA	NA	0.23	9594.810231	9712.613999	2	68	120	6.46	17.57	92.7	52	NA	NA	NA	NA	NA	NA	NA	NA	NA	NA	NA	NA	NA	NA	NA	NA	NA	NA	NA	NA	NA	NA	NA	NA	NA	NA	NA	NA	NA	NA	NA	NA	NA
1782	43256	2	36	2	2	4	0.87	16052.32437	16101.81583	1	62	433	6.73	27.33	149.9	87.8	2	-0.25	-0.25	2	1	2	49332.11281	0.28	1	0.07	1	0.07	1	0.35	1	1.04	0	4.46	0	0.63	0	0.07	1	0.52	0	0.42	1	133	NA	NA	NA	NA	NA
1783	43257	1	5	2	NA	NA	2.12	13288.73278	13337.50477	2	63	715	14.89	24.21	114.6	74.2	NA	NA	NA	NA	NA	NA	NA	NA	NA	NA	NA	NA	NA	NA	NA	NA	NA	NA	NA	NA	NA	NA	NA	NA	NA	NA	NA	NA	NA	NA	NA	NA	NA
1784	43258	2	12	1	NA	NA	0.7	13093.38333	13239.95688	2	67	397	11.71	30.09	151	91.9	NA	-3.75	-4	NA	NA	NA	NA	NA	NA	NA	NA	NA	NA	NA	NA	NA	NA	NA	NA	NA	NA	NA	NA	NA	NA	NA	NA	NA	NA	NA	NA	NA	NA
1785	43259	2	53	1	1	1	0.58	15324.08062	15828.07375	1	66	470	9.16	31.6	149.9	101	2	1.75	1.25	2	2	1	NA	NA	NA	NA	NA	NA	NA	NA	NA	NA	NA	NA	NA	NA	NA	NA	NA	NA	NA	NA	NA	NA	NA	NA	0	2	2
1786	43260	2	6	3	NA	NA	5	35057.21841	37626.88752	1	70	1702	4.44	18.04	117.5	60.5	NA	NA	NA	NA	NA	NA	114995.0739	0.28	1	0.07	1	0.07	1	0.35	1	1.03	0	0.51	0	0.07	1	0.07	1	1.35	0	0.42	1	56	NA	NA	NA	NA	NA
1787	43261	1	62	4	4	1	3.69	7968.743212	7716.869188	2	63	121	4.76	30.14	172.8	122.6	1	-8	-6.5	2	2	1	NA	NA	NA	NA	NA	NA	NA	NA	NA	NA	NA	NA	NA	NA	NA	NA	NA	NA	NA	NA	NA	NA	0	2	NA	1	2
1788	43262	2	9	4	NA	NA	0.71	9636.12158	9783.93835	2	62	571	8.02	14.29	135.9	52.1	NA	NA	NA	NA	NA	NA	NA	NA	NA	NA	NA	NA	NA	NA	NA	NA	NA	NA	NA	NA	NA	NA	NA	NA	NA	NA	NA	NA	NA	NA	NA	NA	NA
1789	43263	2	27	2	5	5	2.88	15098.1675	16735.18131	2	69	910	6.68	19.66	159.8	74.3	2	0	0	1	NA	2	NA	NA	NA	NA	NA	NA	NA	NA	NA	NA	NA	NA	NA	NA	NA	NA	NA	NA	NA	NA	NA	NA	NA	NA	NA	NA	NA
1790	43264	2	46	2	5	1	5	19179.24535	19465.4454	1	68	93	7.24	26.2	163.7	88.7	1	0	-0.25	1	NA	2	79827.6225	0.28	1	0.07	1	0.07	1	0.35	1	2.73	0	0.35	1	0.07	1	1.18	0	0.25	0	0.42	1	118	NA	NA	0	2	2
1791	43265	1	19	4	NA	NA	0.97	15148.10316	15043.51696	1	63	179	18.18	26.48	172.5	81.5	NA	-2	-1.75	NA	NA	2	NA	NA	NA	NA	NA	NA	NA	NA	NA	NA	NA	NA	NA	NA	NA	NA	NA	NA	NA	NA	NA	NA	NA	NA	NA	NA	NA
1792	43266	2	10	4	NA	NA	0.85	10289.35499	10424.75417	2	67	NA	NA	19.02	147.7	NA	NA	NA	NA	NA	NA	NA	NA	NA	NA	NA	NA	NA	NA	NA	NA	NA	NA	NA	NA	NA	NA	NA	NA	NA	NA	NA	NA	NA	NA	NA	NA	NA	NA
1793	43267	1	2	2	NA	NA	0.68	7992.398307	8272.247379	2	61	513	7.84	16.13	92.5	50.1	NA	NA	NA	NA	NA	NA	NA	NA	NA	NA	NA	NA	NA	NA	NA	NA	NA	NA	NA	NA	NA	NA	NA	NA	NA	NA	NA	NA	NA	NA	NA	NA	NA
1794	43268	2	70	1	2	3	0	11754.82817	12348.9045	2	65	505	6.72	25.19	169.4	89.7	1	2	2.5	1	NA	2	38033.69814	0.8	0	0.07	1	0.07	1	0.35	1	3.23	0	0.35	1	0.9	0	0.07	1	0.69	0	0.42	1	134	NA	NA	1	2	2
1795	43269	2	65	3	3	2	1.16	22713.64367	26986.61194	2	69	170	7.53	36.76	166	124	2	1	0.5	1	NA	1	74782.34669	0.28	1	0.07	1	0.07	1	0.35	1	0.07	1	0.35	1	0.07	1	0.07	1	0.07	1	0.42	1	44	NA	NA	0	2	1
1796	43270	1	37	1	3	4	3.92	36551.60536	0	1	71	NA	NA	NA	NA	NA	1	NA	NA	NA	NA	2	NA	NA	NA	NA	NA	NA	NA	NA	NA	NA	NA	NA	NA	NA	NA	NA	NA	NA	NA	NA	NA	NA	NA	NA	NA	NA	NA
1797	43271	2	53	3	4	4	0.69	29871.16709	31665.06467	1	61	1114	6.25	46.09	162.9	131.5	1	-1.5	-1.5	1	NA	1	NA	NA	NA	NA	NA	NA	NA	NA	NA	NA	NA	NA	NA	NA	NA	NA	NA	NA	NA	NA	NA	NA	NA	NA	NA	2	9
1798	43272	2	0	1	NA	NA	0.43	4975.493709	5095.969158	1	66	NA	NA	NA	NA	NA	NA	NA	NA	NA	NA	NA	NA	NA	NA	NA	NA	NA	NA	NA	NA	NA	NA	NA	NA	NA	NA	NA	NA	NA	NA	NA	NA	NA	NA	NA	NA	NA	NA
1799	43273	2	28	4	4	1	2.42	29760.88116	29596.6986	1	68	561	11.62	38.04	170.6	126.2	2	-4	-4	1	NA	2	NA	NA	NA	NA	NA	NA	NA	NA	NA	NA	NA	NA	NA	NA	NA	NA	NA	NA	NA	NA	NA	NA	NA	NA	NA	NA	NA
1800	43274	1	0	3	NA	NA	4.14	19985.67561	21110.32881	1	68	NA	NA	NA	NA	NA	NA	NA	NA	NA	NA	NA	NA	NA	NA	NA	NA	NA	NA	NA	NA	NA	NA	NA	NA	NA	NA	NA	NA	NA	NA	NA	NA	NA	NA	NA	NA	NA	NA
1801	43275	1	68	4	4	1	1.61	5742.689759	5840.04998	1	61	170	13.85	28.18	167	99.5	1	-0.5	-0.25	1	NA	2	NA	NA	NA	NA	NA	NA	NA	NA	NA	NA	NA	NA	NA	NA	NA	NA	NA	NA	NA	NA	NA	NA	NA	NA	0	2	2
1802	43276	2	5	2	NA	NA	0.29	9867.617757	11184.33533	2	62	479	6.02	15.9	112.7	51.1	NA	NA	NA	NA	NA	NA	NA	NA	NA	NA	NA	NA	NA	NA	NA	NA	NA	NA	NA	NA	NA	NA	NA	NA	NA	NA	NA	NA	NA	NA	NA	NA	NA
1803	43277	1	28	3	4	1	4.83	83279.54516	90535.84214	2	64	760	16.71	22.64	188.7	82.7	1	-0.75	-0.75	1	NA	2	NA	NA	NA	NA	NA	NA	NA	NA	NA	NA	NA	NA	NA	NA	NA	NA	NA	NA	NA	NA	NA	NA	NA	NA	NA	NA	NA
1804	43278	2	19	4	NA	NA	1.7	15977.52929	16581.45871	2	67	769	14.32	16.44	162.5	63.8	NA	0	-0.75	NA	NA	2	NA	NA	NA	NA	NA	NA	NA	NA	NA	NA	NA	NA	NA	NA	NA	NA	NA	NA	NA	NA	NA	NA	NA	NA	NA	NA	NA
1805	43279	2	16	4	NA	NA	0.47	16240.50759	16854.61666	1	64	998	20.2	18.21	160.5	65	NA	-3.25	-3.75	NA	NA	2	NA	NA	NA	NA	NA	NA	NA	NA	NA	NA	NA	NA	NA	NA	NA	NA	NA	NA	NA	NA	NA	NA	NA	NA	NA	NA	NA
1806	43280	2	45	3	5	1	5	92495.8518	97659.61745	1	61	148	4.34	20.06	171.2	73.3	1	-1.5	-2	1	NA	2	NA	NA	NA	NA	NA	NA	NA	NA	NA	NA	NA	NA	NA	NA	NA	NA	NA	NA	NA	NA	NA	NA	0	0	0	2	2
1807	43281	1	46	3	4	1	1.65	119666.8815	119644.1217	2	60	849	12.43	30.37	179	NA	2	-5.25	-4.75	2	2	1	337797.1512	0.28	1	0.07	1	0.07	1	0.35	1	0.07	1	0.35	1	0.07	1	0.07	1	0.07	1	0.42	1	19	NA	NA	0	2	2
1808	43282	2	31	3	4	1	4.01	80583.27013	80615.74796	1	64	208	17.56	24.57	176	86.4	1	0	1.75	1	NA	2	222741.8068	0.56	0	0.07	1	0.07	1	0.35	1	1.17	0	0.35	1	0.07	1	0.07	1	0.78	0	0.42	1	139	NA	NA	NA	NA	NA
1809	43283	1	53	1	1	1	NA	10203.91622	12227.92266	2	71	253	7.44	25.3	168.1	92	1	0	-0.5	2	1	2	NA	NA	NA	NA	NA	NA	NA	NA	NA	NA	NA	NA	NA	NA	NA	NA	NA	NA	NA	NA	NA	NA	NA	NA	0	2	2
1810	43284	1	55	1	1	4	0.15	16143.00808	17724.3743	1	66	275	5.96	26.96	162.4	100.6	1	88	88	1	NA	2	NA	NA	NA	NA	NA	NA	NA	NA	NA	NA	NA	NA	NA	NA	NA	NA	NA	NA	NA	NA	NA	NA	NA	NA	0	2	2
1811	43285	1	24	3	3	1	3.29	107095.0032	108288.6818	1	69	1045	10.95	36.1	179.5	109.5	1	1.75	1	1	NA	2	305884.1602	1.32	0	0.07	1	0.07	1	0.35	1	4.46	0	0.35	1	NA	NA	0.07	1	5.01	0	0.42	1	281	NA	NA	NA	NA	NA
1812	43286	1	5	3	NA	NA	0.79	12799.02732	12747.45985	2	59	442	9.63	15.58	122.3	55.1	NA	NA	NA	NA	NA	NA	NA	NA	NA	NA	NA	NA	NA	NA	NA	NA	NA	NA	NA	NA	NA	NA	NA	NA	NA	NA	NA	NA	NA	NA	NA	NA	NA
1813	43287	1	50	4	3	1	3.03	19637.94688	19812.64302	1	64	NA	NA	37.29	187.8	NA	2	0	-0.25	NA	NA	1	53813.85667	0.28	1	0.07	1	0.07	1	0.35	1	4.68	0	0.35	1	0.07	1	0.33	0	2.35	0	0.42	1	148	NA	NA	NA	2	2
1814	43288	2	61	3	3	1	1.07	24080.99578	26827.57151	1	61	417	4.16	NA	NA	NA	1	1.25	3	NA	NA	2	NA	NA	NA	NA	NA	NA	NA	NA	NA	NA	NA	NA	NA	NA	NA	NA	NA	NA	NA	NA	NA	NA	NA	NA	0	1	2
1815	43289	1	6	2	NA	NA	0.87	7822.274926	7662.401129	1	62	645	7.2	15.7	115.1	54.1	NA	NA	NA	NA	NA	NA	NA	NA	NA	NA	NA	NA	NA	NA	NA	NA	NA	NA	NA	NA	NA	NA	NA	NA	NA	NA	NA	NA	NA	NA	NA	NA	NA
1816	43290	2	51	2	1	4	0.73	18281.44688	18320.10698	2	61	1587	8.73	37.54	157.9	115	2	NA	NA	NA	NA	1	NA	NA	NA	NA	NA	NA	NA	NA	NA	NA	NA	NA	NA	NA	NA	NA	NA	NA	NA	NA	NA	NA	NA	NA	NA	2	2
1817	43291	1	5	4	NA	NA	3.22	16170.80811	16369.35108	2	65	491	9.07	14.91	113.2	47.8	NA	NA	NA	NA	NA	NA	NA	NA	NA	NA	NA	NA	NA	NA	NA	NA	NA	NA	NA	NA	NA	NA	NA	NA	NA	NA	NA	NA	NA	NA	NA	NA	NA
1818	43292	1	7	3	NA	NA	4.72	53713.8905	56189.37454	2	63	1207	8.13	18.06	137.2	63.2	NA	NA	NA	NA	NA	NA	NA	NA	NA	NA	NA	NA	NA	NA	NA	NA	NA	NA	NA	NA	NA	NA	NA	NA	NA	NA	NA	NA	NA	NA	NA	NA	NA
1819	43293	2	52	1	1	1	2.42	11163.52508	11330.11148	1	65	537	8.67	28.12	154	91.3	1	1.25	2	1	NA	2	34251.54701	0.55	0	0.07	1	0.07	1	0.35	1	2.19	0	0.35	1	0.07	1	0.07	1	0.07	1	0.42	1	107	NA	NA	0	2	2
1820	43294	2	63	1	4	1	NA	7480.950035	9079.193484	1	71	993	6.78	36.67	154.2	108.5	2	0.75	88	1	NA	1	NA	NA	NA	NA	NA	NA	NA	NA	NA	NA	NA	NA	NA	NA	NA	NA	NA	NA	NA	NA	NA	NA	0	0	0	1	2
1821	43295	2	29	2	5	1	5	22936.81136	25423.72754	2	70	726	9.21	21.49	146.3	73.4	2	0	0	1	NA	2	NA	NA	NA	NA	NA	NA	NA	NA	NA	NA	NA	NA	NA	NA	NA	NA	NA	NA	NA	NA	NA	NA	NA	NA	NA	NA	NA
1822	43296	2	65	3	3	1	2.59	65378.89265	77678.19336	1	64	875	7.48	21.4	163.5	86.2	2	-4.5	-4.75	2	1	2	NA	NA	NA	NA	NA	NA	NA	NA	NA	NA	NA	NA	NA	NA	NA	NA	NA	NA	NA	NA	NA	NA	NA	NA	1	2	2
1823	43297	1	67	1	1	1	1.75	5524.575822	6116.651584	1	73	2198	13.03	31.5	169.4	113.9	2	0.75	0.5	1	NA	1	NA	NA	NA	NA	NA	NA	NA	NA	NA	NA	NA	NA	NA	NA	NA	NA	NA	NA	NA	NA	NA	NA	NA	NA	NA	2	2
1824	43298	1	27	2	2	5	NA	19290.05414	23016.38441	1	73	1124	36.77	29.47	166	88.6	1	0.25	0	1	NA	2	NA	NA	NA	NA	NA	NA	NA	NA	NA	NA	NA	NA	NA	NA	NA	NA	NA	NA	NA	NA	NA	NA	NA	NA	NA	NA	NA
1825	43299	1	33	3	5	5	2.45	66852.18262	0	2	73	NA	NA	NA	NA	NA	1	NA	NA	NA	NA	2	NA	NA	NA	NA	NA	NA	NA	NA	NA	NA	NA	NA	NA	NA	NA	NA	NA	NA	NA	NA	NA	NA	NA	NA	NA	NA	NA
1826	43300	2	45	4	2	1	3.49	28558.83099	28439.53401	1	68	382	3.77	30.23	159.4	106.3	2	-2.25	-3.75	2	2	1	NA	NA	NA	NA	NA	NA	NA	NA	NA	NA	NA	NA	NA	NA	NA	NA	NA	NA	NA	NA	NA	NA	NA	NA	0	2	2
1827	43301	2	66	1	1	2	1.45	5283.998046	5785.373064	1	65	239	8.21	32	158.9	103.1	2	0	-0.75	2	2	1	17818.5144	0.52	0	0.07	1	0.07	1	0.35	1	4.34	0	0.35	1	1.4	0	0.21	0	0.85	0	0.42	1	89	NA	NA	0	2	2
1828	43302	2	68	3	3	1	2.83	35101.57438	35509.27443	2	60	252	7.46	39.98	162.3	113.6	1	3	2.75	1	NA	1	NA	NA	NA	NA	NA	NA	NA	NA	NA	NA	NA	NA	NA	NA	NA	NA	NA	NA	NA	NA	NA	NA	NA	NA	0	2	2
1829	43303	2	55	3	4	1	NA	76996.47137	81374.54201	1	70	960	7	24.23	169.6	NA	1	NA	NA	NA	NA	2	232775.7633	0.28	1	0.07	1	0.07	1	0.35	1	0.07	1	0.35	1	0.07	1	0.07	1	0.64	0	0.42	1	29	NA	NA	NA	2	2
1830	43304	1	19	4	NA	NA	1.27	16696.22919	16580.95436	1	72	1224	24.31	29.07	171.5	88	NA	-2	-1.75	NA	NA	2	52518.77339	0.28	1	0.07	1	0.07	1	0.35	1	0.48	0	0.35	1	0.07	1	0.07	1	0.11	0	0.42	1	88	NA	NA	NA	NA	NA
1831	43305	2	77	3	2	1	NA	37688.78707	39810.70097	1	59	65	3.88	31.37	159.4	105.6	1	-2.5	-0.25	2	2	1	110319.0592	0.28	1	0.07	1	0.07	1	0.35	1	2	0	0.35	1	1.91	0	0.07	1	0.92	0	0.42	1	86	NA	NA	1	2	1
1832	43306	2	26	3	5	1	5	137054.2476	144223.2817	2	65	1949	13.84	28.28	157.1	86.9	1	-15.25	-13.75	1	NA	2	382968.2811	0.28	1	0.07	1	0.07	1	0.35	1	0.46	0	0.35	1	0.07	1	0.07	1	0.84	0	0.42	1	42	NA	NA	NA	NA	NA
1833	43307	2	3	1	NA	NA	1.45	9880.284943	10242.77707	1	65	126	3.79	17.93	105.1	59.5	NA	NA	NA	NA	NA	NA	NA	NA	NA	NA	NA	NA	NA	NA	NA	NA	NA	NA	NA	NA	NA	NA	NA	NA	NA	NA	NA	NA	NA	NA	NA	NA	NA
1834	43308	1	18	3	NA	NA	0.77	55407.5044	55273.2505	1	73	1028	11.08	20.1	173.8	72	NA	NA	NA	NA	NA	2	NA	NA	NA	NA	NA	NA	NA	NA	NA	NA	NA	NA	NA	NA	NA	NA	NA	NA	NA	NA	NA	NA	NA	NA	NA	NA	NA
1835	43309	2	15	3	NA	NA	2.84	81407.73585	86602.50621	2	63	87	1.53	31.33	158.9	95.4	NA	-3.75	-4.25	NA	NA	NA	NA	NA	NA	NA	NA	NA	NA	NA	NA	NA	NA	NA	NA	NA	NA	NA	NA	NA	NA	NA	NA	NA	NA	NA	NA	NA	NA
1836	43310	1	78	3	2	1	1.42	26604.03896	26120.02827	1	61	542	8.5	34.44	167.3	116.5	1	1	-0.25	1	NA	1	NA	NA	NA	NA	NA	NA	NA	NA	NA	NA	NA	NA	NA	NA	NA	NA	NA	NA	NA	NA	NA	NA	NA	NA	0	2	2
1837	43311	1	47	1	4	1	1.07	15222.69943	15697.5279	1	70	421	35.97	24.56	181.7	97.5	2	-0.25	-0.25	2	1	2	NA	NA	NA	NA	NA	NA	NA	NA	NA	NA	NA	NA	NA	NA	NA	NA	NA	NA	NA	NA	NA	NA	NA	NA	0	2	2
1838	43312	2	77	1	3	3	NA	6651.004777	0	2	72	NA	NA	NA	NA	NA	2	NA	NA	NA	NA	1	NA	NA	NA	NA	NA	NA	NA	NA	NA	NA	NA	NA	NA	NA	NA	NA	NA	NA	NA	NA	NA	NA	NA	NA	NA	2	2
1839	43313	2	68	3	5	5	4.62	17534.47077	18277.83329	1	60	10494	15.32	24.96	155.7	86	2	-2.75	-2.25	2	2	2	50649.53203	0.28	1	0.07	1	0.07	1	0.35	1	0.58	0	0.35	1	0.07	1	0.44	0	2.74	0	0.42	1	18	NA	NA	0	2	2
1840	43314	2	80	4	1	2	1.21	13653.9976	15754.05834	1	72	641	12.11	21.21	160.3	NA	1	88	88	2	2	1	NA	NA	NA	NA	NA	NA	NA	NA	NA	NA	NA	NA	NA	NA	NA	NA	NA	NA	NA	NA	NA	NA	NA	NA	NA	2	2
1841	43315	2	49	1	3	1	4.72	22291.90488	22624.55323	2	66	2789	16.2	26.49	158.2	82.2	2	-1	-2	1	NA	2	NA	NA	NA	NA	NA	NA	NA	NA	NA	NA	NA	NA	NA	NA	NA	NA	NA	NA	NA	NA	NA	NA	0	0	0	2	2
1842	43316	1	39	4	4	1	NA	20085.4587	21396.65895	2	64	1533	8.58	21.95	176.9	76.8	1	0	0.25	1	NA	2	80395.92109	2.71	0	0.07	1	0.07	1	0.35	1	0.58	0	2.31	0	0.07	1	0.07	1	0.86	0	0.42	1	145	NA	NA	NA	NA	NA
1843	43317	2	60	3	3	1	NA	52544.8609	53155.16237	2	64	724	8.61	22.96	175.6	83.5	1	-1	88	1	NA	1	147297.7708	0.28	1	0.07	1	0.07	1	0.35	1	1.33	0	0.35	1	1.51	0	0.07	1	0.33	0	0.42	1	87	NA	NA	0	2	2
1844	43318	2	63	3	4	1	5	59356.35643	60606.69974	1	60	1160	3.37	25.47	162.8	96.6	1	-1	-0.75	2	1	1	167946.656	0.28	1	0.07	1	0.07	1	0.35	1	0.07	1	0.35	1	0.07	1	0.07	1	0.56	0	0.42	1	48	NA	NA	0	2	1
1845	43319	1	3	4	NA	NA	0.58	10309.39473	10242.50872	1	64	283	7.93	16.84	106.5	51.3	NA	NA	NA	NA	NA	NA	NA	NA	NA	NA	NA	NA	NA	NA	NA	NA	NA	NA	NA	NA	NA	NA	NA	NA	NA	NA	NA	NA	NA	NA	NA	NA	NA
1846	43320	1	69	2	1	1	0.85	7401.507539	7883.781343	2	61	158	11.38	33.19	168.1	NA	1	0.5	88	1	NA	1	NA	NA	NA	NA	NA	NA	NA	NA	NA	NA	NA	NA	NA	NA	NA	NA	NA	NA	NA	NA	NA	NA	NA	NA	NA	2	2
1847	43321	1	17	3	NA	NA	0.91	25952.24712	25889.36412	1	59	125	5.76	22.29	168.9	80.7	NA	-0.5	-0.75	NA	NA	2	NA	NA	NA	NA	NA	NA	NA	NA	NA	NA	NA	NA	NA	NA	NA	NA	NA	NA	NA	NA	NA	NA	NA	NA	NA	NA	NA
1848	43322	2	17	1	NA	NA	1.45	10727.02658	11054.54948	1	65	468	9.05	29.84	149.5	84.3	NA	-2.25	-1	NA	NA	2	NA	NA	NA	NA	NA	NA	NA	NA	NA	NA	NA	NA	NA	NA	NA	NA	NA	NA	NA	NA	NA	NA	NA	NA	NA	NA	NA
1849	43323	1	52	5	4	1	2.42	23868.7214	24369.74302	2	62	886	12.35	42.91	175.4	134	2	0	-0.5	1	NA	2	NA	NA	NA	NA	NA	NA	NA	NA	NA	NA	NA	NA	NA	NA	NA	NA	NA	NA	NA	NA	NA	NA	NA	NA	NA	2	2
1850	43324	1	20	4	2	6	1.21	22789.30938	23363.75968	1	74	460	26.94	24.97	175.5	81.8	2	NA	NA	2	2	2	61403.03804	0.41	0	0.07	1	0.07	1	0.35	1	1.37	0	0.35	1	0.36	0	0.16	0	1.08	0	0.42	1	152	NA	NA	NA	NA	NA
1851	43325	1	12	3	NA	NA	0.27	24841.43857	25435.86025	1	61	1940	30.83	14.81	157	64.5	NA	0	0	NA	NA	NA	NA	NA	NA	NA	NA	NA	NA	NA	NA	NA	NA	NA	NA	NA	NA	NA	NA	NA	NA	NA	NA	NA	NA	NA	NA	NA	NA
1852	43326	1	0	3	NA	NA	0.65	8344.997979	8640.16612	2	59	0	3.52	NA	NA	NA	NA	NA	NA	NA	NA	NA	NA	NA	NA	NA	NA	NA	NA	NA	NA	NA	NA	NA	NA	NA	NA	NA	NA	NA	NA	NA	NA	NA	NA	NA	NA	NA	NA
1853	43327	2	0	3	NA	NA	3.87	19729.76844	20165.27877	1	60	641	7.4	NA	NA	NA	NA	NA	NA	NA	NA	NA	NA	NA	NA	NA	NA	NA	NA	NA	NA	NA	NA	NA	NA	NA	NA	NA	NA	NA	NA	NA	NA	NA	NA	NA	NA	NA	NA
1854	43328	1	5	4	NA	NA	0.87	13401.59755	14641.90751	1	72	380	9.66	15.43	115	53.9	NA	NA	NA	NA	NA	NA	NA	NA	NA	NA	NA	NA	NA	NA	NA	NA	NA	NA	NA	NA	NA	NA	NA	NA	NA	NA	NA	NA	NA	NA	NA	NA	NA
1855	43329	1	37	3	5	1	5	55681.86018	57041.51537	2	69	1219	43.75	50.23	180.7	152.3	2	-2	-2.5	1	NA	2	NA	NA	NA	NA	NA	NA	NA	NA	NA	NA	NA	NA	NA	NA	NA	NA	NA	NA	NA	NA	NA	NA	NA	NA	NA	NA	NA
1856	43330	2	72	3	1	1	1.14	26343.20003	26961.13002	2	59	146	12.42	39.45	161.5	125.9	1	-0.25	88	2	2	1	74711.73397	0.42	0	0.07	1	0.07	1	0.35	1	2.21	0	0.35	1	0.21	0	0.07	1	0.22	0	0.42	1	153	NA	NA	0	2	2
1857	43331	2	8	2	NA	NA	1.74	6177.404767	6053.385696	1	62	223	9.03	17.95	135.4	68	NA	NA	NA	NA	NA	NA	NA	NA	NA	NA	NA	NA	NA	NA	NA	NA	NA	NA	NA	NA	NA	NA	NA	NA	NA	NA	NA	NA	NA	NA	NA	NA	NA
1858	43332	1	10	4	NA	NA	0.3	9354.886238	9157.285513	2	64	1069	16.92	23.64	141.6	77.3	NA	NA	NA	NA	NA	NA	35880.59163	0.28	1	0.07	1	0.07	1	0.35	1	0.79	0	0.35	1	0.58	0	0.38	0	0.62	0	0.42	1	54	NA	NA	NA	NA	NA
1859	43333	1	38	4	2	4	0.95	20085.4587	21396.65895	2	64	406	22.25	23.04	170.9	83	1	-0.75	-0.25	1	NA	1	NA	NA	NA	NA	NA	NA	NA	NA	NA	NA	NA	NA	NA	NA	NA	NA	NA	NA	NA	NA	NA	NA	NA	NA	NA	NA	NA
1860	43334	2	50	3	4	1	1.5	95352.03813	95049.18628	1	60	583	4.73	NA	NA	NA	2	NA	NA	2	2	2	NA	NA	NA	NA	NA	NA	NA	NA	NA	NA	NA	NA	NA	NA	NA	NA	NA	NA	NA	NA	NA	NA	NA	NA	NA	2	2
1861	43335	2	54	3	4	1	5	87778.70553	91292.70461	1	65	954	7.04	31.39	163.5	91.3	2	0.75	0.25	NA	NA	2	NA	NA	NA	NA	NA	NA	NA	NA	NA	NA	NA	NA	NA	NA	NA	NA	NA	NA	NA	NA	NA	NA	NA	NA	NA	2	2
1862	43336	2	23	4	4	1	2.83	31759.04459	31583.83871	2	72	866	22.1	25.06	153.3	85	2	-4	-4.25	1	NA	2	93678.77019	0.76	0	0.07	1	0.07	1	0.35	1	1.33	0	0.35	1	NA	NA	0.15	0	0.94	0	0.42	1	153	NA	NA	NA	NA	NA
1863	43337	2	0	1	NA	NA	1.28	3661.74755	3668.934608	1	63	117	6.38	NA	NA	NA	NA	NA	NA	NA	NA	NA	NA	NA	NA	NA	NA	NA	NA	NA	NA	NA	NA	NA	NA	NA	NA	NA	NA	NA	NA	NA	NA	NA	NA	NA	NA	NA	NA
1864	43338	2	26	3	5	6	5	84208.28222	90046.84794	1	73	7320	4.81	18.86	165.4	67.8	2	0	0	2	2	2	239109.0132	0.28	1	0.07	1	0.07	1	0.35	1	0.83	0	0.35	1	0.65	0	0.07	1	0.66	0	0.42	1	75	NA	NA	NA	NA	NA
1865	43339	2	34	1	3	1	4.97	25596.58182	25319.70469	1	66	47	1.46	23.26	172.6	81.5	2	-0.5	-1.25	1	NA	2	NA	NA	NA	NA	NA	NA	NA	NA	NA	NA	NA	NA	NA	NA	NA	NA	NA	NA	NA	NA	NA	NA	NA	NA	NA	NA	NA
1866	43340	2	34	2	3	1	1.99	22720.68363	22474.91497	1	71	293	6.03	20.61	165.7	80.9	2	0	0	1	NA	2	NA	NA	NA	NA	NA	NA	NA	NA	NA	NA	NA	NA	NA	NA	NA	NA	NA	NA	NA	NA	NA	NA	NA	NA	NA	NA	NA
1867	43341	1	34	3	4	5	5	55681.86018	58085.88526	2	69	NA	NA	29.9	175.7	NA	1	-0.25	0.5	NA	NA	2	180314.7403	0.28	1	0.07	1	0.07	1	1.38	0	5.61	0	2.64	0	0.68	0	0.3	0	0.85	0	0.42	1	321	NA	NA	NA	NA	NA
1868	43342	1	56	3	4	1	3.57	83459.20123	83611.80056	2	63	309	37.95	26.36	178.4	93.5	1	0.25	0.5	2	1	1	NA	NA	NA	NA	NA	NA	NA	NA	NA	NA	NA	NA	NA	NA	NA	NA	NA	NA	NA	NA	NA	NA	NA	NA	0	2	2
1869	43343	1	66	2	1	1	1.46	6421.422141	6542.608534	1	60	498	279.36	23.17	168.9	91.1	1	-3.25	-3.5	1	NA	2	20530.60806	0.28	1	0.07	1	0.07	1	0.35	1	2.4	0	1.41	0	0.07	1	0.07	1	1.56	0	0.42	1	92	NA	NA	0	2	2
1870	43344	2	59	2	1	1	NA	9898.767066	10736.02882	2	69	586	3.74	31.8	145.7	100	2	0.25	0	2	1	1	NA	NA	NA	NA	NA	NA	NA	NA	NA	NA	NA	NA	NA	NA	NA	NA	NA	NA	NA	NA	NA	NA	NA	NA	0	2	2
1871	43345	1	42	3	4	1	0.81	85786.09188	85769.77598	2	59	2491	20.64	31.79	174.6	98.3	2	0.25	-0.5	1	NA	2	242158.0399	0.28	1	0.07	1	0.07	1	0.35	1	0.3	0	0.63	0	0.07	1	0.07	1	0.43	0	0.42	1	59	NA	NA	0	2	2
1872	43346	1	9	4	NA	NA	0.46	9755.467504	9553.030157	2	68	490	7.89	21.82	142	71.3	NA	NA	NA	NA	NA	NA	NA	NA	NA	NA	NA	NA	NA	NA	NA	NA	NA	NA	NA	NA	NA	NA	NA	NA	NA	NA	NA	NA	NA	NA	NA	NA	NA
1873	43347	2	37	4	5	1	4.48	29192.64714	29054.85826	2	72	1987	8.08	35.63	174.1	NA	2	NA	NA	1	NA	2	NA	NA	NA	NA	NA	NA	NA	NA	NA	NA	NA	NA	NA	NA	NA	NA	NA	NA	NA	NA	NA	NA	NA	NA	NA	NA	NA
1874	43348	2	16	4	NA	NA	0.82	15977.28546	16214.28618	1	59	23	1.64	24.38	155.7	83.4	NA	0	0	NA	NA	2	NA	NA	NA	NA	NA	NA	NA	NA	NA	NA	NA	NA	NA	NA	NA	NA	NA	NA	NA	NA	NA	NA	NA	NA	NA	NA	NA
1875	43349	2	26	2	4	6	4.66	17027.24899	17661.22959	1	65	1306	5.8	45.65	162.2	121.4	2	0.5	0	1	NA	2	NA	NA	NA	NA	NA	NA	NA	NA	NA	NA	NA	NA	NA	NA	NA	NA	NA	NA	NA	NA	NA	NA	NA	NA	NA	NA	NA
1876	43350	2	11	1	NA	NA	0.62	10960.95499	10842.16163	1	69	644	10.17	30.7	149.6	98.2	NA	NA	NA	NA	NA	NA	NA	NA	NA	NA	NA	NA	NA	NA	NA	NA	NA	NA	NA	NA	NA	NA	NA	NA	NA	NA	NA	NA	NA	NA	NA	NA	NA
1877	43351	1	63	1	1	1	1.81	7329.061502	8318.4802	2	70	1132	11.16	25.77	161	95.4	2	88	0.75	1	NA	2	26103.26688	0.28	1	0.07	1	0.07	1	0.35	1	0.29	0	0.35	1	0.46	0	0.07	1	1.42	0	0.42	1	53	NA	NA	0	1	2
1878	43352	2	80	3	5	1	4.37	24184.61018	29596.53827	1	62	1295	12.07	28.83	152.9	95.6	2	2	2	1	NA	1	82014.689	0.73	0	0.07	1	0.07	1	0.35	1	4.34	0	0.86	0	1.31	0	0.2	0	1.17	0	0.42	1	45	NA	NA	0	2	2
1879	43353	2	71	3	3	1	2.92	35990.28753	35674.18967	1	60	361	8.5	17.52	160.8	80.4	1	2	-1.75	1	NA	1	NA	NA	NA	NA	NA	NA	NA	NA	NA	NA	NA	NA	NA	NA	NA	NA	NA	NA	NA	NA	NA	NA	NA	NA	NA	2	2
1880	43354	2	18	2	NA	NA	NA	12370.61557	12748.32134	1	68	1850	37.87	23.08	166	79.6	NA	-4	-4	NA	NA	2	41137.7584	0.68	0	0.07	1	0.07	1	0.35	1	3.51	0	0.88	0	1.12	0	0.5	0	1.15	0	0.42	1	163	NA	NA	NA	NA	NA
1881	43355	1	3	5	NA	NA	5	33734.70677	36965.46751	2	69	1724	13.05	15.24	98.2	47	NA	NA	NA	NA	NA	NA	NA	NA	NA	NA	NA	NA	NA	NA	NA	NA	NA	NA	NA	NA	NA	NA	NA	NA	NA	NA	NA	NA	NA	NA	NA	NA	NA
1882	43356	2	34	4	3	6	4.25	24385.96386	24270.86246	2	68	172	6.74	25.28	158.1	82.2	2	-2	-2	1	NA	2	NA	NA	NA	NA	NA	NA	NA	NA	NA	NA	NA	NA	NA	NA	NA	NA	NA	NA	NA	NA	NA	NA	NA	NA	NA	NA	NA
1883	43357	1	9	3	NA	NA	2.82	53713.8905	54448.95925	2	63	904	15.04	21.51	151.7	78	NA	NA	NA	NA	NA	NA	NA	NA	NA	NA	NA	NA	NA	NA	NA	NA	NA	NA	NA	NA	NA	NA	NA	NA	NA	NA	NA	NA	NA	NA	NA	NA	NA
1884	43358	1	71	4	2	1	NA	9672.48805	9736.516995	1	61	1027	6.47	29.37	183.5	106	1	1.5	1.25	1	NA	2	30642.87592	1.67	0	0.07	1	0.07	1	0.35	1	1.24	0	0.35	1	0.31	0	0.07	1	0.07	1	0.42	1	54	NA	NA	0	2	2
1885	43359	2	19	3	NA	NA	3.63	30136.91617	30087.52516	2	67	547	8.63	21.83	168.8	71.8	NA	-2.5	-2.75	NA	NA	2	NA	NA	NA	NA	NA	NA	NA	NA	NA	NA	NA	NA	NA	NA	NA	NA	NA	NA	NA	NA	NA	NA	NA	NA	NA	NA	NA
1886	43360	1	12	1	NA	NA	0.39	17527.49191	18061.82839	1	66	965	15.28	27.57	159.1	98.9	NA	-1	-0.75	NA	NA	NA	53328.29768	0.28	1	0.07	1	0.07	1	0.35	1	0.07	1	0.35	1	0.07	1	0.07	1	0.14	0	0.42	1	6	NA	NA	NA	NA	NA
1887	43361	2	15	3	NA	NA	4.72	81407.73585	86602.50621	2	63	87	6.76	22	179.4	80	NA	-0.25	-0.25	NA	NA	NA	NA	NA	NA	NA	NA	NA	NA	NA	NA	NA	NA	NA	NA	NA	NA	NA	NA	NA	NA	NA	NA	NA	NA	NA	NA	NA	NA
1888	43362	1	24	1	1	5	1.74	20523.20217	21071.84541	1	70	606	2.58	39.36	162.7	109.1	1	-1.25	-2.25	1	NA	2	NA	NA	NA	NA	NA	NA	NA	NA	NA	NA	NA	NA	NA	NA	NA	NA	NA	NA	NA	NA	NA	NA	NA	NA	NA	NA	NA
1889	43363	2	23	3	2	1	2.18	83116.45505	87805.13128	1	63	54	1.72	25.86	165.1	85.7	2	0.25	0.25	2	2	2	NA	NA	NA	NA	NA	NA	NA	NA	NA	NA	NA	NA	NA	NA	NA	NA	NA	NA	NA	NA	NA	NA	NA	NA	NA	NA	NA
1890	43364	1	25	3	4	5	0.19	81172.52467	84323.99753	2	68	1264	35	20.78	177	82.7	2	0.25	-0.25	1	NA	2	238190.8686	0.65	0	0.07	1	0.59	0	0.35	1	2.99	0	0.35	1	4.99	0	0.07	1	1.36	0	5.64	0	218	NA	NA	NA	NA	NA
1891	43365	1	56	1	2	5	0.58	15232.987	15708.13637	1	71	NA	NA	22.7	166.2	92.1	1	-0.75	-1.25	1	NA	1	39458.49201	0.28	1	0.07	1	0.07	1	0.35	1	1.01	0	0.35	1	0.28	0	0.07	1	0.76	0	0.42	1	160	NA	NA	0	2	2
1892	43366	2	61	1	1	1	1.26	7812.278838	7717.325279	1	66	478	7.86	32.79	159.1	103.6	2	-2	88	2	2	2	23768.78209	0.28	1	0.07	1	0.07	1	0.35	1	0.38	0	0.35	1	0.36	0	0.07	1	0.57	0	0.42	1	59	NA	NA	NA	2	2
1893	43367	2	41	3	5	1	4.83	82333.4503	85620.50838	2	64	217	10.37	20.72	161	76.3	1	0	0	1	NA	1	301982.8187	0.28	1	0.07	1	0.07	1	0.35	1	0.24	0	0.35	1	0.32	0	0.07	1	0.54	0	0.42	1	38	NA	NA	0	2	2
1894	43368	1	19	2	NA	NA	NA	11057.65948	11298.32105	1	73	693	14.79	22.2	169.8	80.3	NA	0.25	0.25	NA	NA	2	NA	NA	NA	NA	NA	NA	NA	NA	NA	NA	NA	NA	NA	NA	NA	NA	NA	NA	NA	NA	NA	NA	NA	NA	NA	NA	NA
1895	43369	2	6	3	NA	NA	2.9	43544.25758	43911.90664	1	59	128	7.05	16.47	120.7	57.4	NA	NA	NA	NA	NA	NA	134203.3126	0.28	1	0.07	1	0.07	1	0.35	1	1.25	0	0.35	1	0.65	0	0.07	1	0.19	0	0.42	1	40	NA	NA	NA	NA	NA
1896	43370	2	38	2	2	5	0.92	23783.60054	23526.33435	2	61	406	8.5	35.19	155.7	103.1	1	0.75	0	1	NA	1	72079.06193	0.28	1	0.07	1	0.07	1	0.35	1	0.89	0	0.35	1	0.29	0	0.13	0	0.44	0	0.42	1	174	NA	NA	NA	NA	NA
1897	43371	1	1	4	NA	NA	0.09	9305.869166	9400.190366	2	61	329	5.62	NA	NA	NA	NA	NA	NA	NA	NA	NA	NA	NA	NA	NA	NA	NA	NA	NA	NA	NA	NA	NA	NA	NA	NA	NA	NA	NA	NA	NA	NA	NA	NA	NA	NA	NA	NA
1898	43372	2	28	3	4	1	NA	85821.18231	89965.58757	2	72	NA	NA	17.81	168.7	74.8	1	-0.25	-0.25	NA	NA	2	NA	NA	NA	NA	NA	NA	NA	NA	NA	NA	NA	NA	NA	NA	NA	NA	NA	NA	NA	NA	NA	NA	NA	NA	NA	NA	NA
1899	43373	1	3	1	NA	NA	NA	10713.3701	10899.63315	2	67	1809	10.89	14.44	96.7	47	NA	NA	NA	NA	NA	NA	NA	NA	NA	NA	NA	NA	NA	NA	NA	NA	NA	NA	NA	NA	NA	NA	NA	NA	NA	NA	NA	NA	NA	NA	NA	NA	NA
1900	43374	1	0	5	NA	NA	0.96	5849.082733	6157.297723	1	62	343	3.43	NA	NA	NA	NA	NA	NA	NA	NA	NA	NA	NA	NA	NA	NA	NA	NA	NA	NA	NA	NA	NA	NA	NA	NA	NA	NA	NA	NA	NA	NA	NA	NA	NA	NA	NA	NA
1901	43375	2	47	3	4	1	5	80250.36656	82537.63509	2	68	1236	14.37	30.23	164.4	96.5	1	0.5	1	1	NA	2	291109.5504	1.6	0	0.07	1	0.07	1	0.35	1	1.25	0	0.35	1	0.61	0	0.07	1	0.15	0	0.42	1	77	NA	NA	0	2	2
1902	43376	1	33	1	3	1	1.45	21807.7328	22510.52589	1	65	738	9.11	29.6	184.9	104.1	2	-0.5	-0.75	1	NA	2	71867.2623	0.84	0	0.07	1	0.07	1	0.35	1	2.63	0	0.35	1	NA	NA	0.07	1	1.19	0	0.42	1	285	NA	NA	NA	NA	NA
1903	43377	1	14	1	NA	NA	0.7	11533.53347	11885.1404	1	65	1084	10.12	28.41	170.1	94.3	NA	NA	NA	NA	NA	NA	35091.37013	0.28	1	0.07	1	0.07	1	0.35	1	1.63	0	0.35	1	0.59	0	0.07	1	1.05	0	0.42	1	189	NA	NA	NA	NA	NA
1904	43378	2	24	1	1	6	0.62	14568.22199	14713.20699	1	65	635	14.07	32.5	156.2	92.4	2	-1	-1	2	2	2	NA	NA	NA	NA	NA	NA	NA	NA	NA	NA	NA	NA	NA	NA	NA	NA	NA	NA	NA	NA	NA	NA	NA	NA	NA	NA	NA
1905	43379	1	52	3	3	1	5	104240.2302	104430.8262	2	61	880	18.48	29.34	168	100.9	2	-1.25	-1.25	2	2	2	NA	NA	NA	NA	NA	NA	NA	NA	NA	NA	NA	NA	NA	NA	NA	NA	NA	NA	NA	NA	NA	NA	NA	NA	0	2	2
1906	43380	2	9	4	NA	NA	3.94	9802.245771	9777.860815	2	60	2442	7.33	25.29	135.9	81.8	NA	NA	NA	NA	NA	NA	NA	NA	NA	NA	NA	NA	NA	NA	NA	NA	NA	NA	NA	NA	NA	NA	NA	NA	NA	NA	NA	NA	NA	NA	NA	NA	NA
1907	43381	1	28	3	4	1	4.38	89655.45445	89196.70544	1	59	695	22.33	31.05	188.3	102.9	1	-1.25	-1.25	1	NA	2	NA	NA	NA	NA	NA	NA	NA	NA	NA	NA	NA	NA	NA	NA	NA	NA	NA	NA	NA	NA	NA	NA	NA	NA	NA	NA	NA
1908	43382	2	46	3	5	1	NA	107369.6939	108063.0236	2	61	7852	18.87	31.55	176.6	109.8	2	-9	-9.75	1	NA	2	NA	NA	NA	NA	NA	NA	NA	NA	NA	NA	NA	NA	NA	NA	NA	NA	NA	NA	NA	NA	NA	NA	NA	NA	0	2	2
1909	43383	2	60	3	5	1	5	65649.87432	69470.0389	2	67	1061	11.92	27.6	167.9	95.7	2	-3.5	-2.75	2	1	1	NA	NA	NA	NA	NA	NA	NA	NA	NA	NA	NA	NA	NA	NA	NA	NA	NA	NA	NA	NA	NA	NA	NA	NA	0	2	2
1910	43384	1	70	4	1	5	1.01	11283.6325	11475.70369	2	67	539	14.46	27.81	178.5	NA	1	-2.25	-1.5	NA	NA	1	NA	NA	NA	NA	NA	NA	NA	NA	NA	NA	NA	NA	NA	NA	NA	NA	NA	NA	NA	NA	NA	NA	NA	NA	NA	2	2
1911	43385	1	29	1	1	6	0.73	23140.66116	24709.81622	1	65	709	34.14	20.29	162.4	69.5	1	0	0	1	NA	2	NA	NA	NA	NA	NA	NA	NA	NA	NA	NA	NA	NA	NA	NA	NA	NA	NA	NA	NA	NA	NA	NA	NA	NA	NA	NA	NA
1912	43386	1	80	4	5	1	1.66	10832.40872	10904.11599	2	71	2652	7.2	20.51	175.7	82.9	1	-1	-0.5	1	NA	1	NA	NA	NA	NA	NA	NA	NA	NA	NA	NA	NA	NA	NA	NA	NA	NA	NA	NA	NA	NA	NA	NA	NA	NA	NA	2	2
1913	43387	1	45	3	2	6	4.26	118353.99	120614.7392	2	61	119	23.1	43.9	175.5	135.3	1	4	3.25	1	NA	2	NA	NA	NA	NA	NA	NA	NA	NA	NA	NA	NA	NA	NA	NA	NA	NA	NA	NA	NA	NA	NA	NA	NA	NA	0	2	2
1914	43388	2	7	4	NA	NA	3.11	9314.681064	9291.509019	2	67	2592	11.15	18.8	128.4	62	NA	NA	NA	NA	NA	NA	NA	NA	NA	NA	NA	NA	NA	NA	NA	NA	NA	NA	NA	NA	NA	NA	NA	NA	NA	NA	NA	NA	NA	NA	NA	NA	NA
1915	43389	2	1	3	NA	NA	0.94	12846.71206	14560.47265	2	59	86	4.34	NA	NA	NA	NA	NA	NA	NA	NA	NA	NA	NA	NA	NA	NA	NA	NA	NA	NA	NA	NA	NA	NA	NA	NA	NA	NA	NA	NA	NA	NA	NA	NA	NA	NA	NA	NA
1916	43390	1	10	1	NA	NA	0.96	8382.357685	8288.447522	1	65	852	16	17.6	132.3	65.3	NA	NA	NA	NA	NA	NA	NA	NA	NA	NA	NA	NA	NA	NA	NA	NA	NA	NA	NA	NA	NA	NA	NA	NA	NA	NA	NA	NA	NA	NA	NA	NA	NA
1917	43391	1	71	3	1	1	3.41	31471.06262	33576.27896	2	67	624	9.95	31.6	166.6	110.4	1	2.75	2	1	NA	2	NA	NA	NA	NA	NA	NA	NA	NA	NA	NA	NA	NA	NA	NA	NA	NA	NA	NA	NA	NA	NA	NA	NA	NA	0	2	2
1918	43392	2	5	4	NA	NA	0.23	11988.59229	12216.78523	2	68	212	9.01	16.61	107.8	48.4	NA	NA	NA	NA	NA	NA	NA	NA	NA	NA	NA	NA	NA	NA	NA	NA	NA	NA	NA	NA	NA	NA	NA	NA	NA	NA	NA	NA	NA	NA	NA	NA	NA
1919	43393	1	21	5	2	5	4.72	24342.50525	24655.37666	2	68	291	12.12	22.8	176.2	77.9	1	-2.25	-1.25	1	NA	2	NA	NA	NA	NA	NA	NA	NA	NA	NA	NA	NA	NA	NA	NA	NA	NA	NA	NA	NA	NA	NA	NA	NA	NA	NA	NA	NA
1920	43394	2	4	2	NA	NA	1.47	14495.6991	15600.8943	2	72	284	14.12	15.92	101.5	52.4	NA	NA	NA	NA	NA	NA	NA	NA	NA	NA	NA	NA	NA	NA	NA	NA	NA	NA	NA	NA	NA	NA	NA	NA	NA	NA	NA	NA	NA	NA	NA	NA	NA
1921	43395	1	11	1	NA	NA	1.86	11758.66153	12095.88298	1	66	495	18.76	18.06	146.4	64.7	NA	NA	NA	NA	NA	NA	39970.83271	0.28	1	0.07	1	0.07	1	0.35	1	2.97	0	0.35	1	0.07	1	0.07	1	0.84	0	0.42	1	130	NA	NA	NA	NA	NA
1922	43396	1	43	3	2	3	1.09	27110.24718	0	1	64	NA	NA	NA	NA	NA	1	NA	NA	NA	NA	1	NA	NA	NA	NA	NA	NA	NA	NA	NA	NA	NA	NA	NA	NA	NA	NA	NA	NA	NA	NA	NA	NA	NA	NA	NA	2	2
1923	43397	2	11	2	NA	NA	1.36	6177.404767	6161.571879	1	62	2001	11.74	21.03	160.1	72.6	NA	NA	NA	NA	NA	NA	NA	NA	NA	NA	NA	NA	NA	NA	NA	NA	NA	NA	NA	NA	NA	NA	NA	NA	NA	NA	NA	NA	NA	NA	NA	NA	NA
1924	43398	2	8	4	NA	NA	4.8	11125.07979	12491.97693	1	68	1150	10.22	17.26	142.6	60.3	NA	NA	NA	NA	NA	NA	NA	NA	NA	NA	NA	NA	NA	NA	NA	NA	NA	NA	NA	NA	NA	NA	NA	NA	NA	NA	NA	NA	NA	NA	NA	NA	NA
1925	43399	2	58	4	3	3	NA	25246.16833	27368.68005	2	67	125	5.44	32.57	162.5	105	2	0	0	2	1	2	NA	NA	NA	NA	NA	NA	NA	NA	NA	NA	NA	NA	NA	NA	NA	NA	NA	NA	NA	NA	NA	NA	NA	NA	NA	2	2
1926	43400	2	80	1	1	2	0.33	9634.105961	0	1	71	NA	NA	NA	NA	NA	1	NA	NA	NA	NA	1	NA	NA	NA	NA	NA	NA	NA	NA	NA	NA	NA	NA	NA	NA	NA	NA	NA	NA	NA	NA	NA	NA	NA	NA	NA	1	1
1927	43401	1	48	3	5	1	5	91602.18989	94786.08119	1	73	4198	8.3	25.1	186.3	93.5	2	-1	-1	1	NA	2	267614.2192	0.6	0	0.07	1	7.72	0	0.35	1	2.93	0	0.35	1	3.38	0	0.07	1	4.83	0	20.16	0	201	0	0	0	2	2
1928	43402	2	23	4	2	5	0.33	31500.17635	31326.39859	1	59	971	6.72	29.68	171.5	101.2	1	NA	NA	NA	NA	2	NA	NA	NA	NA	NA	NA	NA	NA	NA	NA	NA	NA	NA	NA	NA	NA	NA	NA	NA	NA	NA	NA	NA	NA	NA	NA	NA
1929	43403	2	8	2	NA	NA	1.25	8040.332358	8385.630564	2	73	3634	10.55	17.6	134	66	NA	NA	NA	NA	NA	NA	NA	NA	NA	NA	NA	NA	NA	NA	NA	NA	NA	NA	NA	NA	NA	NA	NA	NA	NA	NA	NA	NA	NA	NA	NA	NA	NA
1930	43404	2	40	3	4	3	1.76	46122.02636	47594.73459	2	66	318	24.07	20.68	163.1	77.3	1	1	0.5	1	NA	2	NA	NA	NA	NA	NA	NA	NA	NA	NA	NA	NA	NA	NA	NA	NA	NA	NA	NA	NA	NA	NA	NA	NA	NA	0	2	2
1931	43405	1	17	4	NA	NA	NA	15897.39943	15971.79103	2	71	84	3.97	22.25	165.3	76.2	NA	0	-0.25	NA	NA	2	50589.29998	0.28	1	0.07	1	0.07	1	0.35	1	0.07	1	0.35	1	0.07	1	0.07	1	0.07	1	0.42	1	30	NA	NA	NA	NA	NA
1932	43406	2	38	1	2	1	0.39	25990.37539	26403.7049	1	66	218	14.87	41.05	153	121.2	2	NA	NA	1	NA	2	NA	NA	NA	NA	NA	NA	NA	NA	NA	NA	NA	NA	NA	NA	NA	NA	NA	NA	NA	NA	NA	NA	NA	NA	NA	NA	NA
1933	43407	2	55	1	2	3	2.15	16965.19077	16765.47734	1	66	116	5.47	24.87	151.8	81.3	1	0.25	-0.25	1	NA	1	50682.95543	0.45	0	0.07	1	0.07	1	0.35	1	4.51	0	0.35	1	0.07	1	0.51	0	0.78	0	0.42	1	48	NA	NA	0	1	2
1934	43408	1	22	4	1	6	1.16	23679.8154	24339.51101	1	59	1057	13.35	20.69	177.5	74.2	1	88	-4.5	1	NA	2	63967.44107	0.28	1	0.07	1	0.07	1	0.35	1	2.48	0	0.35	1	0.29	0	0.32	0	0.17	0	0.42	1	118	NA	NA	NA	NA	NA
1935	43409	2	14	3	NA	NA	5	72529.04855	74313.51863	2	67	363	11.63	23.88	166	77.6	NA	-0.25	-0.25	NA	NA	NA	NA	NA	NA	NA	NA	NA	NA	NA	NA	NA	NA	NA	NA	NA	NA	NA	NA	NA	NA	NA	NA	NA	NA	NA	NA	NA	NA
1936	43410	1	12	1	NA	NA	0.58	15891.28341	16237.14514	1	71	929	14.22	20.13	154.4	75	NA	0.25	-0.25	NA	NA	NA	47940.84469	0.28	1	0.07	1	0.07	1	0.35	1	0.24	0	0.35	1	0.17	0	0.07	1	0.34	0	0.42	1	58	NA	NA	NA	NA	NA
1937	43411	1	47	4	2	1	4.66	21540.21983	21992.36453	1	62	260	13.91	23.57	173.8	94.4	1	-1	-0.75	1	NA	2	NA	NA	NA	NA	NA	NA	NA	NA	NA	NA	NA	NA	NA	NA	NA	NA	NA	NA	NA	NA	NA	NA	NA	NA	0	2	2
1938	43412	2	27	4	4	5	0.64	31759.04459	34382.80012	2	72	6831	11.03	22.05	163.3	74.8	2	0.25	0.25	NA	NA	2	NA	NA	NA	NA	NA	NA	NA	NA	NA	NA	NA	NA	NA	NA	NA	NA	NA	NA	NA	NA	NA	NA	NA	NA	NA	NA	NA
1939	43413	2	61	3	4	3	0.58	25164.265	25456.54454	2	59	132	7.92	33.55	160.2	117.4	1	2	1.25	1	NA	2	NA	NA	NA	NA	NA	NA	NA	NA	NA	NA	NA	NA	NA	NA	NA	NA	NA	NA	NA	NA	NA	NA	NA	NA	0	2	2
1940	43414	1	67	4	4	1	0.81	8717.851285	9460.368619	2	61	8475	6.99	21.93	170.3	78.7	1	1.5	88	1	NA	2	NA	NA	NA	NA	NA	NA	NA	NA	NA	NA	NA	NA	NA	NA	NA	NA	NA	NA	NA	NA	NA	NA	NA	NA	0	2	2
1941	43415	1	52	3	3	1	5	83459.20123	83611.80056	2	63	797	11.86	34.21	178.1	110.7	2	-1.5	-1.5	1	NA	1	NA	NA	NA	NA	NA	NA	NA	NA	NA	NA	NA	NA	NA	NA	NA	NA	NA	NA	NA	NA	NA	NA	NA	NA	0	2	2
1942	43416	1	13	4	NA	NA	3.26	12477.62656	12643.01792	1	65	52	3.48	21.43	176.3	73	NA	-0.25	-0.75	NA	NA	NA	40045.69211	0.49	0	0.07	1	0.07	1	0.35	1	5.17	0	0.35	1	0.48	0	0.07	1	0.89	0	0.42	1	217	NA	NA	NA	NA	NA
1943	43417	2	16	1	NA	NA	1.28	10534.89913	10894.05368	1	63	576	8.38	27.13	163.7	96.2	NA	-1	-1.25	NA	NA	2	NA	NA	NA	NA	NA	NA	NA	NA	NA	NA	NA	NA	NA	NA	NA	NA	NA	NA	NA	NA	NA	NA	NA	NA	NA	NA	NA
1944	43418	2	63	4	4	1	1.31	9145.177468	9906.986187	1	62	252	11.61	33.01	159.7	108.8	1	-5	-5.25	1	NA	2	NA	NA	NA	NA	NA	NA	NA	NA	NA	NA	NA	NA	NA	NA	NA	NA	NA	NA	NA	NA	NA	NA	0	0	0	2	2
1945	43419	2	18	4	NA	NA	2.1	15951.30368	16074.95766	2	64	977	13.58	23.78	160.8	78.5	NA	NA	NA	NA	NA	2	NA	NA	NA	NA	NA	NA	NA	NA	NA	NA	NA	NA	NA	NA	NA	NA	NA	NA	NA	NA	NA	NA	NA	NA	NA	NA	NA
1946	43420	2	46	4	4	3	2.78	28558.83099	30959.84697	1	68	29	3.23	50.79	160.6	132	2	-2	-1.75	2	1	2	NA	NA	NA	NA	NA	NA	NA	NA	NA	NA	NA	NA	NA	NA	NA	NA	NA	NA	NA	NA	NA	NA	NA	NA	0	2	2
1947	43421	1	0	2	NA	NA	1.09	5276.34498	5649.313985	1	72	NA	NA	NA	NA	NA	NA	NA	NA	NA	NA	NA	NA	NA	NA	NA	NA	NA	NA	NA	NA	NA	NA	NA	NA	NA	NA	NA	NA	NA	NA	NA	NA	NA	NA	NA	NA	NA	NA
1948	43422	2	7	3	NA	NA	3.15	42545.48626	0	1	73	NA	NA	NA	NA	NA	NA	NA	NA	NA	NA	NA	NA	NA	NA	NA	NA	NA	NA	NA	NA	NA	NA	NA	NA	NA	NA	NA	NA	NA	NA	NA	NA	NA	NA	NA	NA	NA	NA
1949	43423	2	12	1	NA	NA	3.94	17044.6108	17365.28833	1	71	525	8.28	19.93	162.6	75.5	NA	-1.5	-1.25	NA	NA	NA	56036.32171	0.28	1	0.07	1	0.07	1	0.35	1	1.03	0	0.35	1	0.07	1	0.07	1	0.77	0	0.42	1	134	NA	NA	NA	NA	NA
1950	43424	2	37	3	4	1	3.41	80583.27013	80615.74796	2	60	265	9.47	23.48	157.3	78	2	-2.5	-2.25	2	2	2	222741.8068	0.28	1	0.07	1	0.07	1	0.35	1	0.23	0	0.35	1	0.07	1	0.07	1	0.25	0	0.42	1	29	NA	NA	NA	NA	NA
1951	43425	2	32	3	4	1	2.02	70435.73941	71429.97222	2	63	112	13.78	32.7	163.1	111.5	2	-4.25	-4.25	2	2	2	NA	NA	NA	NA	NA	NA	NA	NA	NA	NA	NA	NA	NA	NA	NA	NA	NA	NA	NA	NA	NA	NA	NA	NA	NA	NA	NA
1952	43426	2	73	2	1	5	NA	9782.501816	0	1	72	NA	NA	NA	NA	NA	1	NA	NA	NA	NA	2	NA	NA	NA	NA	NA	NA	NA	NA	NA	NA	NA	NA	NA	NA	NA	NA	NA	NA	NA	NA	NA	NA	NA	NA	NA	2	2
1953	43427	2	4	2	NA	NA	0.62	9040.255518	10246.57133	1	62	434	7.99	15.4	108.4	54.2	NA	NA	NA	NA	NA	NA	NA	NA	NA	NA	NA	NA	NA	NA	NA	NA	NA	NA	NA	NA	NA	NA	NA	NA	NA	NA	NA	NA	NA	NA	NA	NA	NA
1954	43428	1	15	4	NA	NA	1.65	15205.39471	15985.49955	2	64	1435	20.73	19.5	182.7	74.2	NA	-2.25	-2.5	NA	NA	NA	50632.72055	0.57	0	0.07	1	0.07	1	0.35	1	4.72	0	0.35	1	0.07	1	0.35	0	6.04	0	0.42	1	227	NA	NA	NA	NA	NA
1955	43429	2	59	4	2	1	1.14	21711.85987	0	2	64	NA	NA	NA	NA	NA	2	NA	NA	NA	NA	1	NA	NA	NA	NA	NA	NA	NA	NA	NA	NA	NA	NA	NA	NA	NA	NA	NA	NA	NA	NA	NA	NA	NA	NA	NA	2	2
1956	43430	1	74	3	2	3	1.44	30137.04798	29588.7608	2	63	1094	14.36	32.47	169.6	NA	1	0	0	NA	NA	2	98441.57857	NA	NA	NA	NA	NA	NA	NA	NA	NA	NA	NA	NA	NA	NA	NA	NA	NA	NA	NA	NA	NA	NA	NA	0	2	2
1957	43431	1	16	3	NA	NA	4.95	72800.61747	73471.32726	1	69	1450	10.67	34.57	177.9	111.3	NA	-0.5	0.25	NA	NA	2	214282.8462	0.28	1	0.07	1	0.07	1	0.35	1	2.2	0	1.14	0	0.44	0	0.07	1	3.47	0	0.42	1	165	NA	NA	NA	NA	NA
1958	43432	1	64	3	4	1	2.27	52484.67135	51349.36617	2	71	700	15.79	27.61	185.5	116.5	1	0.75	1	1	NA	2	170838.9445	0.28	1	0.07	1	0.07	1	0.35	1	1.76	0	0.35	1	0.07	1	0.07	1	0.53	0	0.42	1	36	NA	NA	0	2	2
1959	43433	2	55	3	4	3	3.33	119055.4749	125825.0485	1	69	3401	7.92	21.77	171.2	81.4	2	-3.5	-3.25	1	NA	1	NA	NA	NA	NA	NA	NA	NA	NA	NA	NA	NA	NA	NA	NA	NA	NA	NA	NA	NA	NA	NA	NA	0	0	0	2	2
1960	43434	1	8	2	NA	NA	0.21	9968.413658	9860.475818	2	61	244	1.97	14.68	133.1	53.3	NA	NA	NA	NA	NA	NA	32583.93206	0.4	0	0.07	1	0.12	0	0.35	1	3.6	0	0.35	1	3.53	0	0.84	0	2.09	0	0.42	1	131	NA	NA	NA	NA	NA
1961	43435	2	34	1	4	6	1.93	20569.26269	20346.76586	2	71	1128	84.02	29.19	160.5	94.8	2	-0.5	-0.5	1	NA	2	NA	NA	NA	NA	NA	NA	NA	NA	NA	NA	NA	NA	NA	NA	NA	NA	NA	NA	NA	NA	NA	NA	NA	NA	NA	NA	NA
1962	43436	2	11	3	NA	NA	2.62	51365.66366	51799.34973	2	59	215	7.03	16.36	140.3	61.7	NA	NA	NA	NA	NA	NA	0	NA	NA	NA	NA	NA	NA	NA	NA	NA	NA	NA	NA	NA	NA	NA	NA	NA	NA	NA	NA	NA	NA	NA	NA	NA	NA
1963	43437	2	10	3	NA	NA	0.91	20934.38991	21111.14131	1	67	405	2.64	17.68	150.6	66.1	NA	NA	NA	NA	NA	NA	NA	NA	NA	NA	NA	NA	NA	NA	NA	NA	NA	NA	NA	NA	NA	NA	NA	NA	NA	NA	NA	NA	NA	NA	NA	NA	NA
1964	43438	2	77	3	1	3	0.88	22231.76387	21610.58357	1	61	106	3.22	30.26	164	111	1	88	88	1	NA	1	59884.88501	1.99	0	0.07	1	0.07	1	0.35	1	1.32	0	0.88	0	0.07	1	0.07	1	2.39	0	0.42	1	100	NA	NA	NA	2	2
1965	43439	2	19	4	NA	NA	1.25	15977.52929	16101.38657	2	67	881	16.87	21.78	170.9	71.9	NA	0.25	0	NA	NA	2	NA	NA	NA	NA	NA	NA	NA	NA	NA	NA	NA	NA	NA	NA	NA	NA	NA	NA	NA	NA	NA	NA	NA	NA	NA	NA	NA
1966	43440	1	42	2	3	1	1.45	16110.35395	16682.16726	1	62	4241	15.81	27.66	172.6	97.5	2	NA	NA	2	2	2	NA	NA	NA	NA	NA	NA	NA	NA	NA	NA	NA	NA	NA	NA	NA	NA	NA	NA	NA	NA	NA	NA	NA	NA	NA	2	2
1967	43441	2	63	3	2	1	1.64	25164.265	25456.54454	2	59	647	4.36	32.66	163.3	110.3	1	2.5	2	2	2	2	70542.39129	0.28	1	0.07	1	0.07	1	0.35	1	1.99	0	0.35	1	0.07	1	0.07	1	0.69	0	0.42	1	57	2	2	0	1	2
1968	43442	2	6	1	NA	NA	1.7	10237.53719	11292.69387	2	72	203	7.8	23.73	119	77	NA	NA	NA	NA	NA	NA	37680.82181	0.51	0	0.07	1	0.07	1	0.35	1	1.19	0	0.35	1	0.07	1	0.11	0	0.49	0	0.42	1	73	NA	NA	NA	NA	NA
1969	43443	1	17	3	NA	NA	0.57	29673.23551	30383.27549	2	59	186	8.76	18.11	192.8	73.2	NA	-0.5	-1	NA	NA	2	NA	NA	NA	NA	NA	NA	NA	NA	NA	NA	NA	NA	NA	NA	NA	NA	NA	NA	NA	NA	NA	NA	NA	NA	NA	NA	NA
1970	43444	2	54	4	5	3	0.73	20683.13277	20596.73444	1	65	569	7.02	38.91	159.5	110.7	2	-4	-3.5	2	2	1	NA	NA	NA	NA	NA	NA	NA	NA	NA	NA	NA	NA	NA	NA	NA	NA	NA	NA	NA	NA	NA	NA	NA	NA	0	2	2
1971	43445	1	50	1	1	6	1.13	11634.59381	13942.38351	1	69	931	16.12	26.73	160.9	98.2	1	-1.5	-0.75	2	2	2	35022.95979	0.47	0	0.07	1	0.07	1	0.35	1	0.18	0	0.35	1	0.22	0	0.07	1	0.07	1	0.42	1	68	2	NA	0	2	2
1972	43446	1	14	3	NA	NA	4.01	76077.93428	75893.59537	2	60	536	13.12	18.73	173.2	66.8	NA	0	-0.25	NA	NA	NA	221347.5137	0.42	0	0.07	1	0.07	1	0.35	1	2.34	0	0.35	1	7.42	0	0.18	0	0.65	0	0.42	1	178	NA	NA	NA	NA	NA
1973	43447	2	76	3	5	2	5	27789.5029	27834.93419	1	70	655	5.56	22.49	166.7	90	1	NA	NA	1	NA	1	NA	NA	NA	NA	NA	NA	NA	NA	NA	NA	NA	NA	NA	NA	NA	NA	NA	NA	NA	NA	NA	NA	NA	NA	NA	2	2
1974	43448	2	0	1	NA	NA	2.59	5342.935297	6031.854061	2	66	219	5.86	NA	NA	NA	NA	NA	NA	NA	NA	NA	NA	NA	NA	NA	NA	NA	NA	NA	NA	NA	NA	NA	NA	NA	NA	NA	NA	NA	NA	NA	NA	NA	NA	NA	NA	NA	NA
1975	43449	1	39	3	4	1	2.71	65548.54401	68849.23886	2	59	1345	17.79	39.01	181.7	124.2	1	-0.5	0	1	NA	1	NA	NA	NA	NA	NA	NA	NA	NA	NA	NA	NA	NA	NA	NA	NA	NA	NA	NA	NA	NA	NA	NA	NA	NA	NA	NA	NA
1976	43450	1	8	3	NA	NA	5	39161.99887	39697.92657	2	62	859	15.62	15.93	136.3	57.1	NA	NA	NA	NA	NA	NA	NA	NA	NA	NA	NA	NA	NA	NA	NA	NA	NA	NA	NA	NA	NA	NA	NA	NA	NA	NA	NA	NA	NA	NA	NA	NA	NA
1977	43451	1	36	3	5	3	5	78136.74046	82235.79278	2	72	1405	43.61	27.09	184.6	90.4	1	-4.5	-4.75	1	NA	2	NA	NA	NA	NA	NA	NA	NA	NA	NA	NA	NA	NA	NA	NA	NA	NA	NA	NA	NA	NA	NA	NA	NA	NA	NA	NA	NA
1978	43452	2	80	4	2	2	2.36	22897.55103	25356.79358	2	70	979	4.01	29.12	162.5	96.3	1	-1.25	-1.75	1	NA	1	NA	NA	NA	NA	NA	NA	NA	NA	NA	NA	NA	NA	NA	NA	NA	NA	NA	NA	NA	NA	NA	NA	0	0	0	2	1
1979	43453	1	40	1	2	1	0.5	24613.89336	25381.65321	1	71	632	22.28	37.7	173.2	119.3	2	-0.5	0.25	2	2	2	NA	NA	NA	NA	NA	NA	NA	NA	NA	NA	NA	NA	NA	NA	NA	NA	NA	NA	NA	NA	NA	NA	NA	NA	0	2	2
1980	43454	2	0	2	NA	NA	2.04	3846.021725	4261.381139	1	63	490	7.24	NA	NA	NA	NA	NA	NA	NA	NA	NA	NA	NA	NA	NA	NA	NA	NA	NA	NA	NA	NA	NA	NA	NA	NA	NA	NA	NA	NA	NA	NA	NA	NA	NA	NA	NA	NA
1981	43455	1	25	5	4	1	5	80078.91427	80617.06874	2	60	202	4.44	28.23	161.7	93.7	2	-6.75	-5.75	2	2	9	NA	NA	NA	NA	NA	NA	NA	NA	NA	NA	NA	NA	NA	NA	NA	NA	NA	NA	NA	NA	NA	NA	NA	NA	NA	NA	NA
1982	43456	1	43	3	3	4	2.12	94759.283	94741.26046	2	63	821	25.72	21.88	159.4	81.2	1	1.25	1.5	1	NA	2	NA	NA	NA	NA	NA	NA	NA	NA	NA	NA	NA	NA	NA	NA	NA	NA	NA	NA	NA	NA	NA	NA	NA	NA	0	2	2
1983	43457	2	18	3	NA	NA	5	50633.82978	51289.66239	1	70	527	6.69	22.03	160.7	71.2	NA	0	0	NA	NA	2	NA	NA	NA	NA	NA	NA	NA	NA	NA	NA	NA	NA	NA	NA	NA	NA	NA	NA	NA	NA	NA	NA	NA	NA	NA	NA	NA
1984	43458	2	62	1	1	1	4.01	9154.993238	9043.719791	2	65	432	6.57	27.58	156.1	99.8	2	2	2.25	2	2	1	NA	NA	NA	NA	NA	NA	NA	NA	NA	NA	NA	NA	NA	NA	NA	NA	NA	NA	NA	NA	NA	NA	NA	NA	0	2	2
1985	43459	2	28	3	4	1	3.69	122917.8288	123973.6179	2	60	1247	6.12	28.84	165.1	86.6	1	-0.25	-0.5	1	NA	2	329197.6355	0.28	1	0.07	1	0.07	1	0.35	1	0.41	0	0.35	1	0.22	0	0.07	1	0.12	0	0.42	1	62	NA	NA	NA	NA	NA
1986	43460	2	6	3	NA	NA	0.63	36196.89956	36502.51405	1	59	2532	7.11	22.77	125.4	75	NA	NA	NA	NA	NA	NA	NA	NA	NA	NA	NA	NA	NA	NA	NA	NA	NA	NA	NA	NA	NA	NA	NA	NA	NA	NA	NA	NA	NA	NA	NA	NA	NA
1987	43461	2	5	3	NA	NA	1.02	11523.12214	13419.00233	2	62	NA	NA	17.24	116	59.7	NA	NA	NA	NA	NA	NA	NA	NA	NA	NA	NA	NA	NA	NA	NA	NA	NA	NA	NA	NA	NA	NA	NA	NA	NA	NA	NA	NA	NA	NA	NA	NA	NA
1988	43462	2	12	4	NA	NA	0.53	14288.41691	14828.71077	1	74	2265	18.79	17.22	162.2	66.9	NA	-0.25	0	NA	NA	NA	NA	NA	NA	NA	NA	NA	NA	NA	NA	NA	NA	NA	NA	NA	NA	NA	NA	NA	NA	NA	NA	NA	NA	NA	NA	NA	NA
1989	43463	1	20	3	3	6	3.43	91062.71437	93809.7488	1	61	875	23.81	18.18	170.9	68	2	0	0	2	2	2	264985.3684	0.62	0	0.07	1	0.07	1	0.35	1	2.52	0	0.35	1	0.68	0	1.42	0	0.97	0	0.42	1	166	NA	NA	NA	NA	NA
1990	43464	1	76	3	4	2	5	31468.36883	32318.31725	2	71	2619	8.89	27.02	178.7	102.5	2	-0.5	-0.5	1	NA	2	107522.7918	0.68	0	0.07	1	0.07	1	0.35	1	2.13	0	0.35	1	0.07	1	0.07	1	0.39	0	0.85	0	77	NA	NA	0	2	2
1991	43465	2	49	4	2	1	2.83	25996.1587	26883.14529	2	64	187	9.76	23.31	161.5	88.5	2	NA	NA	1	NA	1	NA	NA	NA	NA	NA	NA	NA	NA	NA	NA	NA	NA	NA	NA	NA	NA	NA	NA	NA	NA	NA	NA	NA	NA	NA	2	2
1992	43466	2	47	3	5	1	5	120190.3668	119330.829	2	60	3960	4.78	29.94	157	90.7	2	-3.75	-3.75	2	1	2	NA	NA	NA	NA	NA	NA	NA	NA	NA	NA	NA	NA	NA	NA	NA	NA	NA	NA	NA	NA	NA	NA	NA	NA	0	2	2
1993	43467	2	18	1	NA	NA	5	18799.56893	19373.5667	1	66	991	6.62	22.41	158.8	76	NA	-1.5	-1.25	NA	NA	2	62516.86672	0.28	1	0.07	1	0.07	1	0.35	1	2.08	0	0.35	1	0.28	0	0.07	1	0.86	0	0.42	1	52	NA	NA	NA	NA	NA
1994	43468	1	47	3	2	1	5	132486.2628	132461.0648	2	60	NA	NA	27.31	173.5	NA	2	-0.25	-0.25	NA	NA	1	0	NA	NA	NA	NA	NA	NA	NA	NA	NA	NA	NA	NA	NA	NA	NA	NA	NA	NA	NA	NA	NA	NA	NA	NA	2	2
1995	43469	1	78	3	3	1	1.46	9471.568094	10921.80219	1	60	218	7.19	29.49	174.2	107	2	-1.5	-1.75	2	1	2	NA	NA	NA	NA	NA	NA	NA	NA	NA	NA	NA	NA	NA	NA	NA	NA	NA	NA	NA	NA	NA	NA	NA	2	0	2	2
1996	43470	2	19	4	NA	NA	1.04	14575.33069	0	1	59	NA	NA	NA	NA	NA	NA	NA	NA	NA	NA	2	NA	NA	NA	NA	NA	NA	NA	NA	NA	NA	NA	NA	NA	NA	NA	NA	NA	NA	NA	NA	NA	NA	NA	NA	NA	NA	NA
1997	43471	2	5	2	NA	NA	0.78	11368.94107	0	2	71	NA	NA	NA	NA	NA	NA	NA	NA	NA	NA	NA	NA	NA	NA	NA	NA	NA	NA	NA	NA	NA	NA	NA	NA	NA	NA	NA	NA	NA	NA	NA	NA	NA	NA	NA	NA	NA	NA
1998	43472	1	9	3	NA	NA	0.58	22686.09929	23213.35952	1	61	327	7.03	15.63	134.8	57	NA	NA	NA	NA	NA	NA	NA	NA	NA	NA	NA	NA	NA	NA	NA	NA	NA	NA	NA	NA	NA	NA	NA	NA	NA	NA	NA	NA	NA	NA	NA	NA	NA
1999	43473	2	25	1	4	1	1.75	25484.2175	25737.84003	1	66	NA	NA	34.78	155.5	105.6	2	NA	NA	NA	NA	2	NA	NA	NA	NA	NA	NA	NA	NA	NA	NA	NA	NA	NA	NA	NA	NA	NA	NA	NA	NA	NA	NA	NA	NA	NA	NA	NA
[truncated: 8,150 more rows]
