# Supplementary material for: Machine learning model for age related macular degeneration based on pesticides: the National Health and Nutrition Examination Survey 2007–2008
Source: Front Public Health. 2025 Apr 16;13:1561913. doi: 10.3389/fpubh.2025.1561913 (PMC12042703; doi:10.3389/fpubh.2025.1561913)
Supplement: Supplementary file 3 [file Data_Sheet_2.csv]

RIAGENDR	RIDAGEYR	RIDRETH1	DMDEDUC2	DMDMARTL	INDFMPIR	DR1TLZ	DR1TZINC	BMXBMI	SMQ020	ALQ101	BPQ020	URX24D	URX25T	URX4FP	URXCB3	URXCPM	URXMAL	URXOPM	URXOXY	URXPAR	URXTCC	URXUCR	AMD
2	62	5	3	1	1.83	841	9.5	58.04	2	2	1	0.28	0.07	0.07	0.35	2.59	0.56	0.15	0.37	1.93	0.42	45	No
1	66	4	4	1	1.14	1628	11.53	44.06	2	2	1	0.28	0.07	0.07	0.35	1.08	0.35	0.07	0.07	0.56	0.42	58	Yes
2	66	4	4	1	4.09	1850	7.13	27.69	1	1	2	0.28	0.07	0.07	0.35	0.41	0.35	0.41	0.07	0.07	0.42	22	No
1	40	1	3	1	1.3	429	10.43	25.46	1	1	2	0.85	0.07	0.07	0.35	2.08	0.35	1.32	0.4	29.33	0.42	257	No
1	68	4	1	6	1.63	670	7.62	28.16	2	2	1	0.28	0.07	0.07	0.35	4.21	0.35	1.87	0.32	0.1	2.32	137	No
1	70	3	1	5	4.6	296	4.7	36.27	1	2	1	0.28	0.07	0.07	0.35	9.3	0.35	1.09	0.07	0.55	0.42	189	No
1	48	2	4	1	1.14	1886	29.26	34.28	1	1	2	1.15	0.07	0.07	0.35	0.54	0.35	0.07	0.07	0.07	0.42	40	No
1	51	4	3	1	2.84	703	14.78	25.22	1	2	2	0.28	0.07	0.07	0.35	0.71	0.35	0.92	0.16	0.33	0.42	57	No
2	44	3	4	1	5	467	8.65	28.83	2	1	1	0.28	0.07	0.07	0.35	0.07	0.35	0.07	0.07	0.12	0.42	52	No
1	49	3	4	1	4.24	539	20.87	32.7	2	1	1	0.28	0.07	0.07	0.35	0.16	0.35	0.07	0.07	0.07	0.42	46	No
2	78	4	1	2	0.6	49	9.24	37.82	2	1	2	0.28	0.07	0.07	0.35	0.67	0.35	0.07	0.07	0.23	0.42	32	No
1	51	2	4	1	2.92	3144	12.26	25.47	1	1	2	2.2	0.07	0.07	0.35	13.62	0.35	0.37	0.07	0.85	0.42	137	No
1	57	3	4	1	5	470	14.27	25.16	1	1	2	0.62	0.07	0.07	0.35	2.07	0.35	0.26	0.07	0.65	0.42	128	No
2	71	3	3	1	3	3861	17.21	19.12	1	1	2	0.41	0.07	0.07	0.35	1.61	0.51	0.47	0.07	0.58	0.42	143	No
2	44	4	4	5	0.86	1258	12.72	26.34	2	1	2	0.62	0.07	0.07	0.35	0.81	0.35	0.34	0.07	0.07	0.42	60	No
1	71	4	5	1	5	1808	15.99	32.42	1	1	2	0.28	0.07	0.07	0.35	2.8	1.2	0.35	0.07	0.51	0.42	131	No
2	61	1	3	1	1.81	840	9.94	26.44	2	2	2	0.28	0.07	0.07	0.35	0.17	0.35	0.07	0.07	1.53	0.42	20	No
2	73	3	3	2	1.57	2095	8.84	27.16	2	1	2	0.28	0.07	0.07	0.35	0.56	0.35	0.52	0.3	0.28	0.42	11	No
1	58	3	3	1	5	122	6.91	28.51	2	2	1	0.28	0.07	0.07	0.35	0.51	0.35	1.09	0.07	1.59	1.29	27	No
2	61	3	4	6	1.96	233	8.8	23.31	1	1	2	0.28	0.07	0.07	0.35	4.03	1.2	0.2	0.07	0.77	0.42	89	No
1	71	3	3	1	3.02	240	20.18	36.98	2	2	1	0.28	0.07	0.07	0.35	3.64	1.45	0.07	0.07	4.7	0.42	104	No
1	72	3	4	1	5	3648	13.5	27.19	2	1	1	0.28	0.07	0.07	0.35	2.97	0.35	0.07	0.07	0.39	0.42	66	No
1	49	3	2	1	1.9	456	14.45	29.28	1	1	2	0.77	0.07	0.07	0.35	1.42	0.35	2.72	0.07	1.59	1.61	138	No
1	52	1	5	1	5	901	8.37	30.95	1	1	1	2.74	0.07	0.07	0.35	2.84	0.35	1.25	0.36	1.4	1.73	135	No
1	42	3	4	1	4.14	122	6.7	34.52	2	1	2	1	0.07	0.07	0.35	1.87	0.9	0.07	0.07	0.84	0.42	216	No
2	47	3	5	1	5	1895	22.4	18.2	2	2	2	0.46	0.07	0.07	0.35	0.75	0.35	0.31	0.22	0.36	0.42	51	No
1	53	3	2	1	5	3085	40.13	38.63	1	1	1	2.31	0.07	0.07	0.35	2.25	0.35	0.65	0.07	0.7	0.42	200	No
2	64	3	5	1	5	311	2.89	25.4	2	2	1	0.28	0.07	0.33	0.35	4.07	0.35	6.03	0.22	2.3	9.77	183	No
2	79	3	2	2	1.76	1271	12.46	25.79	1	2	1	0.28	0.07	0.07	0.35	7.86	0.35	0.07	0.07	2.49	0.42	209	No
1	41	3	2	1	1.01	961	19.13	24	1	1	2	0.28	0.07	0.07	0.35	0.07	0.35	1.82	0.07	0.14	0.42	44	No
2	54	3	5	1	5	1202	8.34	23.05	2	1	1	0.28	0.07	0.07	0.35	0.43	0.74	0.07	0.07	0.26	0.42	24	No
2	71	2	1	2	1.24	435	4.87	31.13	2	2	1	1.24	0.07	0.07	0.35	0.82	0.35	0.07	0.07	0.4	0.42	112	No
1	66	3	3	1	4.38	407	12.26	32.03	1	1	2	0.28	0.07	0.07	0.35	1.57	0.85	2.85	0.07	1.99	0.42	142	No
1	43	3	3	5	1.18	1568	26.05	39.23	2	2	1	0.93	0.07	0.07	0.35	7.33	0.35	1.17	0.07	2.28	6.44	239	No
2	68	3	3	1	3.65	1278	29.05	23.48	2	2	2	0.28	0.07	0.07	0.35	0.07	0.35	0.07	0.07	0.81	0.42	26	No
2	79	1	1	2	1.33	410	7.5	29.97	2	2	2	0.28	0.07	0.07	0.35	1.26	0.35	0.1	0.07	0.46	0.42	43	No
1	78	3	5	1	4.38	2120	2.1	25.65	2	1	2	0.28	0.07	0.07	0.35	0.49	0.35	4.59	0.07	1.2	9.11	51	Yes
2	43	1	2	5	0.63	672	5.56	28.36	2	2	2	0.28	0.07	0.07	0.35	0.07	0.35	0.32	0.07	0.07	0.42	33	No
1	76	4	5	1	5	2609	5.79	28.03	1	1	1	0.79	0.07	1.25	0.35	5.14	0.35	16.61	0.43	3.25	31.33	366	No
1	53	3	3	1	0.48	82	14.39	20.41	1	1	2	0.28	0.07	0.07	0.35	0.95	0.35	0.44	0.07	0.38	0.42	64	No
2	55	1	1	1	2.56	387	6.65	33.64	2	2	2	0.61	0.07	0.07	0.35	2.71	1.91	0.42	0.3	2.38	0.42	78	No
1	60	2	1	4	0	514	4.41	27.65	2	1	1	0.28	0.07	0.07	0.35	0.93	0.35	0.07	0.07	0.8	0.42	97	No
2	60	3	5	3	3.92	2637	9.35	25.77	2	2	1	0.28	0.07	0.07	0.35	0.95	0.35	0.07	0.07	0.69	0.42	65	No
2	44	4	4	3	5	2053	9.81	40.25	1	1	1	1.1	0.07	0.07	0.35	1.36	0.69	0.26	0.07	0.73	0.42	149	No
2	71	3	5	1	5	415	10.14	34.22	1	2	2	0.28	0.07	0.07	0.35	2.34	0.35	0.39	0.07	0.07	0.42	130	Yes
2	52	3	2	1	0.97	103	11.73	23.95	1	1	2	0.28	0.07	0.07	0.35	0.63	0.35	0.1	0.07	0.89	0.42	35	No
1	66	1	1	1	0.35	1133	26.45	27.24	1	1	2	0.28	0.07	0.07	0.35	0.53	0.35	0.07	0.07	0.07	0.42	39	No
1	51	3	5	1	5	687	5.86	22.48	1	2	1	0.28	0.07	0.07	0.35	1.18	0.35	0.07	0.07	0.07	0.42	35	No
1	52	4	5	3	5	648	6.48	31.25	2	1	1	0.28	0.07	0.07	0.35	0.6	0.35	0.07	0.07	1.01	0.42	155	No
1	51	2	5	1	1.13	15848	4.3	34.4	2	2	2	0.28	0.07	0.07	2.06	7.41	3.1	1.32	0.07	1.92	0.42	133	No
1	76	2	1	2	1.7	3413	7.47	23.6	2	1	1	0.28	0.07	0.07	0.35	0.47	0.35	0.14	0.07	0.38	0.42	23	No
1	52	3	5	3	5	23424	29.75	26.49	2	2	2	0.42	0.07	0.07	0.35	3.82	0.35	5.29	0.15	1.67	7.22	149	No
1	46	3	4	1	5	840	22.62	24.76	2	1	2	0.44	0.07	0.07	0.35	2.76	2.44	0.47	0.07	2.07	0.42	226	No
2	48	4	4	5	1.71	2023	7.18	31.02	2	2	1	0.6	0.07	0.07	0.35	3.22	0.35	0.07	0.14	0.94	0.42	138	No
2	44	3	3	1	1.99	1636	7.61	27.06	1	1	1	0.28	0.07	1.26	0.35	0.36	0.35	24.7	0.07	0.07	6.48	54	No
1	46	4	5	1	5	1730	16.69	33.97	2	1	2	1.05	0.07	0.07	0.35	5.11	0.35	0.36	0.07	0.76	0.42	169	No
2	44	3	3	1	0.79	691	16.7	34.99	1	2	1	0.28	0.07	0.07	0.35	1.79	0.6	0.07	0.07	0.94	0.42	37	No
1	66	4	4	3	5	397	8.05	28.14	1	1	1	0.48	0.07	0.07	0.35	0.81	0.35	0.07	0.07	5.89	0.42	81	No
1	50	3	4	1	5	1976	30.54	31.38	1	1	2	0.28	0.07	0.07	0.35	1.04	0.35	1.1	0.07	1.22	1.2	122	No
2	63	1	4	1	5	5346	8.54	31.03	2	1	1	0.98	0.07	0.07	0.35	3.02	1.31	0.31	0.07	1.38	0.42	82	No
1	50	3	2	3	2.88	416	15.9	23.72	1	2	1	0.28	0.07	0.07	0.35	1.25	0.35	0.18	0.07	0.89	0.42	88	No
2	51	1	2	4	0.58	466	20.24	23.74	1	1	2	0.28	0.07	0.07	0.35	0.07	0.35	0.27	0.07	0.07	0.42	21	No
2	49	4	2	4	1.51	434	9.26	32.06	2	2	2	0.28	0.07	0.07	0.35	1.08	0.35	15.74	0.42	0.27	19.42	92	No
1	72	3	3	3	0.81	2188	7.12	28.9	2	1	2	9.3	0.07	0.07	0.35	3.55	0.35	0.74	0.07	0.32	0.42	130	Yes
1	67	4	1	6	0.71	64	5.63	36.16	1	2	1	0.54	0.07	0.07	0.35	1.84	1.16	0.48	0.07	1.11	0.42	160	No
1	79	3	2	1	1.2	812	19.6	28.96	2	1	2	0.55	0.07	0.07	0.35	1.66	0.35	1.5	0.21	1.55	0.42	95	No
1	50	5	5	1	5	676	7.1	27.14	2	1	2	0.28	0.07	0.07	0.35	4.4	0.35	7.56	0.07	4.52	9.97	171	No
2	52	4	3	2	1.96	330	6.97	24.33	1	1	2	0.28	0.07	0.07	0.35	0.29	0.35	0.07	0.07	0.99	0.42	95	No
1	50	1	1	1	1.41	719	13.42	25.76	2	2	2	0.28	0.07	0.07	0.35	0.8	0.35	0.07	0.07	0.07	0.42	94	No
1	61	3	4	1	5	195	3.85	37.8	1	1	1	0.28	0.07	0.07	0.35	0.88	0.35	0.07	0.38	0.13	0.42	52	No
2	61	3	5	1	3.65	145	9.88	25.57	1	1	2	0.73	0.07	0.07	0.35	2.02	0.35	0.15	0.07	0.57	0.42	52	No
1	58	3	5	1	5	1637	12.69	31.55	2	1	2	1.26	0.07	0.07	0.35	0.92	0.35	0.07	0.07	0.12	0.42	35	No
1	40	2	3	1	2.04	298	21.88	25.05	2	1	2	0.28	0.07	0.07	0.35	2.35	1.22	0.69	0.52	1.84	1.49	104	No
1	68	3	3	3	1	695	32.94	25.03	1	1	2	0.59	0.07	0.18	0.35	1.78	0.35	0.52	0.07	1.05	0.42	136	No
2	63	2	5	5	1.02	3216	8.74	25.41	2	1	1	0.28	0.07	0.07	0.35	0.64	0.35	0.63	0.07	0.07	0.97	32	No
2	51	2	2	1	5	2024	9.36	20.88	1	1	2	0.28	0.07	0.07	0.35	0.47	0.35	0.19	0.07	0.28	0.42	23	No
1	63	1	4	3	1.71	18	19.5	22.56	1	1	2	0.28	0.07	0.07	0.35	0.42	0.35	0.07	0.22	0.17	0.42	29	Yes
2	66	3	3	1	1.71	315	8.92	33.36	1	1	2	0.28	0.07	0.07	0.35	0.1	0.35	0.07	0.07	0.19	0.42	36	No
2	80	3	2	2	5	71	9.23	25.07	1	2	1	0.28	0.07	0.07	0.35	2.33	0.35	0.26	0.07	1.59	0.42	112	No
2	61	4	4	1	5	1739	4.89	28.04	2	2	1	0.28	0.07	0.07	0.35	1.35	0.35	0.07	0.07	0.23	0.42	34	No
2	47	3	4	4	1.75	290	12.06	21.86	1	1	2	0.28	0.07	0.07	0.35	2.27	0.35	0.4	0.07	4.06	0.42	154	No
2	42	3	5	1	3.77	2493	16.67	28.07	2	1	1	0.28	0.07	0.07	0.35	3.05	0.35	0.07	0.07	0.15	0.42	43	No
1	77	1	1	1	1.81	431	9.69	27.91	2	1	1	0.84	0.07	0.07	0.35	2.52	1.42	0.4	0.07	4.99	0.42	121	No
2	46	3	3	1	3.69	496	8.35	27.56	2	1	2	0.28	0.07	0.07	0.35	0.88	0.35	1.47	0.07	0.24	5.36	64	No
1	56	2	3	3	2.14	464	10.44	31.16	2	1	1	0.28	0.07	0.07	0.35	1.34	0.35	0.71	0.07	0.32	0.42	92	No
2	64	4	4	1	1.07	392	5.64	30.81	1	1	1	0.28	0.07	0.07	0.35	0.31	0.35	0.07	0.07	0.07	0.42	29	No
2	67	1	3	3	1.14	1310	16.39	28.48	1	2	1	0.28	0.07	0.07	0.35	0.34	0.35	0.19	0.07	0.07	0.42	12	No
1	64	5	3	1	2.9	733	5	30.77	1	2	2	0.28	0.07	0.07	0.35	2.22	0.35	1.91	0.07	1.33	1.17	120	No
1	80	3	1	2	0.69	1952	7.53	23.75	1	1	2	0.28	0.07	0.07	0.35	0.07	0.35	0.07	0.07	0.14	0.42	52	No
1	59	4	5	1	5	1985	16.28	41.79	2	2	1	0.8	0.07	0.07	0.35	0.07	0.35	0.07	0.07	0.72	0.42	66	No
1	53	3	5	3	5	1908	36.05	20.86	2	1	2	1.23	0.07	0.18	0.35	8.05	0.93	2.15	1.03	4.44	0.42	213	No
2	47	1	3	6	2.5	65	14.38	39.49	1	1	2	0.28	0.07	0.07	0.35	1.2	1.15	0.36	0.07	0.83	0.42	48	No
2	55	4	3	3	3.09	1693	19.39	43.5	2	1	1	0.28	0.07	0.07	0.35	0.87	0.35	0.16	0.07	0.49	0.42	87	No
1	71	4	1	1	1.51	336	10.64	29.62	2	2	1	0.28	0.07	0.07	0.35	1.65	0.35	0.07	0.07	0.57	0.42	35	No
1	57	3	5	3	5	290	13.02	25.8	1	1	2	0.28	0.07	0.07	0.35	2	0.35	0.35	0.07	0.45	0.42	143	No
1	41	5	1	3	1.08	2134	53.82	23.6	1	1	2	0.28	0.07	0.07	0.35	3.05	0.35	4.32	0.07	2.86	2.72	160	No
1	64	2	4	1	5	1909	10.16	35.89	2	1	1	0.59	0.07	0.07	0.35	12.12	0.35	1.9	0.62	2.71	0.42	220	No
1	62	1	1	1	2.5	1251	12.38	23.92	1	1	2	4.07	0.07	0.07	0.35	0.46	0.35	0.4	0.07	0.62	0.42	34	No
2	74	3	3	1	3.65	538	4.79	36.97	2	2	2	0.28	0.07	0.33	0.35	6.02	1.07	1.42	0.98	0.82	0.42	88	No
2	79	3	3	2	2.18	1369	5.19	21.34	2	1	1	0.49	0.07	0.07	0.35	1.27	0.35	0.07	0.18	1.28	0.42	52	No
2	68	3	3	1	1.1	361	10.69	46.97	2	2	1	0.28	0.07	0.07	0.35	0.49	0.35	0.27	0.07	0.17	0.42	32	No
2	41	3	5	1	2.56	484	14.62	20.91	2	1	2	0.28	0.07	0.07	0.35	1.27	0.35	0.18	0.07	0.19	0.42	20	No
1	59	3	4	5	1.76	345	14.49	21.94	1	1	1	0.28	0.07	0.07	0.35	0.07	0.35	0.45	0.07	0.13	0.42	34	No
2	69	4	1	5	1.28	359	2.44	31.84	2	2	1	0.28	0.07	0.07	0.35	5.64	1.26	0.07	0.07	0.19	0.42	75	No
2	43	3	5	1	3.57	90	19.85	25.57	1	1	2	0.28	0.07	0.07	0.35	1.02	0.35	0.07	0.21	0.65	0.42	69	Yes
2	55	4	2	1	4.29	91	12.73	42.1	1	1	1	1.22	0.07	0.07	0.35	1.9	0.35	1.9	0.07	1.89	0.42	191	No
1	41	3	5	1	5	844	11.75	26.74	2	1	2	0.4	0.07	0.07	0.35	3.01	0.9	0.38	0.07	1.31	0.42	170	No
2	65	3	4	1	5	3494	7.56	27.38	2	1	1	0.28	0.07	0.07	0.35	2.23	0.35	0.73	0.07	0.07	0.42	50	No
1	64	3	3	3	5	555	15.99	30.35	1	1	2	0.82	0.07	0.07	0.35	3.31	0.35	0.96	0.07	1.25	0.42	172	No
2	44	2	4	3	4.08	2519	10.75	30.67	2	1	2	1.34	0.07	0.07	0.35	0.32	0.35	0.67	0.07	0.07	1.61	51	No
1	40	1	1	6	1.94	847	16.8	28.69	2	1	2	0.28	0.07	0.07	0.35	0.59	0.35	0.17	0.07	0.24	0.42	111	No
2	65	3	3	1	5	3356	13.09	21.93	2	1	1	0.28	0.07	0.07	0.35	4.49	0.35	0.72	0.07	0.07	0.42	76	No
2	64	4	2	2	1.45	377	10.42	22.15	1	1	1	0.28	0.07	0.07	0.35	0.27	0.35	0.07	0.07	0.07	0.42	30	No
2	49	3	5	1	5	603	11.62	32.65	1	1	2	0.28	0.07	0.07	0.35	1.03	0.35	0.78	0.07	0.15	0.42	79	No
1	50	5	3	1	5	2257	9.38	23.37	2	1	2	0.28	0.07	0.07	0.35	1.13	0.35	0.57	0.07	5.25	0.42	147	No
1	62	3	1	5	0.96	836	16.79	36.94	2	2	1	0.56	0.07	0.07	0.35	2.25	0.35	0.53	0.07	0.59	0.42	92	No
2	63	4	4	1	5	208	13.12	26.98	2	2	2	0.45	0.07	0.07	0.35	6.92	0.35	0.07	0.07	2.69	0.42	123	No
1	68	4	2	1	2.83	536	14.39	44.78	2	1	1	0.53	0.07	0.07	0.35	4.07	1.28	3.17	0.45	1.79	0.42	324	Yes
1	75	1	3	3	0.73	2482	3.85	22.67	2	2	2	0.28	0.07	0.07	0.35	1.53	0.35	0.07	0.07	0.44	0.42	121	No
1	58	1	4	1	5	522	14.05	22.5	1	1	1	0.28	0.07	0.07	0.35	0.26	0.35	0.07	0.07	0.13	0.42	69	No
2	51	1	5	1	2.68	445	12.08	40.53	2	2	1	0.28	0.07	0.07	0.35	1.95	0.35	0.73	0.07	0.46	0.42	68	No
2	43	4	4	5	4.38	153	7.75	28.51	1	2	1	0.28	0.07	0.07	0.35	0.65	0.35	5.76	0.07	0.32	14.61	47	No
1	43	3	2	6	2.14	462	16.07	27.58	1	1	2	0.51	0.07	0.07	0.35	3.47	0.64	0.63	0.07	2.42	0.42	208	No
2	68	4	2	3	0.71	14	1.75	23.56	1	1	1	0.4	0.07	0.07	0.35	0.95	0.35	0.66	0.27	0.97	1.74	49	No
1	51	3	5	1	1.5	3970	18.78	25.38	2	1	2	0.28	0.07	0.07	0.35	0.54	0.35	0.34	0.07	0.14	0.42	42	No
1	80	3	2	2	1.92	1298	11.99	43.28	2	1	2	0.28	0.07	0.07	0.35	0.55	0.35	0.41	0.11	0.56	0.42	42	Yes
2	73	3	4	2	3.27	173	13.85	26.7	1	2	1	0.28	0.07	0.07	0.35	0.2	0.35	0.07	0.3	0.07	0.42	31	No
1	54	4	2	1	1.57	605	7.64	22.57	1	1	2	0.59	0.07	0.07	0.35	2.28	0.35	20.73	0.07	2.1	15.13	317	No
2	76	4	3	2	1.08	3762	2.24	24.51	2	2	1	0.28	0.07	0.36	0.35	6.8	0.6	2.8	0.75	0.07	1.83	87	No
1	62	1	3	1	4.55	896	12.65	36.8	2	1	1	0.28	0.07	0.07	0.35	0.68	0.35	0.07	0.07	0.28	0.42	90	No
1	80	3	4	1	1.79	1683	11.49	24.21	2	2	1	1.75	0.07	0.07	0.35	1.91	1.09	0.07	0.07	0.37	0.42	52	No
2	47	4	2	5	0.17	7228	6.97	19.74	1	1	1	0.5	0.07	0.17	0.35	19.47	0.35	2.81	0.07	5.86	0.42	191	No
2	65	4	2	2	1.69	86	6.29	38.88	1	2	1	0.28	0.07	0.07	0.35	0.78	0.35	1.08	0.28	0.15	0.99	102	No
2	65	3	4	2	3.85	368	18.08	32.05	2	1	2	0.28	0.07	0.07	0.35	0.34	0.35	0.44	0.07	0.39	1.39	12	No
2	54	5	3	1	1.29	890	5.09	31.73	1	1	2	0.28	0.07	0.07	0.35	1.55	2.68	1.46	0.07	0.76	2.9	115	No
1	43	3	5	1	3.78	24115	25.9	43.7	2	1	1	0.53	0.07	0.07	0.35	3.13	0.35	0.07	0.54	1.06	0.42	189	No
2	80	5	1	1	0.61	841	2.89	31.97	2	2	1	0.56	0.07	0.07	0.35	2.21	0.51	0.07	0.2	1.53	0.42	91	No
1	45	3	1	1	0.68	72	4.8	22.21	2	1	2	0.28	0.07	0.07	0.35	0.63	0.35	0.07	0.07	0.54	0.42	24	No
2	47	1	2	4	2.14	527	11.49	21.3	2	1	2	0.28	0.07	0.07	0.35	1.22	0.35	0.36	0.07	0.22	0.42	31	No
2	42	3	5	1	5	1676	16.65	23.17	2	1	2	0.28	0.07	0.07	0.35	1.7	0.35	0.31	0.07	6.78	0.42	134	No
2	59	3	3	1	5	976	6.02	24.75	2	1	2	0.93	0.07	0.07	0.35	2.38	1.14	0.1	0.07	0.18	0.42	80	No
1	60	3	1	3	1.46	709	15.22	30.22	2	1	1	0.28	0.07	0.07	0.35	2.44	0.54	1.93	0.2	0.75	2.23	69	No
2	61	1	3	1	4.75	1082	4.45	31.71	2	2	1	0.28	0.07	0.07	0.35	3.01	0.35	0.07	0.07	1.16	0.42	168	No
2	73	4	2	2	1.1	116	3.65	40.26	2	2	1	0.28	0.07	0.07	0.35	0.07	0.35	0.07	0.07	0.27	0.42	19	No
1	75	3	3	1	1.57	281	13.46	26.23	1	1	2	0.28	0.07	0.07	0.35	2.58	0.35	0.21	0.07	0.98	0.42	123	No
2	62	1	2	3	0.95	451	2.82	32.22	2	1	1	0.28	0.07	0.44	0.35	5.14	0.35	0.52	0.07	3.71	0.42	126	No
1	68	3	3	5	1.83	530	9.1	32.06	1	1	1	0.28	0.07	0.07	0.35	0.35	0.35	0.07	0.12	0.44	0.42	98	No
1	70	3	2	1	2.14	1288	13.19	27.53	1	2	2	0.84	0.07	0.07	0.35	0.47	0.74	0.11	0.07	0.66	0.42	62	No
2	80	3	5	2	5	422	9.45	23.18	1	1	1	0.28	0.07	0.07	0.35	2.64	1.08	0.28	0.07	5.52	0.42	89	No
1	64	3	3	5	2.22	254	10.9	33.9	1	1	1	0.43	0.07	0.07	0.35	0.53	0.35	0.07	0.07	0.74	0.42	105	No
1	46	3	4	1	2.19	376	36.53	28.45	1	1	1	0.28	0.07	0.07	0.35	1.93	0.35	0.37	0.07	1.86	0.42	74	No
1	50	3	5	1	5	144	10.96	29.21	1	1	2	0.28	0.07	0.07	0.35	0.73	0.35	0.07	0.07	1.95	0.42	89	No
1	80	3	5	2	5	2247	13.57	25.64	2	1	1	0.28	0.07	0.07	0.35	2.42	0.58	0.29	0.07	0.4	0.42	126	No
1	53	1	1	1	2.12	357	15.62	25.11	1	1	2	0.59	0.07	0.07	0.35	1.2	0.35	0.07	0.07	0.61	0.42	121	No
1	71	5	3	1	3.57	426	10.78	24.9	1	1	2	0.28	0.07	0.07	0.35	2.08	0.35	0.42	0.07	2.74	0.42	84	No
2	54	3	5	1	4.75	102	5.41	37.15	1	1	1	0.28	0.07	0.07	0.35	0.07	0.35	0.07	0.07	0.07	0.42	24	No
1	40	1	4	4	4.29	87	8.21	28.34	1	1	2	0.28	0.07	0.07	0.35	0.29	0.35	0.27	0.07	0.33	0.42	102	Yes
1	44	4	3	3	0.49	149	2.99	30.24	1	1	1	0.28	0.07	0.07	0.35	3.41	0.35	0.51	0.86	0.61	0.42	269	No
1	62	3	2	1	1.07	278	8.6	39.03	1	1	1	0.48	0.07	0.07	0.35	1.06	0.35	2.3	0.07	0.42	2.75	211	No
2	67	3	3	1	1.46	1197	9.25	28.4	2	2	1	0.28	0.07	0.07	0.35	0.75	0.35	0.07	0.07	0.07	0.42	73	No
2	46	2	5	1	5	93	7.24	26.2	1	1	2	0.28	0.07	0.07	0.35	2.73	0.35	0.07	1.18	0.25	0.42	118	No
2	70	1	2	3	0	505	6.72	25.19	1	1	2	0.8	0.07	0.07	0.35	3.23	0.35	0.9	0.07	0.69	0.42	134	Yes
2	65	3	3	2	1.16	170	7.53	36.76	2	1	1	0.28	0.07	0.07	0.35	0.07	0.35	0.07	0.07	0.07	0.42	44	No
1	46	3	4	1	1.65	849	12.43	30.37	2	2	1	0.28	0.07	0.07	0.35	0.07	0.35	0.07	0.07	0.07	0.42	19	No
2	52	1	1	1	2.42	537	8.67	28.12	1	1	2	0.55	0.07	0.07	0.35	2.19	0.35	0.07	0.07	0.07	0.42	107	No
2	66	1	1	2	1.45	239	8.21	32	2	2	1	0.52	0.07	0.07	0.35	4.34	0.35	1.4	0.21	0.85	0.42	89	No
2	68	3	5	5	4.62	10494	15.32	24.96	2	2	2	0.28	0.07	0.07	0.35	0.58	0.35	0.07	0.44	2.74	0.42	18	No
2	63	3	4	1	5	1160	3.37	25.47	1	2	1	0.28	0.07	0.07	0.35	0.07	0.35	0.07	0.07	0.56	0.42	48	No
2	72	3	1	1	1.14	146	12.42	39.45	1	2	1	0.42	0.07	0.07	0.35	2.21	0.35	0.21	0.07	0.22	0.42	153	No
1	66	2	1	1	1.46	498	279.36	23.17	1	1	2	0.28	0.07	0.07	0.35	2.4	1.41	0.07	0.07	1.56	0.42	92	No
1	42	3	4	1	0.81	2491	20.64	31.79	2	1	2	0.28	0.07	0.07	0.35	0.3	0.63	0.07	0.07	0.43	0.42	59	No
1	63	1	1	1	1.81	1132	11.16	25.77	2	1	2	0.28	0.07	0.07	0.35	0.29	0.35	0.46	0.07	1.42	0.42	53	No
2	80	3	5	1	4.37	1295	12.07	28.83	2	1	1	0.73	0.07	0.07	0.35	4.34	0.86	1.31	0.2	1.17	0.42	45	No
2	61	1	1	1	1.26	478	7.86	32.79	2	2	2	0.28	0.07	0.07	0.35	0.38	0.35	0.36	0.07	0.57	0.42	59	No
2	41	3	5	1	4.83	217	10.37	20.72	1	1	1	0.28	0.07	0.07	0.35	0.24	0.35	0.32	0.07	0.54	0.42	38	No
2	47	3	4	1	5	1236	14.37	30.23	1	1	2	1.6	0.07	0.07	0.35	1.25	0.35	0.61	0.07	0.15	0.42	77	No
1	48	3	5	1	5	4198	8.3	25.1	2	1	2	0.6	0.07	7.72	0.35	2.93	0.35	3.38	0.07	4.83	20.16	201	No
2	55	1	2	3	2.15	116	5.47	24.87	1	1	1	0.45	0.07	0.07	0.35	4.51	0.35	0.07	0.51	0.78	0.42	48	No
1	64	3	4	1	2.27	700	15.79	27.61	1	1	2	0.28	0.07	0.07	0.35	1.76	0.35	0.07	0.07	0.53	0.42	36	No
2	77	3	1	3	0.88	106	3.22	30.26	1	1	1	1.99	0.07	0.07	0.35	1.32	0.88	0.07	0.07	2.39	0.42	100	No
2	63	3	2	1	1.64	647	4.36	32.66	1	2	2	0.28	0.07	0.07	0.35	1.99	0.35	0.07	0.07	0.69	0.42	57	No
1	50	1	1	6	1.13	931	16.12	26.73	1	2	2	0.47	0.07	0.07	0.35	0.18	0.35	0.22	0.07	0.07	0.42	68	No
1	76	3	4	2	5	2619	8.89	27.02	2	1	2	0.68	0.07	0.07	0.35	2.13	0.35	0.07	0.07	0.39	0.85	77	No
2	69	3	4	3	1.25	266	2.14	31.14	2	2	1	2.33	0.07	0.07	0.35	1.55	0.35	0.41	0.07	0.23	0.42	175	No
1	43	4	3	1	3.3	95	9.63	30.47	2	1	2	0.28	0.07	0.07	0.35	1.43	0.35	0.55	0.07	0.26	0.42	185	No
1	78	2	1	1	1.1	307	3.79	27.46	1	1	1	0.28	0.07	0.07	0.35	2.12	0.56	0.17	0.1	0.18	0.42	67	Yes
1	63	3	4	1	5	2673	8.75	27.68	1	1	2	2.11	0.07	0.15	0.35	0.07	0.35	0.62	0.35	0.62	0.42	64	No
1	67	1	5	5	2.94	1418	14.36	30.95	1	1	1	0.28	0.07	0.07	0.35	0.55	0.35	0.07	0.07	0.22	0.42	23	No
1	71	3	5	1	5	492	13.38	30.97	1	1	1	0.48	0.07	0.07	0.35	0.96	0.35	0.07	0.07	0.07	0.42	59	No
1	74	3	5	2	0.87	1281	6.45	31.13	1	2	2	0.28	0.07	0.07	0.35	1.53	0.35	0.43	0.07	0.95	0.42	67	No
2	79	3	3	1	1.81	1071	7.72	30.87	2	2	1	0.28	0.07	0.07	0.35	4.05	0.35	1.12	0.07	1.1	0.42	76	No
1	50	3	3	4	3.23	16405	6.34	34.98	1	1	1	0.28	0.07	0.07	0.35	5.5	0.57	16.34	0.79	0.94	14.83	164	No
1	40	1	2	3	2.27	431	20.97	22.77	1	1	2	0.28	0.07	0.07	0.35	0.9	0.35	0.07	0.07	0.11	0.42	91	No
1	51	3	4	4	1.92	473	12.4	33	1	2	1	0.28	0.07	0.07	0.35	0.2	0.35	0.07	0.07	0.07	0.42	24	No
2	69	3	3	1	1.29	176	5.17	27.09	1	2	1	0.42	0.07	0.07	0.35	0.07	0.35	0.37	0.07	1.85	0.42	102	No
1	55	1	3	1	1.69	630	12.07	31.4	2	2	2	0.28	0.07	0.07	0.35	8.05	0.35	0.89	3.21	3.03	0.84	199	Yes
1	49	3	5	1	5	658	12.31	29.17	1	1	2	0.28	0.07	0.07	0.35	0.44	0.35	0.07	0.07	0.14	0.42	62	Yes
2	80	3	3	2	1.35	752	5.15	32.08	1	1	1	1.09	0.07	0.07	0.35	0.51	0.35	0.11	3.93	2.63	0.42	42	Yes
1	51	1	4	3	2.41	1966	11.15	43.72	1	1	1	0.64	0.07	0.07	0.35	3.55	0.35	0.07	0.07	0.45	0.42	171	No
1	64	3	3	3	1.35	571	6.87	25.91	1	1	2	0.57	0.07	0.07	0.35	3.63	0.51	8.92	0.5	1.58	14.06	187	Yes
1	61	1	3	6	5	1646	14.3	21.58	1	1	2	0.28	0.07	0.07	0.35	0.07	0.35	0.07	0.07	0.18	0.42	9	No
2	65	2	3	4	0.53	6031	5.17	35.33	2	2	2	0.56	0.07	0.07	0.35	3.35	0.35	2.7	0.07	0.68	3.34	141	No
1	50	1	1	3	0.44	541	9.73	26.43	2	1	2	0.28	0.07	0.07	0.35	0.35	0.35	0.6	0.07	1.05	0.42	74	No
1	44	1	1	3	1.15	95	5.26	25.28	1	1	1	2.68	0.07	0.07	0.35	2.63	0.35	9.65	0.07	5.06	12.99	374	No
1	56	3	5	1	4.38	496	8.45	27.16	1	1	2	1.05	0.07	0.21	0.35	11.41	0.35	0.54	0.07	0.21	0.42	160	No
2	47	4	2	1	1.3	18	0.92	29.12	2	1	1	0.28	0.07	0.07	0.35	2.94	0.35	1.23	0.63	0.43	0.42	163	No
1	79	3	5	1	1.97	1360	14.65	25.3	1	1	2	1.08	0.07	0.07	0.35	3.31	1.7	0.63	0.07	1.66	0.42	181	No
1	61	4	3	5	3.37	624	27.81	17.75	2	2	2	0.28	0.07	0.07	0.35	2.79	0.86	1.11	1.16	4.45	0.42	216	No
1	51	2	4	1	5	1905	19.72	33.08	1	1	1	0.49	0.07	0.07	0.35	3.95	0.35	0.07	0.07	0.67	0.42	131	No
1	61	4	2	3	2.88	300	16.8	45.66	1	1	1	0.84	0.07	0.07	0.35	1.14	0.35	0.22	0.07	1.8	0.42	117	No
1	64	4	4	1	5	609	10.54	41.02	1	1	1	0.56	0.07	0.07	0.35	4.31	1.03	0.07	0.26	0.71	0.42	278	No
2	51	3	2	1	4.48	3366	10.92	25.94	2	1	2	0.28	0.07	0.07	0.35	0.29	0.35	0.07	0.77	0.41	0.42	32	No
1	80	3	5	2	3.92	128	6.24	29.36	2	1	1	0.49	0.07	0.07	0.35	3.09	1.19	1.54	0.07	0.84	0.42	185	No
1	42	4	4	6	5	454	12.46	24.85	2	1	1	0.6	0.07	0.07	0.35	1.49	0.35	0.25	0.07	1.27	0.42	247	No
2	43	3	5	1	5	6491	15.26	25.19	1	1	2	0.45	0.07	0.07	0.35	0.92	0.35	0.07	0.07	0.07	0.42	29	No
1	48	1	4	6	5	816	38.35	41.63	2	1	2	0.74	0.07	0.07	0.35	1.67	0.35	0.94	0.07	0.66	0.42	153	No
1	48	3	5	1	2.46	389	5.21	34.6	1	1	2	0.56	0.07	0.07	0.35	1.03	0.35	0.79	0.07	1.59	0.42	165	No
1	71	1	5	1	3.41	368	10.9	23.73	1	1	2	0.56	0.07	0.07	0.35	9.97	0.35	1.17	0.46	0.3	0.42	180	No
1	54	3	2	6	0.87	437	4.85	18.2	1	1	2	0.28	0.07	0.07	0.35	1.31	0.35	1.43	0.07	2.02	0.42	151	No
2	67	4	1	4	0.59	3360	5.7	32.08	2	2	1	0.28	0.07	0.07	0.35	0.37	0.35	1.87	0.07	0.35	3.49	14	No
1	56	4	2	5	0.88	44	7.73	16.84	1	1	2	0.28	0.07	0.07	0.35	3.74	0.35	0.43	0.07	2.57	0.42	103	No
1	60	3	4	1	3.86	389	17.69	29	2	1	1	0.28	0.07	0.07	0.35	0.07	0.35	0.07	0.07	0.28	0.42	96	No
1	52	4	5	1	5	1740	16.29	24.22	2	1	1	0.7	0.07	0.07	0.35	0.63	14.22	2.7	0.07	0.55	1.24	71	No
1	62	2	5	1	2.14	3492	37.62	30.19	2	1	2	0.98	0.07	0.34	0.35	1.4	0.35	3.22	0.07	0.07	1.72	114	No
1	44	1	3	1	1.4	380	5.94	26.36	2	1	2	0.43	0.07	0.07	0.35	2.6	0.35	0.23	0.07	2.01	0.42	162	No
1	53	4	3	1	1.99	141	7.16	30.45	1	2	2	1.33	0.07	0.07	0.35	6.01	0.35	0.55	0.07	0.88	0.42	219	No
1	80	3	4	2	5	1775	16.82	30.73	1	1	1	0.52	0.07	0.45	0.35	1.19	0.35	0.48	0.07	0.58	0.42	99	Yes
1	64	3	5	1	5	294	16.36	30.34	2	1	1	0.28	0.07	0.07	0.35	0.7	0.35	1.31	0.07	0.45	1.2	200	No
2	45	4	4	4	1.69	676	13.67	39.41	2	2	1	1.15	0.07	0.44	0.35	6.48	0.35	1.32	1.52	3.27	15.76	190	No
1	53	1	1	1	1.16	1318	13.68	28.2	1	1	2	1.55	0.07	0.07	0.35	0.47	0.35	0.13	0.07	0.28	0.42	102	No
2	47	3	1	1	1.61	107	15.17	24.9	1	2	2	0.28	0.07	0.07	0.35	0.52	0.35	0.07	0.07	0.38	0.42	31	No
2	57	3	3	2	3.37	2149	9.44	24.18	1	1	2	0.28	0.07	0.07	0.35	5.55	0.35	0.75	0.07	3.5	0.42	113	No
2	71	3	3	1	2.67	260	20.35	19.53	2	1	2	0.28	0.07	0.07	0.35	0.22	0.66	0.07	0.07	0.51	0.42	32	Yes
1	52	3	4	3	1.01	76	30.38	25.03	1	1	1	0.58	0.07	0.07	0.35	1.19	0.7	0.07	0.07	0.29	0.42	218	No
1	44	1	2	2	2.34	971	12.83	32.92	2	1	2	0.28	0.07	0.07	0.35	0.07	0.35	0.45	0.07	2.49	0.42	172	No
2	60	1	2	1	2.86	215	6.71	33.61	2	2	2	1	0.07	0.07	0.35	1.72	0.35	0.71	0.07	2.16	2.11	328	No
2	62	3	2	1	0.84	999	12.7	26.06	1	2	1	0.28	0.07	0.07	0.35	0.81	0.35	0.61	0.07	0.4	0.42	16	No
1	46	3	3	3	4.62	528	28.73	24.67	1	1	1	0.28	0.07	0.07	0.35	1.58	0.35	25.74	0.07	1.47	3.55	69	No
1	60	2	5	3	2.14	400	4.76	31.09	2	2	1	0.28	0.07	0.07	0.35	1.31	0.54	0.33	0.68	0.16	0.42	82	No
1	44	3	3	1	0.52	541	4.62	29.8	1	1	2	0.74	0.07	0.07	0.35	2.75	0.35	1.09	0.07	6.51	0.42	256	No
2	44	4	5	1	1.45	1090	13.19	27.3	1	1	1	0.28	0.07	0.07	0.35	3.63	0.35	4.26	0.07	0.81	0.42	100	No
1	76	3	1	1	3.65	359	6.79	26.28	1	1	2	0.28	0.07	0.4	0.35	8.14	1.87	0.54	0.69	2.02	0.42	168	No
2	70	3	5	2	3.85	4881	7.17	26.1	2	1	1	1	0.07	0.07	0.35	2.79	0.35	0.8	0.07	3.52	0.42	76	No
2	47	4	4	3	3.58	654	8.23	38.43	1	1	1	0.28	0.07	0.07	0.35	0.52	0.35	0.07	0.07	0.17	0.42	78	No
2	47	3	5	1	5	993	10.03	23.49	2	1	1	0.28	0.07	0.07	0.35	2.24	0.35	1	0.07	0.75	0.42	126	No
2	49	3	5	1	5	2516	9.28	19.64	1	1	2	0.55	0.07	0.07	0.35	1.5	0.35	0.53	0.99	1.49	1.73	123	No
1	60	4	5	1	5	2587	10.14	30.79	2	2	1	0.63	0.07	0.07	0.35	4.72	0.35	1.57	0.07	2.6	2.86	129	Yes
2	80	3	3	1	1.86	327	3.59	25.05	2	1	1	0.28	0.07	0.07	0.35	0.73	0.35	0.07	0.07	0.31	0.42	52	No
1	77	1	1	1	1.04	281	12.15	31.56	1	1	2	0.28	0.07	0.07	0.35	2.4	0.35	0.23	0.26	0.83	0.42	162	No
1	64	2	1	1	1.16	49	2.47	24.96	1	1	2	0.28	0.07	0.07	0.35	0.48	0.35	0.43	0.07	0.27	0.42	111	No
1	42	4	2	5	0.35	979	14.95	27.78	1	2	2	0.28	0.07	0.07	0.35	1.97	0.66	33.29	0.46	1.05	22.85	149	No
2	80	1	1	2	2.5	59	6.18	21	2	2	2	0.28	0.07	0.07	0.35	0.81	0.78	0.07	0.2	0.16	0.42	28	No
2	71	2	5	1	0.88	626	6.54	35.59	2	2	1	0.47	0.07	0.07	0.35	1.23	0.68	0.26	0.07	1.26	0.42	48	No
2	51	2	4	1	1.66	835	8.69	26.19	2	1	2	0.41	0.07	0.26	0.35	2.26	0.35	0.44	0.07	1.84	0.42	72	No
2	77	1	1	1	1.33	424	7	25.1	2	2	1	0.57	0.07	0.07	0.35	1.9	0.35	0.36	0.12	0.83	0.42	78	No
1	48	3	2	6	0.65	582	10.03	26.72	1	1	2	0.28	0.07	0.07	0.35	2.65	0.35	4.92	0.07	1.78	4.73	72	No
2	80	3	1	1	1.31	2969	5.59	25.9	2	2	2	0.28	0.07	0.62	0.35	5.6	0.55	0.84	0.07	1.94	2.27	155	Yes
2	49	1	5	1	5	5717	6.05	33.77	2	1	1	0.28	0.07	0.07	0.35	0.66	0.35	0.07	0.07	1.01	0.42	114	No
1	73	3	1	2	1.07	106	10.49	35.67	1	1	1	0.28	0.07	0.07	0.35	0.78	0.35	0.07	0.07	0.42	0.42	110	No
1	71	3	5	1	2.92	911	8.74	28.9	1	1	1	1.12	0.07	0.07	0.35	0.6	18.76	0.07	0.07	1.8	0.42	114	Yes
2	53	4	4	1	5	880	16.85	24.11	1	1	2	0.28	0.07	0.07	0.35	0.25	0.35	0.22	0.07	1.57	0.42	59	No
1	64	2	3	1	2.56	707	25.83	34.89	2	1	2	0.73	0.07	0.07	0.35	0.69	0.35	0.07	0.07	0.54	0.42	148	Yes
2	72	3	3	1	2.41	516	8.02	25.04	2	1	2	0.28	0.07	0.07	0.35	1.57	0.99	0.55	0.32	0.58	0.42	96	No
1	72	3	4	3	1.86	2556	14.03	38.78	1	1	2	0.28	0.07	0.07	0.35	0.65	0.35	0.85	0.07	0.07	1.5	32	No
1	57	2	1	4	1.96	362	5.31	28.73	1	1	2	1.36	0.07	0.13	0.35	1.71	0.35	2.18	0.07	0.39	1.33	87	No
2	58	2	1	5	0.71	500	7.14	27.78	2	2	2	0.28	0.07	0.07	0.35	1.89	0.35	0.07	0.07	0.38	0.42	84	No
2	51	1	4	1	4.36	2604	9.32	33.77	1	1	2	1.05	0.07	0.07	0.35	0.97	0.93	0.41	0.49	0.52	0.42	66	No
2	72	1	1	1	0.23	1079	4.8	18.04	2	2	2	0.28	0.07	0.07	0.35	0.6	0.35	0.07	0.07	0.13	0.42	6	No
1	53	3	4	1	4.75	712	10.72	26.36	1	1	2	0.48	0.07	0.07	0.35	1.73	0.35	0.29	0.07	0.31	0.42	128	No
2	57	2	3	1	1.71	1198	11.37	29.96	2	2	1	0.52	0.07	0.07	0.35	1.55	0.35	0.07	0.67	0.3	0.42	64	No
1	62	5	3	1	5	153	4.01	23.5	2	2	1	0.28	0.07	0.07	0.35	2.49	0.35	1.15	1.02	2.19	0.42	144	No
1	48	3	4	1	1.62	3585	22.56	28.58	2	1	2	0.42	0.07	0.07	0.35	1.86	0.35	1.62	0.07	0.7	0.42	172	Yes
2	40	3	2	1	2.91	174	6.97	30.28	2	2	2	0.4	0.07	0.07	0.35	1.74	0.35	1.29	0.07	0.93	2.24	78	No
1	66	2	5	1	5	1137	17.72	22.24	1	1	1	0.83	0.07	0.07	0.35	2.12	0.35	0.26	0.23	0.72	0.42	142	No
1	41	5	4	1	2.69	614	8.01	26.22	2	2	2	0.28	0.07	0.07	0.35	2.32	0.35	0.36	0.07	3.39	0.42	161	No
2	78	3	5	2	4.9	331	21.12	38.76	2	1	2	0.28	0.07	0.07	0.35	3.02	10.49	0.35	0.37	1.07	0.42	54	Yes
2	44	3	1	6	1.26	402	8.97	30.02	1	1	1	0.54	0.07	0.07	0.35	1.7	0.35	0.57	0.07	2.88	0.42	137	No
2	74	3	3	1	3.65	3499	11.84	20.08	2	2	1	0.28	0.07	0.07	0.35	0.52	0.35	0.07	0.19	0.07	0.42	12	No
1	67	3	4	3	1.96	355	13.02	31.43	1	1	1	0.28	0.07	0.07	0.35	2.16	0.63	1.61	0.07	6.91	0.42	165	No
2	56	3	4	1	5	714	12.32	33.49	2	1	1	0.28	0.07	0.07	0.35	1.37	0.35	0.45	0.07	0.24	0.42	67	No
1	75	3	3	1	1.43	442	8.31	28.93	2	2	1	0.28	0.07	0.25	0.35	3.83	0.35	0.07	0.07	0.81	0.42	93	Yes
2	60	4	3	2	1.59	274	5.27	51.17	2	2	1	0.28	0.07	0.12	0.35	5.6	0.35	6.64	0.87	1	6.83	135	No
2	55	4	4	5	2.45	254	11.18	22.13	1	1	2	0.28	0.07	0.07	0.35	1.22	0.35	0.07	0.07	1.09	0.42	86	No
1	50	3	4	3	2.88	441	21.76	20.19	1	1	2	0.28	0.07	0.07	0.35	0.43	0.35	0.17	0.07	1.21	0.42	79	No
2	64	1	1	2	2.62	87	9.27	32.04	2	2	1	1.58	0.07	0.07	0.35	3.19	0.53	0.07	0.07	1.32	2.01	104	No
1	53	1	1	1	0.1	469	5.14	32.97	2	1	2	0.5	0.07	0.07	0.35	1.71	0.64	1.81	0.16	0.7	0.42	60	No
1	43	3	5	1	5	492	13.67	27.36	2	1	1	2.82	0.07	0.07	0.35	2.03	0.35	0.21	0.07	0.65	0.42	186	No
1	80	3	1	2	1.44	1054	7.93	29.69	2	1	2	0.28	0.07	0.07	0.35	1.55	0.35	0.36	1.04	1.38	0.42	167	No
1	45	4	3	3	1.93	60	6.63	31.4	1	2	2	0.78	0.07	0.07	0.35	4.93	0.35	0.07	0.07	2.02	0.42	272	No
1	43	3	5	1	4.83	1593	26.4	29.65	2	1	1	0.28	0.07	0.07	0.35	0.45	0.35	0.07	0.07	0.66	0.42	128	No
1	75	3	5	1	4.64	604	9.69	33.2	1	1	2	0.28	0.07	0.07	0.35	1.01	0.35	1.24	0.07	0.48	0.42	136	No
2	41	3	2	1	1.13	34	6.99	46.25	2	2	1	0.4	0.07	0.07	0.35	1.64	0.35	0.52	0.07	1.89	0.42	197	No
2	66	2	4	2	1.14	587	5.92	29.71	2	2	2	0.28	0.07	0.07	0.35	0.69	12.73	0.45	0.12	0.07	0.42	53	No
2	45	2	2	3	1.21	496	7.62	30.56	2	1	2	0.99	0.07	0.07	0.35	1.64	0.35	0.27	0.54	0.84	0.42	141	No
1	80	3	3	1	2.57	1431	14.41	21.22	1	2	1	0.28	0.07	0.07	0.35	1.77	0.35	0.38	0.07	1.13	0.42	47	No
2	80	3	3	1	1.24	120	4.73	22.53	2	2	2	0.28	0.07	0.07	0.35	0.4	0.35	0.07	0.07	0.07	0.42	31	Yes
2	40	2	5	1	3.87	1248	15.13	36.47	1	1	1	0.28	0.07	0.07	0.35	0.27	0.35	0.16	0.07	0.07	0.42	38	No
2	80	3	4	2	4.13	776	6.45	26.87	1	1	2	0.28	0.07	0.07	0.35	1.51	0.35	0.07	0.07	0.53	0.42	21	No
1	62	4	5	1	1.23	361	1.41	22.75	1	1	1	0.28	0.07	0.96	0.35	3.31	0.35	1.36	0.07	0.52	0.42	156	No
2	41	4	5	5	5	13428	10.66	21.3	2	2	2	0.61	0.07	0.07	0.35	2.91	0.35	0.7	0.16	0.86	0.42	143	No
2	53	4	5	1	5	631	17.1	33.6	1	1	1	0.28	0.07	0.07	0.35	2.86	0.35	11.66	0.26	2.49	13.47	118	No
1	74	4	1	1	1.02	430	5	23.02	1	1	1	0.28	0.07	0.07	0.35	1.27	0.35	0.07	0.07	1.43	0.42	120	No
1	80	1	2	1	2.63	706	11.88	27.9	2	2	2	0.28	0.07	0.07	0.35	2.28	0.35	0.78	0.07	0.33	0.42	103	No
2	42	3	3	5	1.18	747	13.47	27.46	2	2	2	0.28	0.07	0.07	0.35	0.28	0.35	0.07	0.07	0.18	0.42	32	No
1	42	4	3	1	2.55	554	12.64	27.7	2	1	2	1.68	0.07	0.07	0.35	6.08	0.74	1.87	0.07	0.79	0.42	171	No
1	80	3	2	2	1.68	188	3.84	29.6	1	1	1	0.28	0.07	0.07	0.35	0.19	0.35	0.07	0.07	0.07	0.42	39	No
2	59	3	3	2	0.5	390	17.36	33.88	2	2	2	0.28	0.07	0.07	0.35	6.16	2.5	2.65	0.07	0.66	0.42	48	No
1	45	1	5	1	5	16548	11.12	25.51	1	2	2	0.56	0.07	0.07	0.35	2.37	0.35	0.51	0.65	0.56	0.42	169	No
2	50	5	3	1	5	1638	18.77	19.78	2	2	2	0.28	0.07	0.07	0.35	0.3	0.35	0.42	0.07	0.32	0.42	23	No
1	60	4	3	1	2.17	31	3.2	27.28	1	1	2	0.41	0.07	0.07	0.35	4.19	0.35	1.09	0.07	1.38	0.42	296	No
1	74	3	2	1	1.51	327	4.55	24.34	2	2	2	0.28	0.07	0.12	0.35	4.19	0.35	0.25	0.07	0.33	0.42	95	No
1	80	3	4	1	1.83	289	7.19	29.57	1	1	2	0.28	0.07	0.07	0.35	0.65	0.35	0.07	0.07	0.21	0.42	114	Yes
2	44	2	1	6	1.65	207	4.69	38.22	2	2	2	0.28	0.07	0.07	0.35	0.27	0.35	0.17	0.07	0.07	0.42	45	No
2	51	3	4	1	0.71	2753	11.66	24.02	1	1	2	0.28	0.07	0.07	0.35	0.07	0.35	0.69	0.07	0.14	0.42	19	No
1	80	3	4	1	2.92	755	7.35	24.98	1	1	2	0.28	0.07	0.07	0.35	1.29	0.35	0.38	0.07	0.41	0.42	64	No
1	48	3	3	1	5	1321	26.78	22.63	2	1	2	1.48	0.07	0.07	0.35	4.01	1	0.45	0.07	2.88	0.42	190	No
2	53	4	3	3	2.15	1246	3.88	31.79	1	1	2	0.28	0.07	0.07	0.35	0.22	0.35	0.29	0.07	0.34	0.42	39	No
2	59	4	3	3	0.97	122	2.96	15.44	1	1	2	0.28	0.07	0.07	0.35	0.64	0.35	3.02	0.07	0.34	0.42	77	No
2	59	2	2	1	4.25	585	5	29.5	2	1	1	0.5	0.07	0.07	0.35	2.35	0.35	0.07	0.07	0.37	1.35	102	No
2	68	3	3	5	1.18	1145	8.31	26.44	2	2	2	0.75	0.07	0.07	0.35	1.35	6.54	0.74	0.26	0.35	0.42	65	No
1	53	2	5	1	5	1219	26.98	23.65	1	1	2	0.61	0.07	0.07	0.35	5.09	0.35	0.69	0.3	4.53	0.42	205	No
2	52	3	2	3	5	1195	11.93	26.38	1	1	2	0.28	0.07	0.07	0.35	0.93	0.35	0.4	0.07	2.54	0.42	104	No
1	80	3	3	1	2.5	241	21.02	26.08	2	1	2	0.28	0.07	0.07	0.35	1.87	0.35	0.38	0.07	0.57	0.42	104	Yes
2	50	3	4	1	5	229	6.27	23.95	1	1	2	0.4	0.07	0.07	0.35	0.23	0.35	0.07	0.07	0.07	0.42	13	No
1	80	2	3	1	2.18	240	10.53	23.94	2	2	1	0.28	0.07	0.07	0.35	0.55	0.35	0.07	0.07	0.33	0.42	63	No
2	49	3	5	3	5	378	15.69	26.32	1	1	2	0.28	0.07	0.07	0.35	2.35	0.35	1.14	0.07	0.52	0.42	51	No
1	79	3	3	3	1.92	625	8.13	34.01	1	1	1	0.74	0.07	0.07	0.35	2.43	0.35	6.96	0.07	3.06	14.95	136	No
2	50	3	3	1	2.95	639	20.25	20.07	1	2	2	0.28	0.07	0.07	0.35	0.21	0.35	0.6	0.07	0.31	0.42	28	No
1	66	4	2	2	1.31	3409	10.14	29.82	1	1	1	2.09	0.07	0.07	0.35	1.63	2.82	1.24	0.07	0.9	0.42	181	No
1	48	3	5	1	2.54	1090	12.25	23.26	2	2	2	0.28	0.07	0.07	0.35	1.61	0.8	1.24	0.07	6.7	0.42	137	No
2	71	3	3	2	1.17	974	8.76	22.97	1	1	1	0.28	0.07	0.07	0.35	0.44	0.35	0.07	0.07	0.27	0.42	30	No
2	73	3	2	1	5	175	5.44	25.31	1	2	1	0.28	0.07	0.07	0.35	1.72	4.78	0.82	0.34	2.97	0.42	125	No
1	72	3	2	3	1.08	306	5.12	27.24	2	2	1	0.28	0.07	0.07	0.35	0.27	0.35	1.27	0.23	0.07	2.01	68	No
1	70	3	4	1	5	2055	14.1	32.4	1	1	1	0.66	0.07	0.07	0.35	6.01	0.35	4.58	0.07	0.47	0.42	131	Yes
1	59	3	3	1	0.7	1482	6.86	22	1	1	2	0.51	0.07	0.07	0.35	2.43	0.35	0.93	0.07	0.42	0.42	241	No
2	57	4	5	1	5	1655	10.52	39.71	2	1	2	0.42	0.07	0.07	0.35	0.79	0.35	0.07	0.07	1.07	0.42	147	No
1	71	3	5	1	4.38	432	11.89	17.79	1	1	2	0.49	0.07	0.07	0.35	1.83	2.47	0.07	0.07	0.48	0.42	57	No
1	47	3	1	1	1.02	573	3.11	50.46	1	1	1	0.74	0.07	0.07	0.35	1.98	0.88	2.76	0.07	0.81	0.42	152	No
1	45	1	3	6	1.48	2816	18.35	24.07	2	1	2	0.28	0.07	0.07	0.35	0.07	0.35	0.43	0.07	0.72	0.42	73	No
1	69	4	4	3	0.83	141	7.61	29.28	1	1	1	0.28	0.07	0.07	0.35	9.79	0.35	1.84	0.65	1.36	0.42	149	No
2	71	4	2	2	0.83	5969	3.01	46.01	1	1	1	0.28	0.07	0.07	0.35	2.18	0.6	1.77	0.07	0.55	2.06	46	No
1	77	4	3	1	4.09	10215	3.39	30.08	1	1	1	1.14	0.07	0.07	0.35	6.05	0.35	0.42	1.13	7.06	0.42	226	No
1	56	3	4	1	5	1379	23.8	29.93	1	1	2	0.43	0.07	0.07	0.35	1.8	0.35	0.35	0.46	1.17	0.42	90	No
1	43	3	5	3	3.13	1032	9.7	30.9	1	1	2	1.05	0.07	0.07	0.35	1.73	0.35	0.07	0.49	2.22	0.42	313	No
1	62	3	1	1	0.8	695	4.09	18.97	1	1	2	0.41	0.07	0.07	0.35	0.21	0.35	0.17	0.07	0.28	0.42	26	No
2	56	3	5	1	2.14	184	2.47	48.94	2	2	1	1.08	0.07	0.07	0.35	4.72	1.02	7.86	0.07	1.05	5.91	82	No
2	74	4	1	2	0.95	924	9.12	28.67	2	2	1	0.28	0.07	0.07	0.35	2.45	0.35	0.29	0.75	0.91	0.42	74	No
1	71	3	5	1	2.63	1386	9.06	24.83	2	2	2	0.28	0.07	0.07	0.35	0.93	0.35	0.23	0.13	0.39	0.42	46	No
2	46	2	4	1	5	43	3.78	27.25	1	2	1	0.28	0.07	0.07	0.35	0.56	0.35	0.78	0.07	0.41	0.42	75	No
2	59	3	5	5	4.52	3001	16.99	39.81	2	1	1	0.28	0.07	0.07	0.35	1.08	0.35	1.98	0.07	1.61	3.51	33	No
2	52	3	3	1	5	4167	11.66	35.89	2	1	2	0.28	0.07	0.07	0.35	0.32	0.35	4.52	0.13	0.57	8.62	54	No
2	68	1	1	1	1.65	169	7.04	31.87	2	2	2	0.28	0.07	0.07	0.35	1.24	0.35	1.29	0.07	0.29	0.42	113	No
2	50	1	4	3	3.82	431	5.06	30.41	2	2	2	0.28	0.07	0.07	0.35	0.41	0.35	0.07	0.33	0.15	0.42	49	No
2	47	3	2	1	5	1847	24.55	27.73	2	1	2	0.28	0.07	0.07	0.35	0.43	0.35	7.86	0.07	1	4.15	118	No
1	57	4	4	1	0.68	220	9.1	33.21	2	1	1	0.63	0.07	0.07	0.35	1.71	0.35	0.28	0.07	0.46	0.42	208	No
1	77	2	2	2	1.02	48	3.4	19.3	1	1	2	0.28	0.07	0.07	0.35	1.6	0.35	0.16	0.07	0.64	0.42	56	No
1	66	3	3	1	2.41	584	15.96	26.3	2	2	1	0.28	0.07	0.07	0.35	1.49	0.35	0.21	0.07	0.28	0.42	94	Yes
1	44	2	5	6	5	850	24.08	32.07	1	1	2	0.28	0.07	0.07	0.35	1.08	0.35	0.07	0.07	0.69	0.42	121	No
2	56	2	5	1	5	516	47.62	31.09	1	1	2	0.28	0.07	0.07	0.35	1.13	0.35	0.07	0.07	0.67	0.42	46	No
1	78	3	4	3	2.12	58	5.27	24.38	1	1	2	0.28	0.07	0.07	0.35	1.26	0.35	0.07	0.07	0.29	0.42	82	No
2	58	3	4	1	1.7	1167	9.13	34.74	2	2	2	0.28	0.07	0.07	0.35	0.65	0.6	0.07	0.07	0.07	0.42	30	No
2	70	4	3	3	1.76	307	2.28	35.52	2	2	1	0.28	0.07	0.07	0.35	0.29	0.35	0.18	0.07	0.1	0.42	40	No
2	78	3	4	1	2.29	609	10.49	31.52	2	1	2	0.5	0.07	0.07	0.35	0.81	0.35	0.07	0.13	0.18	0.42	64	No
1	80	3	5	1	2.29	688	5.84	24.92	2	2	2	0.91	0.07	0.07	0.35	7.63	0.35	0.87	0.07	2.51	0.42	381	No
2	72	3	4	1	1.64	353	5.35	23.67	2	1	1	0.78	0.07	0.07	0.35	0.61	0.35	0.07	0.07	0.3	0.42	44	No
1	41	3	3	1	0.87	85	25.9	31.6	2	1	1	1.33	0.07	0.07	0.35	1.08	1.59	0.07	0.07	0.85	0.42	172	No
2	61	3	2	3	0.81	1253	49.98	20.7	1	1	1	0.28	0.07	0.07	0.35	0.28	0.35	0.99	0.07	0.11	0.42	13	Yes
1	60	3	4	1	5	170	10.04	33.69	1	1	1	3.93	0.07	0.07	0.35	1.16	0.35	0.41	0.07	0.84	0.42	201	No
1	73	3	3	1	1.62	4033	21.34	28.76	1	1	2	0.58	0.07	0.07	0.35	3.68	0.54	0.07	0.07	2.39	0.42	64	Yes
1	69	3	4	1	5	543	11.37	30.06	1	1	1	0.28	0.07	0.07	0.35	1.52	0.72	0.55	0.5	0.77	0.42	82	No
2	63	4	4	1	5	735	5.26	42.39	1	1	2	0.28	0.07	0.07	0.35	0.38	0.35	0.07	0.07	0.07	0.42	207	No
1	80	3	5	2	2.55	760	10.94	20.98	2	1	1	0.28	0.07	0.07	0.35	1.27	0.35	0.07	0.07	1.47	0.42	54	No
1	72	3	5	1	5	523	12.27	27.5	2	1	1	2.45	0.07	0.07	0.35	25.3	7.45	1.32	0.07	5.88	0.42	194	No
2	41	3	5	1	4.66	748	16.09	27.95	2	1	2	0.28	0.07	0.19	0.35	1.4	0.35	0.3	0.07	0.26	0.99	73	No
1	41	3	2	3	0.74	1192	15.15	31.05	1	1	2	0.28	0.07	0.07	0.35	0.55	0.35	1	0.07	0.12	0.42	100	No
1	44	1	1	1	1.81	718	7.78	35.34	1	1	2	0.28	0.07	0.07	0.35	1.67	0.35	2.23	0.07	0.95	0.42	174	No
1	42	1	2	1	4.38	291	12.26	21.44	1	1	2	0.28	0.07	0.17	0.35	2.49	0.35	3.58	0.07	1.49	1.25	162	No
1	50	4	5	3	5	3293	8.13	28.05	2	2	2	0.28	0.07	0.07	0.35	1.53	0.35	0.07	0.07	0.24	0.42	85	No
2	76	1	3	4	0.73	333	8.97	19.11	2	1	2	0.28	0.07	0.07	0.35	0.59	0.35	0.39	0.07	0.15	0.42	65	No
2	45	3	3	1	0.97	54	5.87	18.24	1	1	2	0.28	0.07	0.07	0.35	0.57	0.35	0.67	0.07	0.46	0.42	59	No
2	43	1	3	1	1.07	1982	5.06	21.64	2	2	2	1.05	0.07	0.07	0.35	1.99	9.02	1.11	0.07	1.13	0.42	151	No
2	47	3	4	3	0.5	1386	9.17	61.7	1	1	1	0.28	0.07	0.07	0.35	0.51	0.35	2.38	0.07	0.47	1.82	55	No
1	60	3	5	1	5	1922	16.91	40.3	2	1	1	0.28	0.07	0.07	0.35	1.71	0.35	6.43	0.07	0.76	8.63	112	No
2	78	3	3	2	0.93	471	17.36	23	1	1	1	0.28	0.07	0.07	0.35	1.46	0.35	1.18	0.07	0.46	0.42	87	Yes
1	63	3	3	2	4.29	210	5.71	29.04	1	1	2	0.28	0.07	0.07	0.35	0.98	0.35	0.5	3.66	0.88	0.42	51	No
2	75	4	2	2	1.76	1020	15.22	38.73	1	2	1	1.04	0.07	0.07	0.35	0.88	0.35	0.59	0.07	1.04	0.42	147	No
1	50	2	2	5	1.47	384	9.82	23.87	2	1	2	0.5	0.07	0.07	0.35	4.61	0.35	0.98	0.07	3.52	0.42	197	No
1	52	2	2	6	0.28	29	4.82	26.77	1	1	2	1.37	0.07	0.07	0.35	2.17	0.35	1.91	0.07	4.02	0.42	173	No
2	80	3	5	2	0.87	2266	18.62	22.68	2	2	2	0.28	0.07	0.07	0.35	1.53	0.35	1.13	0.07	0.13	1.69	40	Yes
2	78	4	3	3	0.63	113	22.34	21.27	2	2	1	0.65	0.07	0.07	0.35	7.87	0.35	0.17	0.74	0.27	0.42	94	Yes
2	59	3	3	4	0.66	165	3.85	16.86	1	1	2	0.28	0.07	0.07	0.35	1.27	0.35	1.26	0.07	0.93	0.42	37	No
2	76	3	4	1	4.38	480	12.15	24.5	1	1	1	0.28	0.07	0.07	0.35	0.58	0.62	0.24	0.07	0.67	0.42	55	No
2	65	3	5	1	5	323	8.39	25.97	2	1	1	0.28	0.07	0.07	0.35	0.51	0.35	0.07	0.07	0.29	0.42	37	No
2	43	4	4	4	1.21	953	29.24	25.2	1	1	2	0.28	0.07	0.07	0.35	0.07	0.35	0.14	0.07	1.43	0.42	80	No
1	69	3	3	1	0.89	1153	13.08	27.55	1	1	1	0.28	0.07	0.07	0.35	1.16	1.73	2.58	0.07	1.04	3.44	95	No
1	73	3	4	2	5	1899	14.61	37.65	2	2	2	0.28	0.07	0.07	0.35	1.42	0.35	0.6	0.53	0.16	0.42	146	No
2	47	3	4	5	0.28	907	16.4	27.8	1	1	2	0.28	0.07	0.07	0.35	4.17	0.35	0.07	0.07	1.87	0.42	85	No
2	78	3	2	1	2.33	50	6.68	29.64	2	1	2	0.58	0.07	0.07	0.35	2.51	0.57	0.07	0.07	0.58	0.42	76	No
2	71	4	5	2	0.65	589	6.54	29.47	2	2	1	0.77	0.07	0.07	0.35	1.3	0.72	0.7	0.07	1.71	0.42	194	No
2	76	2	2	1	2.41	962	6.39	26.19	2	2	1	0.41	0.07	0.07	0.35	0.78	0.35	0.07	0.07	0.44	0.42	109	No
2	68	3	4	1	4.64	682	9.92	22.75	2	2	1	0.78	0.07	0.07	0.35	1.47	0.35	2.56	0.07	5.68	3.48	174	No
2	79	3	3	2	1.52	1078	11.36	31.47	2	2	1	0.5	0.07	0.07	0.35	5.47	2.72	0.13	0.07	1.16	0.42	135	No
1	42	1	3	1	1.14	2622	23.73	31.6	2	1	2	0.28	0.07	0.07	0.35	2.34	0.35	0.33	0.07	1.22	0.42	265	No
2	52	3	4	1	1.16	621	14.04	18.11	2	1	2	0.28	0.07	0.07	0.35	1.17	0.84	0.93	0.07	3.13	0.42	79	No
1	80	4	5	4	1.92	1551	11.33	24.27	1	1	1	1.33	0.07	0.07	0.35	3.5	0.35	0.57	0.81	33.47	0.42	96	No
2	42	4	4	3	2.04	822	12.51	22.62	2	1	2	0.28	0.07	0.07	0.35	0.76	0.35	0.07	0.26	0.15	0.42	73	No
2	62	5	5	1	2.92	10700	5.32	24.72	2	2	1	0.28	0.07	0.07	0.35	1.82	0.35	1.72	0.43	1.26	2.27	51	No
2	46	4	4	4	0.82	255	1.88	33.57	2	2	1	0.42	0.07	0.07	0.35	1.25	0.35	8.27	0.07	0.54	4.07	218	No
2	42	3	3	1	2.46	966	6.81	22.23	2	2	2	0.85	0.07	0.07	0.35	1.64	0.35	0.07	0.07	0.8	0.42	69	No
2	72	3	3	3	0.87	341	7.94	22.12	1	1	1	0.28	0.07	0.07	0.35	2.15	0.35	0.13	0.07	0.07	0.42	86	Yes
1	55	2	1	1	1.87	285	13.53	34.93	1	2	1	0.28	0.07	0.07	0.35	2.5	0.35	0.24	0.07	1.47	0.42	143	No
1	60	3	5	1	4.6	240	24.56	26.12	1	1	2	0.69	0.07	0.07	0.35	1.99	0.35	0.23	0.07	1.35	0.42	88	No
1	42	4	2	5	0.94	57	8.09	21.91	1	1	2	0.49	0.07	0.07	0.35	0.07	0.35	0.59	0.07	0.76	0.42	92	No
2	43	3	4	1	5	940	12.87	27.79	1	1	2	0.74	0.07	0.07	0.35	0.44	0.35	0.07	0.07	0.07	0.42	49	No
2	43	3	5	3	2.36	595	25.81	35.22	1	1	1	0.28	0.07	0.07	0.35	1.02	0.35	0.68	0.07	0.76	0.42	104	No
2	42	3	5	1	2.62	140	7.53	29.44	2	2	2	0.28	0.07	0.07	0.35	2.19	0.35	0.9	0.07	1.07	0.42	81	No
1	57	4	5	5	5	209	3.36	33.31	1	1	1	1.49	0.07	0.07	0.35	5.52	0.35	7.67	0.07	1.03	0.42	724	No
1	80	3	4	1	1.86	419	5.08	22.45	2	1	2	0.28	0.07	0.38	0.35	1.89	0.35	0.77	0.07	1.26	0.42	187	No
2	52	3	2	3	1.1	1076	7.61	33.51	2	2	1	0.28	0.07	0.07	0.35	1.22	0.35	1.04	0.07	0.5	1.92	88	No
2	67	3	5	3	1.76	416	7.77	24.59	2	1	2	0.28	0.07	0.07	0.35	1.2	0.35	1.58	0.07	0.38	0.42	57	No
1	46	3	5	6	5	1698	14.4	29.89	2	1	2	0.28	0.07	1.02	0.35	2.05	0.85	0.65	0.2	0.61	2.15	67	No
2	55	4	4	1	0.82	164	23.66	48.04	2	2	1	0.28	0.07	0.07	0.35	2.02	0.35	2.36	0.07	0.38	3.45	49	No
2	67	1	1	2	1.29	656	5.35	33.36	2	1	2	0.28	0.07	0.07	0.35	0.41	0.35	0.07	0.17	0.1	0.42	17	No
1	53	2	3	1	4.39	1310	10.66	30.53	2	2	2	0.6	0.07	0.07	0.35	1.46	9.49	0.24	0.07	0.74	0.42	143	No
2	44	3	3	1	1.23	396	22.12	20.21	1	2	2	0.46	0.07	0.07	0.35	2.08	0.6	0.46	0.07	0.55	0.42	87	No
1	75	3	4	1	2.14	5909	12.77	31.73	1	1	1	0.75	0.07	0.07	0.35	2.27	0.35	0.78	0.26	0.98	0.42	66	No
1	60	2	1	1	0.91	954	10.51	23.72	1	1	2	0.28	0.07	0.07	0.35	0.92	0.35	0.07	0.07	0.48	0.42	58	No
2	55	4	2	1	2.73	439	10.81	22.57	2	2	2	0.28	0.07	0.07	0.35	2.09	0.35	0.07	0.07	0.07	0.42	77	No
1	54	1	1	1	2.56	907	9.05	25.95	2	1	2	0.46	0.07	0.07	0.35	1.83	0.35	0.51	0.07	2.21	0.42	142	No
1	49	4	2	5	0.77	235	10.58	26.51	1	1	1	0.28	0.07	0.07	0.35	1.6	0.53	2.44	0.07	0.85	4.23	53	No
1	77	1	1	1	0.68	113	4.79	26.31	1	1	1	0.58	0.07	0.07	0.35	3.34	0.35	0.16	0.07	0.73	0.42	84	No
2	51	2	2	1	5	617	11.78	27.77	2	1	2	0.28	0.07	0.07	0.35	0.31	0.35	0.13	0.07	0.07	0.42	32	No
1	65	2	3	1	3.26	231	14.68	25.05	2	1	1	0.66	0.07	0.07	0.35	9.39	0.35	1.68	0.59	3.06	0.42	230	No
1	76	1	1	1	0.82	443	9	28.95	1	1	2	0.28	0.07	0.07	0.35	7.16	0.35	1.18	0.87	0.87	0.42	136	Yes
2	45	3	5	3	3.65	4125	7.01	29.3	1	1	1	0.49	0.07	0.07	0.35	6.93	3.32	0.35	0.07	0.9	0.42	122	No
2	49	3	2	1	1.9	38	6.26	19.6	1	2	2	0.28	0.07	0.07	0.35	0.86	0.35	0.24	0.07	0.29	0.42	79	No
1	43	4	5	6	5	1255	19.21	22.29	1	1	2	0.46	0.07	0.07	0.35	3.34	0.35	0.86	0.55	4.91	0.42	382	No
1	80	3	3	2	1.97	396	20	28.89	1	1	1	0.28	0.07	0.07	0.35	2.64	0.88	1.18	0.07	1.35	0.42	106	No
2	55	4	2	3	1.42	3450	17.87	34.36	2	2	1	0.28	0.07	0.07	0.35	1.34	0.35	2.49	0.61	0.27	0.42	160	No
1	68	5	5	1	5	185	7.72	24.54	1	1	1	0.28	0.07	0.07	0.35	1.87	0.35	2.53	0.07	0.88	2.92	80	No
2	80	3	4	1	2.07	350	4.61	29.93	2	2	1	3.62	0.07	0.07	0.35	2.15	16.39	0.07	0.07	11.05	0.42	158	Yes
1	57	4	2	1	5	891	15.47	25.23	1	1	1	0.28	0.07	0.07	0.35	0.29	0.56	0.47	0.07	0.79	0.42	139	No
2	43	5	3	3	0.74	211	1.91	37.91	1	1	2	0.52	0.07	0.07	0.35	3.53	0.35	4.03	0.07	2.17	2.43	299	No
1	47	3	3	1	2.91	69	12.81	30.04	2	1	1	2.53	0.07	0.35	0.35	3.36	0.35	2.82	1.85	7.94	1.48	189	No
2	58	2	3	1	2.39	3852	10.41	28.21	2	1	1	0.28	0.07	0.07	0.35	0.39	0.35	0.07	0.07	0.19	0.42	48	No
1	52	2	3	1	5	399	17.21	31.82	2	1	1	0.28	0.07	0.07	0.35	1.13	0.64	0.3	0.07	0.7	0.42	143	No
1	48	3	3	4	2.94	1699	28.19	20.81	1	1	1	0.28	0.07	0.07	0.35	5.07	0.35	0.67	0.3	0.87	0.61	147	No
2	69	4	3	2	0.78	5990	3.88	37.82	1	2	1	0.64	0.07	0.07	0.35	5.78	0.35	0.71	0.33	1.23	0.42	284	No
2	41	1	3	1	0.98	851	13.64	29.92	2	1	1	1	0.07	0.07	0.35	0.42	0.35	1.36	0.07	0.91	0.42	70	No
2	80	3	3	2	1.44	141	14.29	29.71	2	1	1	0.28	0.07	0.07	0.35	7.59	0.35	0.46	0.07	0.86	0.42	92	No
1	41	3	5	1	5	975	15.21	33.91	1	1	2	0.28	0.07	0.07	0.35	1.49	0.59	1.11	0.07	0.67	0.42	88	No
2	51	5	3	1	5	377	4.52	40.67	2	2	1	0.47	0.07	0.07	0.35	3.19	0.84	2.12	0.07	0.11	0.42	109	No
2	40	4	4	5	2.56	2684	7.44	63.92	2	2	1	0.28	0.07	0.07	0.35	3.21	0.35	2.99	0.07	1.06	0.42	199	No
2	80	3	3	2	1.06	434	4.94	29.14	2	2	1	0.81	0.07	0.07	0.35	1.88	0.35	0.07	0.07	0.24	0.42	95	Yes
2	53	1	2	2	1.14	308	4.58	25.95	1	1	2	0.28	0.07	0.07	0.35	1.38	0.35	0.07	0.07	0.23	0.42	96	No
1	64	4	5	1	5	1168	6.47	31.71	2	1	1	0.43	0.07	0.07	0.35	7.02	0.35	0.27	0.14	0.9	0.42	145	No
1	61	3	5	1	5	1047	11.9	27.53	1	1	2	0.28	0.07	0.07	0.35	4.17	0.98	0.54	0.21	0.79	0.42	173	No
1	55	3	3	1	5	536	12.14	29.17	1	1	1	0.28	0.07	0.07	0.35	1.45	0.35	1.56	0.07	0.98	5.35	205	No
1	40	2	1	1	2.02	217	10.86	28.49	2	1	2	0.28	0.07	0.07	0.35	3.04	0.66	0.07	0.07	1.8	0.42	225	No
1	52	3	1	5	0.58	641	11.76	17.2	1	1	2	0.28	0.07	0.07	0.35	0.71	0.35	0.07	0.07	0.19	0.42	75	No
2	72	3	3	1	5	4680	6.51	27.04	2	2	2	0.54	0.07	0.07	0.35	1.95	0.35	0.66	0.07	0.81	4.24	51	Yes
2	59	3	3	3	0.64	402	13.38	33.35	1	2	2	0.28	0.07	0.07	0.35	0.07	0.35	0.07	0.07	18.9	0.42	106	No
1	78	3	3	1	2.16	326	4.49	30.79	2	2	1	0.28	0.07	0.07	0.35	0.88	0.35	0.07	0.07	0.31	0.42	136	No
1	72	3	2	2	2.31	549	15.06	30.86	1	1	1	0.28	0.07	0.07	0.35	0.61	0.35	0.07	0.07	0.36	0.42	115	No
2	58	4	4	3	3.54	653	11.14	29.02	1	1	1	0.75	0.07	0.07	0.35	0.07	0.35	0.07	0.07	2.37	0.42	214	No
1	48	4	3	5	2.17	8073	38.92	27.17	1	1	2	0.28	0.07	0.07	0.35	0.72	0.35	1.29	0.07	0.85	0.42	140	No
1	56	2	1	1	0.79	539	3.01	29.76	1	1	1	0.4	0.07	0.07	0.35	1.18	0.35	0.07	0.07	1.49	0.42	119	No
1	80	3	4	1	2.14	64	18.82	27.79	1	1	1	0.28	0.07	0.07	0.35	0.18	0.35	0.07	0.07	0.14	0.42	19	Yes
1	66	3	5	1	2.14	317	15.45	28.33	2	1	1	1.02	0.07	0.07	0.35	0.46	0.35	0.55	0.07	0.21	0.42	68	No
1	58	2	3	1	2.64	240	10.94	35.4	2	1	1	0.28	0.07	0.07	0.35	1.3	0.35	3.25	0.07	1.95	3.37	179	No
2	61	3	3	1	5	559	9.76	21.61	2	2	1	0.28	0.07	0.07	0.35	2.18	0.35	0.7	0.07	0.19	0.42	31	No
1	65	4	4	1	1.61	133	18.93	17.85	1	2	1	0.28	0.07	0.07	0.35	1.75	0.35	0.32	0.07	1.58	0.42	164	No
1	53	3	4	3	2.22	178	13.19	31.44	1	2	2	0.49	0.07	0.07	0.35	0.43	0.35	0.66	0.07	0.89	0.42	117	No
1	76	3	4	1	4.29	520	8.38	25.82	2	1	1	0.89	0.07	0.07	0.35	0.86	0.35	0.17	0.07	0.77	0.42	104	No
1	80	3	5	1	1.24	466	4.92	26.56	1	2	2	0.28	0.07	0.26	0.35	6.05	0.35	4.08	0.24	0.22	4.87	176	No
1	50	1	1	5	2.31	178	6.57	26.92	2	1	2	0.28	0.07	0.07	0.35	0.74	0.35	3.14	0.07	0.2	3.12	39	No
1	57	2	5	1	4.48	397	30.08	34.68	1	1	2	0.28	0.07	0.07	0.35	0.54	0.35	0.07	0.07	0.07	0.42	45	No
1	68	1	1	1	2.71	618	18.24	25.37	1	1	1	0.48	0.07	0.07	0.35	0.95	0.35	0.74	0.07	0.38	0.42	116	No
2	71	4	2	5	2.23	916	6.22	35.63	2	1	2	0.28	0.07	0.56	0.35	1.27	0.35	1.63	0.6	0.07	2.48	105	No
2	80	3	5	2	5	27906	7.31	20.65	1	1	2	0.83	0.07	1.92	0.35	2.5	0.35	5.38	0.07	1.14	19.49	107	Yes
1	58	4	2	1	4.37	3333	6.03	40.6	1	2	1	0.54	0.07	0.07	0.35	8.16	0.54	0.77	1.89	1.02	0.42	153	No
2	45	2	5	1	1.69	748	7.9	26.31	2	2	2	0.28	0.07	0.07	0.35	1.77	0.35	2.23	0.07	0.32	0.42	180	No
2	68	2	5	1	5	389	6.92	33.52	2	2	1	0.28	0.07	0.07	0.35	8.79	0.35	0.24	0.07	0.48	0.42	168	No
2	80	5	3	2	0.59	35897	6.76	25.3	2	2	1	0.28	0.07	0.07	0.35	1.16	0.35	1.64	0.07	3.56	0.42	150	Yes
1	42	3	2	3	5	465	22.15	28.72	2	1	1	0.62	0.07	0.07	0.35	0.51	0.35	0.55	0.07	1.12	0.42	102	No
1	69	2	1	3	0.69	831	4.23	23.94	1	1	1	0.28	0.07	0.07	0.35	0.99	0.35	0.07	0.07	0.86	0.42	107	No
2	80	3	4	2	1.44	790	4.41	24.89	2	2	1	0.28	0.07	0.07	0.35	14.34	0.35	0.07	0.07	1.02	0.42	68	Yes
1	71	4	3	1	1.94	989	8.65	34.23	1	1	1	0.28	0.07	0.07	0.35	7.17	0.35	0.48	0.15	0.82	0.42	135	No
1	60	4	4	1	2.5	486	25.11	27.43	1	1	1	0.28	0.07	0.07	0.35	0.68	0.35	0.07	0.07	0.51	0.42	180	No
2	54	3	3	6	4.84	1200	9.57	40.66	1	1	2	0.28	0.07	0.07	0.35	0.49	0.35	3.11	0.07	0.42	0.42	105	No
1	53	3	3	1	0.9	16848	21.87	25.36	1	1	2	0.28	0.07	0.07	0.35	1.03	0.59	10.16	0.07	1.1	7.76	168	No
2	66	3	5	1	1.61	370	2.38	28.49	1	1	1	0.54	0.07	0.07	0.35	0.83	0.35	0.07	0.07	1.24	0.42	69	No
2	66	4	3	2	2.1	1246	15.12	29.86	2	2	1	0.28	0.07	0.07	0.35	1.23	1.13	0.07	0.07	0.64	0.42	80	No
2	63	4	4	1	5	7379	1.87	42.03	2	2	1	0.28	0.07	0.07	0.35	1.51	0.35	0.85	0.07	3.15	0.42	146	No
1	64	4	2	1	2.45	1590	6.16	29.87	1	1	1	0.5	0.07	0.25	0.35	4.73	0.35	2.47	0.29	0.99	2.2	208	No
2	74	3	2	2	2.01	528	16.64	30.74	1	1	2	0.28	0.07	0.07	0.35	0.88	0.5	0.37	0.07	0.43	0.42	135	No
2	42	2	3	1	2.66	6926	13.68	26.82	2	2	2	0.28	0.07	0.07	0.35	1.71	0.35	0.32	0.07	2.4	0.42	145	No
2	61	3	4	1	5	793	5.39	31.09	1	1	1	1.42	0.07	0.07	0.35	1.99	0.88	0.07	0.07	0.11	0.42	89	No
2	79	3	2	1	2.56	1179	7.7	30.96	2	1	1	0.28	0.07	0.07	0.35	0.11	0.35	0.07	0.07	0.29	0.42	17	No
1	59	2	5	1	5	3808	9.42	30.77	2	2	2	0.43	0.07	0.07	0.35	1.53	0.35	15.32	2.22	0.86	37.45	106	No
2	71	3	4	3	1.16	488	5.16	38.58	1	2	2	0.28	0.07	0.07	0.35	0.88	0.35	0.07	0.07	0.44	0.42	33	Yes
1	60	3	5	5	4.81	1356	23.69	31.72	1	1	1	0.28	0.07	0.07	0.35	1.91	0.84	0.07	0.07	1.08	0.42	115	No
2	61	1	3	1	5	1131	13.2	25.71	2	1	1	0.78	0.07	0.07	0.35	0.67	0.35	0.07	0.07	0.69	0.42	83	No
1	72	4	2	2	0.17	550	8.58	24.14	2	1	1	0.47	0.07	0.07	0.35	0.48	0.35	0.07	0.19	0.71	0.42	139	No
2	63	5	3	1	5	831	10.03	24.31	2	1	1	0.28	0.07	0.07	0.35	0.27	0.35	0.17	0.07	0.11	0.42	16	No
2	59	2	2	5	1.31	244	4.82	24.3	1	1	1	1.99	0.07	0.07	0.35	2.21	0.35	0.58	0.07	1.29	2.41	108	Yes
2	47	3	5	3	5	420	9.83	26.87	1	1	2	0.28	0.07	0.07	0.35	1.07	0.35	1.23	0.07	0.25	0.42	85	No
1	74	3	3	1	2.34	1284	6.5	37.77	1	1	2	0.52	0.07	0.07	0.35	1.17	0.35	0.22	0.07	1.22	0.42	58	No
1	46	3	3	3	0.71	0	1.47	27.19	1	1	2	0.28	0.07	0.07	0.35	0.94	0.35	0.29	0.07	0.26	0.42	52	No
1	57	3	5	1	5	2671	11.43	23.97	1	1	2	0.28	0.07	0.07	0.35	2.34	0.35	0.79	1.64	1.14	0.42	131	No
2	80	5	5	2	2.14	321	7.74	29.51	2	2	1	0.28	0.07	0.07	0.35	0.4	0.35	0.3	0.07	0.31	0.42	59	No
2	69	2	1	2	1.95	1006	3.86	31.08	2	2	1	1.26	0.07	0.22	0.35	1.18	0.35	0.14	0.07	3.09	0.42	75	No
2	40	1	1	1	0.62	110	2.43	34.98	2	2	2	0.28	0.07	0.07	0.35	1.11	0.77	1.1	0.11	0.38	0.94	86	No
1	60	1	1	1	3.13	467	11.1	32.87	2	1	2	0.28	0.07	0.07	0.35	0.83	2.92	0.07	0.07	1.2	0.42	59	No
1	52	4	4	3	2.69	1740	31.39	23.97	1	1	2	0.28	0.07	0.07	0.35	1.22	0.35	2.25	0.18	0.89	1.33	86	No
1	77	2	1	1	1.02	134	16.11	26.49	1	1	2	0.28	0.07	0.07	0.35	1.77	0.53	0.84	0.46	1.11	0.75	81	No
2	70	3	4	2	0.77	132	6.01	28.87	1	1	1	0.42	0.07	0.07	0.35	2.56	0.35	8.08	0.13	0.56	0.42	61	No
1	57	3	5	1	5	525	10.48	23.54	2	2	2	0.28	0.07	0.07	0.35	0.99	0.35	0.07	0.07	0.34	0.42	25	No
1	80	5	4	1	0.28	10935	9.93	17.34	2	2	1	0.28	0.07	0.07	0.35	0.65	0.35	3.49	0.21	0.2	7.14	54	No
2	58	3	5	1	3.29	1073	7.06	33.33	2	1	1	0.28	0.07	0.21	0.35	1.07	0.51	0.31	0.83	0.32	0.76	26	No
2	58	1	1	4	0.71	134	3.37	41.17	2	2	2	0.28	0.07	0.07	0.35	2.11	0.35	0.35	0.07	0.2	0.42	45	No
2	80	3	3	3	2.12	1969	5.64	28.3	1	2	1	0.28	0.07	0.07	0.35	0.79	0.59	0.07	0.07	0.18	0.42	72	No
2	52	3	4	3	5	1433	8.9	35.5	2	2	2	0.28	0.07	0.07	0.35	0.14	0.35	0.17	0.07	0.07	0.42	50	No
2	53	3	5	3	5	811	14.21	28.96	2	1	2	0.28	0.07	0.07	0.35	1.27	1.44	0.56	0.12	1.72	0.42	107	No
2	78	3	1	1	1.09	1365	7.47	25.02	2	2	2	0.28	0.07	0.07	0.35	0.07	0.35	0.07	0.07	0.07	0.42	7	No
2	46	3	4	1	2.49	132	7.96	22.41	2	1	2	1.33	0.07	0.07	0.35	1.71	0.35	0.38	0.07	0.81	0.42	168	No
2	80	3	3	2	4.75	409	4.25	32.25	2	1	1	0.28	0.07	0.07	0.35	1.16	0.76	0.18	0.07	0.46	0.42	124	Yes
2	47	3	4	1	3.65	777	14.75	18.33	1	2	2	0.45	0.07	0.07	0.35	0.71	0.35	0.57	0.07	0.79	0.42	60	No
2	55	1	2	1	3.13	4654	7.09	26.92	2	1	2	0.28	0.07	0.07	0.35	0.84	0.35	14.3	0.07	0.27	13.99	84	No
2	80	3	2	2	1.44	167	6.27	23.55	2	2	1	0.8	0.07	0.07	0.35	3.97	1.37	2.15	0.07	0.67	0.42	84	Yes
1	56	1	5	1	5	292	12.61	30.24	1	1	1	0.28	0.07	0.07	0.35	0.44	0.35	0.33	0.07	0.33	0.42	26	No
1	40	2	3	1	3.52	532	7.68	26.55	2	1	2	0.49	0.07	0.07	0.35	0.98	0.35	0.07	0.07	0.27	0.42	81	No
1	58	2	1	5	0.75	260	9.21	27.1	1	1	1	0.28	0.07	0.07	0.35	4.22	0.35	16.47	0.9	3.88	12.65	275	No
2	75	4	2	4	1.27	270	19.47	34.7	2	2	1	0.49	0.07	0.07	0.35	3.12	0.66	0.07	0.71	0.07	0.42	153	No
1	40	1	4	5	5	2006	15.4	45.85	2	1	1	0.84	0.07	0.07	0.35	4.43	0.9	1.04	0.18	7.6	0.42	213	No
2	52	2	1	2	1.31	115	8.87	25.44	1	2	1	0.54	0.07	0.07	0.35	11.62	0.35	1.99	5.49	1.75	1.22	216	No
1	73	2	3	1	1.93	352	15.72	27.46	1	1	1	0.28	0.07	0.07	0.35	1.48	0.35	0.73	0.07	0.68	0.42	126	No
2	74	3	1	2	1.14	498	11.57	36.15	1	2	1	0.42	0.07	0.07	0.35	1.6	0.35	0.15	0.07	2.82	0.42	74	No
2	80	4	4	3	1.35	2141	11.47	30.5	2	1	2	0.28	0.07	0.07	0.35	0.86	0.35	0.07	0.07	1.15	0.42	37	No
1	45	5	4	1	1.49	673	13.83	37.1	2	2	1	0.28	0.07	0.07	0.35	0.4	0.35	0.59	0.07	0.47	0.42	86	No
2	66	3	3	3	1.46	1998	5.08	22.1	2	1	1	0.28	0.07	0.07	0.35	1.72	0.35	0.29	2.17	1.78	2.39	82	No
2	61	3	3	1	2.14	5455	10.12	28.15	2	2	2	0.28	0.07	0.07	0.35	1.26	0.35	2.55	0.07	0.49	5	30	No
1	70	3	3	1	1.53	435	12.92	31	2	2	2	0.28	0.07	0.07	0.35	3.85	0.35	0.65	0.37	0.55	0.42	118	No
2	52	2	4	1	2.99	3112	10.01	22.75	2	2	2	0.87	0.07	0.07	0.35	2.54	0.35	0.07	0.07	2.11	0.42	135	No
1	61	2	4	3	1.45	311	17.88	34.49	1	1	1	0.28	0.07	0.07	0.35	0.07	0.35	0.07	0.07	1.54	0.42	120	No
2	77	3	4	2	1.3	1163	8.48	30.87	2	2	1	1.14	0.07	0.07	0.35	7.35	4.71	3.43	0.88	4.52	0.42	154	Yes
2	41	2	2	3	1.45	476	6.97	28.62	2	1	2	0.63	0.07	0.07	0.35	3.57	0.35	0.25	0.07	1.97	0.42	137	No
1	61	4	4	1	4.72	560	6.45	31.36	1	2	2	1.75	0.07	0.07	0.35	2.63	0.35	0.07	0.07	0.8	0.42	281	No
2	57	3	4	6	3.92	945	5.77	21.26	1	1	2	0.28	0.07	0.07	0.35	0.07	0.35	0.37	0.07	0.67	0.42	12	No
2	66	3	4	3	2.14	172	28.03	30.27	1	1	2	0.28	0.07	0.07	0.35	0.74	0.35	0.07	0.07	0.27	0.42	59	No
1	58	3	3	3	0.98	143	9.48	21.8	1	1	1	0.28	0.07	0.21	0.35	3.81	0.35	0.4	1.24	0.71	0.42	139	No
1	49	3	3	1	0.51	527	5.86	35.42	1	1	1	0.28	0.07	0.07	0.35	3.77	0.93	3.79	0.28	0.65	2.07	210	No
2	63	2	5	1	5	666	4.57	31.31	2	1	2	0.28	0.07	0.07	0.35	0.72	0.35	0.1	0.07	0.3	0.42	33	No
1	60	2	4	3	1.14	1517	13.06	29.38	1	1	2	1.01	0.07	0.07	0.35	2.88	1.9	0.9	0.07	1.49	0.42	243	No
1	69	2	5	1	4.64	924	11.52	29.82	1	1	2	0.28	0.07	0.07	0.35	1.62	0.35	0.07	0.11	0.96	0.42	168	Yes
1	40	1	4	1	0.7	681	15.13	26.57	2	1	2	0.28	0.07	0.07	0.35	0.63	0.6	0.07	0.07	0.28	0.42	84	No
1	65	3	5	2	5	545	16.17	43.45	1	1	1	0.73	0.07	0.07	0.35	0.92	0.35	0.22	0.07	0.58	0.42	84	No
1	49	3	5	1	5	1082	10.22	27.13	1	1	2	0.28	0.07	0.07	0.35	1.48	0.35	0.07	0.07	0.73	0.42	185	No
2	47	5	2	1	4.24	1300	19.29	37.89	1	1	1	0.28	0.07	0.07	0.35	2.12	0.35	0.07	0.07	0.6	0.42	157	No
1	68	3	5	1	5	1314	21.54	27.81	2	1	1	0.28	0.07	0.07	0.35	0.84	0.35	0.07	0.07	0.58	0.42	227	No
2	60	4	5	1	2.18	16025	4.98	23.3	1	1	2	0.28	0.07	0.07	0.35	0.54	0.35	0.77	0.07	0.25	0.42	93	No
2	80	4	5	2	1.46	74	7.36	29.68	1	2	1	0.28	0.07	0.07	0.35	1.3	0.35	1.34	0.07	0.64	0.42	106	No
1	57	3	5	1	2.74	1375	24.4	28.02	2	1	1	0.92	0.07	0.07	0.35	3.53	0.35	0.29	0.07	1.03	0.42	193	No
2	66	2	2	1	1.46	718	10.23	26.46	2	1	2	0.28	0.07	0.07	0.35	1.62	0.35	0.07	0.07	0.84	0.42	101	No
1	79	3	3	1	2.5	2491	18.27	29.66	1	1	2	2.19	0.07	0.07	0.35	2.82	0.35	0.07	0.07	1.65	0.42	127	No
2	80	3	2	2	2.5	201	2.76	22.58	2	2	1	0.28	0.07	1.09	0.35	4.42	0.35	0.51	0.07	0.07	0.42	229	No
2	69	2	3	1	1.93	718	4.29	25.69	1	1	1	0.28	0.07	0.07	0.35	1.98	0.35	1.25	0.07	0.95	0.42	57	No
2	48	3	1	1	0.95	44	1.79	37.69	1	1	1	0.28	0.07	0.07	0.35	1.57	0.35	0.31	0.07	0.57	0.42	36	No
2	80	3	5	2	3.43	1132	5.14	28.15	1	1	2	0.28	0.07	0.07	0.35	2.09	0.35	0.07	0.07	0.14	0.42	104	No
2	62	1	4	3	5	614	10.23	39.76	2	1	1	0.28	0.07	0.07	0.35	0.92	0.35	0.46	0.17	0.14	0.42	71	No
2	40	4	2	5	0.69	805	7.67	22.74	1	1	2	0.46	0.07	0.07	0.35	7.97	0.35	6.44	0.07	2.72	4.39	268	No
2	56	2	1	1	3.11	1274	6.29	33.6	2	1	2	0.28	0.07	0.07	0.35	1.18	0.66	0.07	0.07	0.81	0.8	91	No
2	56	3	4	1	0.7	973	7.3	32.8	1	1	2	0.57	0.07	0.07	0.35	2.77	0.35	0.95	0.07	0.73	0.42	159	No
2	61	4	2	5	0.76	12605	3.86	22.81	1	2	1	0.28	0.07	0.17	0.35	0.37	0.35	0.12	0.19	0.22	0.42	21	No
2	64	1	4	4	0	675	13.57	32.58	1	2	2	0.28	0.07	0.07	0.35	1.54	0.35	1.22	0.13	1.26	0.42	96	No
1	53	1	2	1	1.79	460	16.28	27.08	2	1	1	2.37	0.07	0.07	0.35	0.84	0.35	0.65	0.86	1.47	0.42	150	No
2	62	1	4	1	2.14	1191	8.63	34.86	2	2	2	0.28	0.07	0.07	0.35	7.6	0.35	2.11	0.66	0.44	0.42	215	No
2	75	2	1	2	1.45	652	10.19	30.2	1	2	1	0.28	0.07	0.07	0.35	0.32	0.35	10.68	0.07	0.49	17.35	40	No
1	74	1	1	3	1.18	1522	8.02	35.24	1	1	2	0.86	0.07	0.07	0.35	5.75	0.35	0.07	0.07	0.49	0.42	163	No
1	76	3	1	1	0.94	1119	7.55	24.36	1	1	1	0.28	0.07	0.07	0.35	2.47	2	0.52	1.52	2.7	0.42	117	No
2	48	4	3	1	0.68	221	7.86	44.93	1	2	1	0.28	0.07	0.07	0.35	0.07	0.35	0.25	0.07	0.6	0.42	145	No
1	61	1	5	1	5	230	7.35	21.94	2	1	2	0.46	0.07	0.07	0.35	0.87	0.53	0.07	0.07	0.26	0.42	74	No
2	66	2	1	1	0.88	158	5.63	21.33	2	2	1	0.28	0.07	0.07	0.35	0.66	0.35	0.07	0.07	0.17	0.42	87	No
1	60	4	3	1	5	325	5.52	22.48	1	1	2	0.56	0.07	0.11	0.35	2.35	0.35	0.38	0.07	0.35	0.42	110	No
1	40	3	5	5	5	3059	10.87	25.78	2	1	1	0.6	0.07	0.07	0.35	8.11	1.63	0.77	0.07	1.83	0.42	227	No
2	58	3	5	1	5	790	5.31	30.72	2	2	2	0.28	0.07	0.07	0.35	0.97	0.35	0.33	0.07	0.13	0.42	32	No
1	73	3	2	1	5	950	12.28	40.7	1	1	2	0.28	0.07	0.07	0.35	8.15	0.35	0.44	0.07	0.07	0.42	184	No
2	47	1	3	3	1.73	397	8.16	26.58	2	1	2	0.28	0.07	0.07	0.35	1.36	0.35	0.48	0.07	0.2	0.42	88	No
1	55	3	4	3	5	804	26.38	33.2	1	1	2	9.02	0.07	0.07	0.35	2.28	0.88	0.07	0.76	0.07	0.42	157	Yes
1	43	3	3	1	1.01	168	7.49	29.66	1	2	1	0.42	0.07	0.19	0.35	24.94	0.35	0.46	1.81	2.8	0.42	178	No
1	71	3	1	3	0.71	2331	8.83	29.6	1	2	1	0.28	0.07	0.07	0.35	0.74	0.35	0.68	0.07	0.57	0.42	105	No
1	58	4	4	1	5	874	12.75	29.8	1	1	2	0.28	0.07	0.07	0.35	2.5	0.35	4.45	0.23	0.5	3.3	114	No
2	40	4	5	3	2.5	642	7.43	24.26	1	1	2	0.92	0.07	0.07	0.35	4.71	0.35	1.03	0.07	2.24	0.42	490	No
2	62	3	4	1	4.64	1003	23.9	30.97	1	1	2	0.28	0.07	0.07	0.35	0.44	0.35	1.05	0.07	0.11	1.49	18	No
2	63	3	5	1	2.92	1090	10.79	30.58	1	1	2	0.28	0.07	0.07	0.35	2.2	0.35	0.07	0.07	0.42	0.42	47	No
1	51	3	4	1	5	2533	4.11	30.67	1	1	2	1.16	0.07	0.07	0.35	0.85	0.35	0.07	0.07	0.42	0.42	88	No
1	52	3	3	1	3.07	475	12.46	29.26	2	2	2	0.68	0.07	0.07	0.35	1.44	0.35	0.68	0.07	0.39	0.42	88	No
2	68	3	2	3	0.59	797	9.46	26.06	2	2	1	0.71	0.07	0.07	0.35	2.33	0.35	0.07	0.07	2.51	0.42	112	Yes
2	48	4	2	3	0.51	4859	28.77	30.7	1	2	2	0.28	0.07	0.23	0.35	1.35	0.35	0.2	0.07	0.76	0.42	98	No
1	51	5	4	1	1.42	706	24.34	29.34	1	2	1	0.72	0.07	0.07	0.35	5.53	0.35	2.7	0.07	8.22	0.42	201	No
2	58	3	3	1	2.19	6605	9.07	31.88	2	1	2	0.28	0.07	0.07	0.35	0.83	0.35	0.07	0.07	5.56	0.42	17	No
1	66	1	4	5	2.98	55	7.1	29.16	2	1	2	0.61	0.07	0.07	0.35	0.65	0.35	0.47	0.07	0.15	0.42	51	No
1	40	1	4	1	4.25	344	13.82	39.51	1	1	2	0.28	0.07	0.07	0.35	1.72	0.35	0.42	0.07	1.37	0.42	216	No
2	63	3	5	2	5	301	4.93	31.29	1	1	1	0.42	0.07	0.07	0.35	1.08	0.35	1.2	0.07	1.08	1.66	163	No
2	59	3	3	1	3.41	145	12.88	23.56	2	2	2	0.28	0.07	0.07	0.35	0.11	0.35	0.07	0.07	0.07	0.42	16	No
2	57	4	2	4	0.57	475	6.65	37.68	2	1	1	3.07	0.07	0.07	0.35	5.9	0.35	0.46	0.16	0.92	0.42	286	No
1	62	1	3	1	2.15	419	16.61	28.9	1	1	1	0.28	0.07	0.07	0.35	1.02	0.35	0.54	0.07	1.34	0.42	86	No
1	53	1	1	1	1.24	489	8.37	27.75	1	1	2	0.28	0.07	0.07	0.35	0.6	0.35	0.42	0.07	0.11	0.42	21	No
2	71	4	2	2	2.6	224	5.61	16.87	1	1	1	0.28	0.07	0.07	0.35	0.68	0.35	0.11	0.07	0.82	0.42	107	No
2	80	3	3	1	5	639	13.53	20.09	2	2	1	0.6	0.07	0.07	0.35	2.66	0.35	0.07	1.08	0.22	0.42	87	No
2	67	3	4	3	3.92	424	7.4	38.83	2	2	1	1.12	0.07	0.07	0.35	1.4	0.78	1.78	0.07	1.74	0.42	84	No
1	51	3	5	1	2.49	6296	20.05	31.8	2	1	2	0.55	0.07	0.07	0.35	1.78	0.35	4.19	0.65	1	5.45	156	No
2	58	5	5	5	4.81	156	7.2	26.15	1	1	2	0.28	0.07	0.07	0.35	0.07	0.35	0.07	0.07	0.07	0.42	12	No
2	70	4	5	1	1.46	287	8.27	35.19	2	2	1	0.28	0.07	0.07	0.35	1.79	0.35	0.54	0.07	1.01	0.42	91	No
2	71	3	5	2	1.32	329	5.17	27.57	2	2	2	0.64	0.07	0.07	0.35	1.07	0.35	0.07	0.07	2.75	0.42	113	No
1	54	1	3	1	2.42	552	6.82	30.35	1	1	2	0.28	0.07	0.07	0.35	2.35	0.35	1.59	0.07	0.34	0.42	183	No
2	40	1	4	1	3.68	146	4.22	32.62	2	2	2	0.28	0.07	0.07	0.35	1.39	0.35	0.07	0.07	0.59	0.42	229	No
1	70	3	4	1	0.97	907	11.76	35.88	1	2	1	0.28	0.07	0.07	0.35	1.02	0.35	0.41	0.07	0.22	0.42	60	No
1	79	3	2	1	1.31	443	9.68	38.94	1	1	1	0.56	0.07	0.07	0.35	3.02	0.35	0.32	0.07	2.73	0.42	160	No
1	47	3	2	1	0.88	321	24.83	15.66	1	1	2	1.17	0.07	0.07	0.35	1.82	0.35	1.09	0.07	0.4	1.2	87	No
1	72	4	5	1	3.41	13812	5.96	27.05	1	1	1	0.28	0.07	0.07	0.35	1.77	0.35	0.46	0.33	1.23	0.42	62	No
2	79	3	3	2	1.12	8251	5.06	20.36	1	1	1	0.28	0.07	0.07	0.35	0.25	0.35	0.07	0.07	0.07	0.42	29	No
1	55	5	4	4	0.82	373	8.14	25.05	2	2	2	0.28	0.07	0.07	0.35	8.82	0.35	1.4	1.62	3.27	0.42	172	Yes
2	74	3	5	2	4.9	3939	4.91	23	1	1	2	0.28	0.07	0.07	0.35	0.86	0.35	0.42	0.07	2.81	0.42	46	No
2	80	3	1	1	2.92	231	4.44	24.32	1	1	1	0.28	0.07	0.07	0.35	1.31	0.35	0.07	0.07	0.07	0.42	57	Yes
1	43	3	5	1	0.81	1265	16.1	27.59	1	1	2	0.28	0.07	0.07	0.35	0.29	0.35	0.07	0.07	0.3	0.42	55	No
2	80	3	3	2	2.07	255	16.59	36.71	2	2	1	0.28	0.07	0.07	0.35	1.2	0.35	0.5	0.07	1.43	0.42	222	No
2	46	3	5	1	5	821	8.14	24.06	2	1	2	0.63	0.07	0.07	0.35	3.89	0.35	9.69	0.07	1.59	5.86	154	No
2	60	3	4	1	5	605	5.65	28.81	1	2	1	0.81	0.07	0.07	0.35	6.69	5.96	2.72	0.07	2.47	8.01	166	No
1	75	4	5	2	5	2058	4.53	27.61	1	2	1	1.32	0.07	0.07	0.35	2.05	0.35	0.58	1.13	2.48	0.42	136	No
2	60	4	2	2	4.9	41	0.18	37.97	2	2	2	0.28	0.07	0.07	0.35	2.72	1	1.77	0.07	1.26	0.42	259	No
1	77	3	1	1	1.89	632	11.26	22.37	1	1	2	0.28	0.07	0.07	0.88	4.34	0.35	0.58	0.07	0.64	0.42	71	No
1	45	3	5	1	3.32	1979	8.17	24.15	2	1	2	0.28	0.07	0.07	0.35	0.12	0.35	0.32	0.07	0.23	0.42	56	No
1	71	3	4	3	3.93	2149	11.08	20.56	1	1	2	0.64	0.07	0.07	0.35	1.46	0.69	0.07	0.33	0.32	0.42	116	No
2	73	3	3	1	1.79	258	5.4	31.14	2	2	1	0.53	0.07	0.07	0.35	1.63	1.76	1.07	0.07	0.81	0.42	134	No
1	78	3	3	1	2.56	598	15.95	28.73	1	1	1	0.59	0.07	0.07	0.35	2.07	0.35	0.19	0.07	0.59	0.42	62	No
2	58	4	4	2	3.23	95	5.41	41.16	1	2	1	0.28	0.07	0.07	0.35	1.86	0.35	0.07	0.07	2.04	0.42	253	No
1	80	3	3	1	1.49	202	4.68	25.31	2	2	1	0.28	0.07	0.07	0.35	0.53	0.58	0.07	0.07	0.5	0.42	46	No
1	46	3	2	5	1.15	1985	22.06	34.67	2	1	1	0.28	0.07	0.07	0.35	0.07	0.35	0.35	0.07	0.15	0.42	119	No
1	44	4	4	3	3.43	1346	7.42	25.81	2	1	2	0.28	0.07	0.07	0.35	3.55	0.35	0.75	0.07	1.92	0.42	229	No
1	79	3	1	1	1.43	772	8.26	26.97	1	2	1	0.28	0.07	0.07	0.35	1.73	0.65	0.54	0.75	0.7	0.42	170	Yes
1	70	3	4	1	4.67	341	10.83	29.15	1	1	1	0.28	0.07	0.07	0.35	1.33	0.35	0.07	0.07	0.21	0.42	104	No
1	40	3	4	5	5	525	14.1	35.04	2	1	2	0.28	0.07	0.07	0.35	1.51	0.35	0.07	0.07	1.79	0.42	138	No
1	49	5	5	1	1.08	372	9.45	32.72	2	2	2	0.62	0.07	0.77	0.35	1.1	0.92	1.1	0.57	8.18	2.06	60	No
2	69	1	2	3	0.98	395	10.3	27.16	2	1	1	0.96	0.07	0.07	0.35	0.88	0.35	0.07	0.11	0.56	0.42	101	No
2	57	3	5	5	3.93	276	13.85	30.82	2	1	1	1.29	0.07	0.07	0.35	2.02	0.35	0.07	0.07	1.99	0.42	151	No
1	61	4	4	3	2.35	1064	12.34	23.83	1	1	1	0.28	0.07	0.07	0.35	6.42	0.35	0.43	3.47	5.4	2.55	259	No
1	69	4	1	4	1.43	1424	9.27	33.06	1	2	1	0.28	0.07	0.07	0.96	10.55	1.89	0.44	0.07	0.68	0.42	109	No
2	47	3	5	1	5	509	9.63	37.2	2	1	2	0.28	0.07	0.07	0.35	1.1	0.35	0.07	0.07	0.12	0.42	101	No
2	40	3	5	1	5	270	6.89	26.9	2	1	2	0.28	0.07	0.07	0.35	1.37	0.35	1.15	0.07	0.11	0.42	109	No
1	59	3	3	3	0.67	1814	13.07	38.39	1	1	1	0.48	0.07	0.07	0.35	2.76	3.22	0.69	0.07	2.69	0.42	179	No
2	48	1	4	3	4.62	212	9.2	38.93	1	1	1	0.6	0.07	0.07	0.35	1.59	0.71	2.04	0.07	0.87	1.63	95	No
2	64	3	3	1	1.02	1852	13.6	22.7	2	2	1	0.28	0.07	0.07	0.35	1.55	0.35	0.88	0.07	0.87	0.42	82	No
1	52	3	4	5	4.04	879	21.61	28.29	1	1	1	0.28	0.07	0.07	0.35	0.34	0.35	0.07	0.22	0.07	0.42	22	No
2	51	3	3	4	1.82	339	7.17	47.34	2	2	1	1.17	0.07	0.07	0.35	2.41	0.35	15.02	0.23	1.46	14.01	225	No
2	68	4	5	1	3.07	848	6.33	33.93	2	2	2	0.28	0.07	0.07	0.35	1.25	0.35	0.28	0.07	0.07	0.42	84	No
2	44	2	5	5	3.13	68	4.39	39.85	2	1	1	1.62	0.07	0.07	0.35	1.57	0.35	0.07	0.07	0.24	0.42	123	No
1	64	4	3	1	5	0	11.32	27.93	2	2	1	0.56	0.07	0.07	0.35	1.03	0.35	0.07	0.07	0.69	0.42	169	No
1	74	4	4	1	2.36	625	23.83	28.34	2	1	1	0.28	0.07	0.07	0.35	2.86	0.35	0.38	0.07	1.31	0.42	155	No
1	53	3	4	1	2.59	3677	10.42	27.37	1	1	2	0.28	0.07	0.07	0.35	2.32	0.35	0.64	0.07	2.33	0.42	187	No
2	40	3	4	1	0.74	72	3.08	20.61	1	2	2	0.98	0.07	0.07	0.35	0.78	0.35	0.47	0.07	0.67	0.42	87	No
2	44	3	3	1	4.07	198	5.23	26.91	1	2	2	0.28	0.07	0.07	0.35	0.68	0.35	0.38	0.07	0.72	0.42	133	No
1	80	3	5	1	2.67	460	19.32	27.27	1	1	1	1.11	0.07	0.07	0.35	1.2	0.65	0.07	0.07	1.17	0.42	105	No
2	53	1	1	1	1.83	647	7.78	36.06	1	1	2	0.28	0.07	0.07	0.35	1.1	0.35	0.07	0.07	0.35	0.42	85	No
1	47	3	5	1	5	441	15.87	29.32	2	1	2	0.28	0.07	0.07	0.35	0.07	0.35	0.07	0.07	0.13	0.42	31	No
2	63	4	2	1	0.89	598	5.62	28.97	1	1	1	0.28	0.07	0.07	0.35	0.07	0.35	0.07	0.07	0.28	0.42	24	No
2	60	3	4	1	5	3758	8.46	28.07	2	1	1	1.12	0.07	0.07	0.35	2.17	0.35	6.36	1.27	0.39	4.62	129	No
2	80	3	4	2	3.61	1673	18.75	26.29	1	2	1	0.54	0.07	0.07	0.35	3.25	1.48	2.94	0.67	0.45	2.94	162	No
1	74	3	5	1	2.78	2456	15.37	32.18	1	1	1	0.28	0.07	0.07	0.35	1.51	0.35	1.11	0.07	0.31	3.54	115	No
2	54	1	4	1	5	243	6.08	23.87	2	1	1	0.28	0.07	0.07	0.35	0.45	0.35	0.58	0.07	0.07	0.42	30	No
2	47	4	4	5	1.08	385	9.36	29.23	1	1	1	0.56	0.07	0.07	0.35	3.95	0.35	0.07	0.07	1.78	0.84	244	No
2	51	4	3	4	1.43	0	0.51	31.64	1	2	2	0.58	0.07	0.07	0.35	3.22	0.35	6.6	0.46	5.85	3.38	417	No
2	67	3	2	1	1.71	1296	5.45	28.27	1	1	1	0.28	0.07	0.07	0.35	1.93	0.35	0.6	0.07	3.16	0.42	151	No
1	58	4	4	1	5	874	10.21	27.98	1	2	1	0.98	0.07	0.07	1.14	9.03	5.36	0.94	0.07	0.07	0.42	124	No
2	70	3	2	2	1.01	70	8.9	20.78	1	1	2	0.28	0.07	0.07	0.35	1.98	0.35	0.07	0.07	1.55	0.42	53	No
2	80	3	1	2	0.69	749	13.17	22.45	1	1	2	0.28	0.07	0.07	0.35	2.61	0.8	1.3	0.07	1.87	1.91	76	No
2	64	3	4	1	5	671	7.98	19.86	2	1	2	1.6	0.07	0.07	0.35	0.69	0.5	1.33	0.07	1	0.42	30	No
1	44	1	1	5	0.62	15	16.1	24.2	1	1	2	39.12	0.07	0.07	0.35	1.6	0.35	0.07	0.07	1.49	0.42	260	No
2	69	4	5	1	5	2129	2.95	24.54	1	2	1	1.28	0.07	0.07	0.35	4.29	0.35	9.01	0.07	0.6	14.34	149	No
1	42	4	4	1	0.97	1046	11.31	18.72	1	1	2	1	0.07	0.07	0.35	2.84	1.23	0.54	0.07	1.35	0.42	219	No
1	70	2	1	1	2.88	1941	11.61	23.99	2	1	1	0.28	0.07	0.07	0.35	0.2	0.35	0.07	0.07	0.13	0.42	45	No
1	51	1	4	1	0.92	1768	9.76	28.97	1	1	2	0.28	0.07	0.07	0.35	0.58	0.35	12.84	0.07	0.58	12.1	80	No
1	76	3	5	1	3.65	796	11.85	27.47	1	2	2	1.69	0.07	0.07	0.35	3.97	1.35	0.07	1.57	0.07	0.42	104	No
2	67	3	3	1	0.86	487	6.44	32.27	1	2	2	0.42	0.07	0.07	0.35	0.07	0.35	0.07	0.07	0.37	0.42	76	No
2	66	1	1	5	0.3	65	5.79	23.46	2	1	1	0.28	0.07	0.07	0.35	0.07	2.47	1.16	0.07	0.78	0.42	100	No
2	55	4	4	3	1.69	1292	14.87	47.71	2	2	1	0.28	0.07	0.07	0.35	3.13	0.35	1.79	0.37	0.9	1.25	132	No
2	68	1	1	1	1.29	665	5.96	31.71	1	1	1	0.28	0.07	0.07	0.35	1.27	0.35	0.45	0.07	2.1	0.42	82	No
1	77	3	3	1	1.79	913	8.16	28.19	2	2	2	1	0.07	0.07	0.35	0.07	0.35	0.07	0.13	0.63	0.42	76	No
2	76	3	5	2	5	2282	12.48	20.93	2	1	2	0.28	0.07	0.07	0.35	0.83	0.35	0.83	0.12	0.1	0.68	18	No
2	52	3	4	1	5	2648	6.96	32.71	2	2	2	0.67	0.07	0.07	0.35	0.71	0.35	0.22	0.07	0.32	0.42	115	No
1	66	4	4	3	0.88	307	6.24	24.82	1	1	1	0.28	0.07	0.07	0.35	4.48	0.35	0.07	0.92	0.77	0.42	92	No
1	53	2	3	1	1.18	917	6.92	28.37	1	1	2	0.28	0.07	0.07	0.35	1.88	0.35	0.4	1.4	2.05	0.42	131	No
1	40	3	5	5	4.37	1270	18.2	24.92	2	1	2	0.59	0.07	0.07	0.35	5.65	0.94	1.96	0.46	1.66	0.42	148	No
1	44	4	2	3	0.19	340	0.92	26.44	1	1	2	0.28	0.07	0.07	0.35	0.18	0.35	0.07	0.07	0.07	0.42	20	No
2	61	2	4	1	5	2006	11.01	23.6	1	1	2	0.97	0.07	0.07	0.35	4.5	5.41	30.69	0.33	1.9	27.36	103	No
2	80	3	3	1	1.28	424	7.33	27.31	2	1	1	0.28	0.07	0.07	0.35	1.31	8.42	0.07	0.13	0.29	0.42	42	No
2	72	3	3	1	2.19	1395	19.05	28.65	2	2	2	0.28	0.07	0.07	0.35	0.47	0.35	0.07	0.07	0.23	0.42	43	Yes
2	41	4	4	3	1.39	372	16.79	32.33	2	2	2	1.01	1.19	0.93	1.23	2.36	0.35	1.56	1.02	1.37	0.42	112	No
1	49	3	4	1	5	791	13.83	26.79	2	1	2	1.78	0.07	0.07	0.35	5.36	0.35	0.26	1.09	0.54	0.42	144	No
2	73	1	1	2	1.73	834	3.44	27.65	1	1	1	0.28	0.07	0.07	0.35	6.81	0.35	0.73	0.1	0.17	0.42	84	No
2	80	3	4	2	1.47	314	5.59	31.56	2	2	1	0.43	0.07	0.07	0.35	1.52	0.92	0.07	0.07	1.98	0.42	72	No
1	80	3	4	1	1.75	527	7.63	29.84	1	1	1	0.28	0.07	0.07	0.35	3.27	0.82	0.86	0.53	4.58	0.42	179	No
2	64	4	2	6	0.73	29	3.2	26.66	2	1	1	0.57	0.07	0.07	0.35	4.08	0.35	1.16	0.07	0.07	0.42	336	No
2	52	5	5	1	0.88	1125	8.5	19.99	2	2	2	0.41	0.07	0.07	0.35	0.81	0.35	0.14	0.31	0.59	0.42	59	No
2	54	5	3	1	1.17	636	10.42	34.52	2	1	1	0.28	0.07	0.07	0.35	3.18	0.35	1.97	0.07	2.18	0.42	104	No
1	80	4	1	1	0.98	349	7.54	32.08	1	1	1	0.28	0.07	0.07	0.35	5.41	0.35	0.64	0.99	0.3	0.42	136	No
1	80	5	5	1	1.07	572	7.93	23.53	1	1	1	0.28	0.07	0.12	0.35	1.04	0.35	0.07	0.07	0.45	0.42	62	Yes
2	80	3	3	2	2.06	2505	7.95	34.29	2	1	2	0.28	0.07	0.26	0.35	3.31	0.35	0.07	0.07	0.68	0.42	106	No
1	69	3	3	1	2.42	571	13.18	41.92	1	1	1	0.28	0.07	0.07	0.35	1.23	0.35	0.07	0.07	1.09	0.42	150	No
1	80	3	3	2	2.6	170	13.53	31.47	2	1	2	0.55	0.07	0.07	0.35	1.57	0.35	0.07	0.07	0.28	0.42	118	No
1	71	3	3	1	2.14	359	20.07	33.69	1	1	1	1.3	0.07	0.07	0.35	1.07	0.35	0.07	0.31	0.17	0.42	106	No
2	54	3	5	2	2.59	92	9.43	36	1	1	1	1.22	0.07	0.07	0.35	9.81	0.35	1.65	0.07	1.65	0.42	156	No
2	71	3	2	2	3.08	459	9.89	32.09	1	1	1	0.28	0.07	0.07	0.35	0.34	0.35	0.07	0.11	0.48	0.42	51	No
2	80	3	4	3	2.31	1835	9.6	24.43	2	2	2	0.53	0.07	0.07	0.35	3.45	0.65	0.07	0.21	1.11	0.42	63	Yes
1	72	4	2	1	3.07	2169	5.12	25.81	2	2	2	0.28	0.07	0.07	0.35	0.49	0.35	0.07	0.07	0.36	0.42	69	No
2	80	2	5	3	2.25	7829	7.43	25.02	2	1	1	0.43	0.07	0.07	0.35	10.5	0.35	2.01	1.86	1.44	0.42	165	Yes
2	64	3	4	3	5	21033	11.89	20.57	1	1	1	0.28	0.07	0.07	0.35	1.32	27.42	0.07	0.07	1.41	0.42	88	No
1	51	3	4	1	1.42	400	2.27	30.7	1	1	2	0.28	0.07	0.07	0.35	1.93	0.69	0.23	0.07	0.11	0.42	77	No
2	56	3	3	1	1.98	587	12.4	42.71	1	1	1	0.28	0.07	0.07	0.35	5.35	0.35	4.95	0.07	0.68	4.98	83	No
1	80	3	2	2	1.23	274	11.1	27.75	1	2	2	0.66	0.07	0.12	0.35	4.64	0.35	1.67	0.07	1.57	2.5	147	No
2	49	1	2	5	0.7	313	5.3	19.21	1	1	2	0.63	0.07	0.07	0.35	0.59	0.35	0.42	0.52	1.71	0.42	165	No
2	72	5	5	1	5	1742	5.78	21.97	2	2	2	0.46	0.07	1.36	0.35	2.05	0.77	0.07	0.07	5.02	0.42	136	No
2	44	4	2	4	0.87	2810	5.6	40.96	1	2	1	0.79	0.07	0.07	0.35	1.97	0.52	0.55	0.07	1.03	0.42	127	No
2	75	3	4	1	2.86	77	2.33	42.97	2	2	1	0.49	0.07	0.07	0.35	2.01	0.35	0.07	0.07	0.75	0.42	138	No
1	60	4	5	1	5	691	4.15	21.54	2	1	2	0.28	0.07	0.07	0.35	0.35	0.35	0.73	0.07	0.99	0.42	112	No
1	80	1	1	1	1.33	18	1.82	21.57	2	2	2	0.28	0.07	0.07	0.35	1.4	0.35	1.04	0.18	0.2	0.42	95	No
1	40	1	2	1	0.58	1928	13.26	32.8	1	1	2	0.28	0.07	0.07	0.35	0.07	0.35	0.19	0.07	2.89	0.42	73	No
2	76	3	4	1	5	3692	8.02	24.17	2	1	2	1.07	0.07	0.07	0.35	0.75	0.35	0.07	0.07	2.83	0.42	56	No
1	60	3	5	1	5	832	11.31	21.89	2	1	2	0.28	0.07	0.07	0.35	0.96	0.35	0.07	0.07	0.18	0.42	66	No
2	63	4	4	3	1.32	805	7.33	35.49	1	2	1	0.28	0.07	0.07	0.35	2.12	0.35	1.55	0.07	1.1	1.07	145	No
1	79	4	1	2	1.1	170	7.92	27.07	2	2	1	0.85	0.07	0.07	2.26	9.27	4.23	0.07	0.19	1.43	0.42	142	No
1	47	3	4	1	2.18	985	15.12	27.43	2	2	1	0.28	0.07	0.07	0.35	0.5	0.35	0.07	0.07	0.38	0.42	46	No
1	80	3	3	2	5	2405	21.49	27.21	2	1	2	0.61	0.07	0.07	0.35	1.2	0.35	0.07	0.07	0.46	0.42	97	No
1	80	3	5	1	5	2838	2.98	24.42	1	1	1	1.76	0.07	0.14	0.35	2.62	0.35	0.62	0.07	1.32	2.01	268	Yes
2	66	3	4	1	2.86	2427	7.55	36.28	2	2	2	0.5	0.07	0.07	0.35	0.97	0.35	1.05	0.07	0.07	1.21	104	No
1	80	3	3	2	3.37	338	14.5	27.02	2	1	1	0.98	0.07	0.29	0.35	3.85	4.07	0.68	0.29	4.5	0.42	177	No
2	51	1	4	3	3.92	842	10.54	19.76	2	1	2	0.61	0.07	0.07	0.35	2.43	0.35	0.53	0.39	0.28	0.42	206	No
2	65	3	4	3	1.25	874	7.79	36.65	1	1	1	0.28	0.07	0.07	0.35	1.29	0.35	0.22	0.07	2.02	0.42	163	No
1	41	4	3	5	2.88	897	17.94	27.84	2	2	2	0.75	0.07	0.07	0.35	1	0.35	1.12	0.07	1	0.42	171	No
1	74	3	5	1	5	2955	17	21.92	1	1	1	1.06	0.07	0.07	0.35	13.46	2.77	7.89	8.23	14.5	4.93	267	No
2	60	3	3	3	3.13	873	6.89	21.47	1	1	2	7.38	0.07	0.07	0.35	0.82	0.35	0.18	0.07	0.25	0.42	76	No
2	73	3	2	1	2.56	648	5.8	31.2	2	2	1	1.08	0.07	0.07	0.35	1.64	0.35	0.77	0.07	0.37	0.42	82	No
2	63	1	2	3	2.39	519	6.68	43.14	2	2	1	0.93	0.07	0.07	0.35	0.97	0.35	0.22	0.07	1.6	0.42	200	No
1	44	2	1	1	3.33	449	6.55	22.61	2	1	2	0.28	0.07	0.07	0.35	6.22	0.35	1.6	0.94	1.48	1.95	224	No
1	76	3	2	2	1.2	123	11.14	27.88	1	1	2	0.28	0.07	0.07	0.35	0.07	0.35	0.07	0.07	0.19	0.42	30	No
1	41	3	3	1	5	45	6.89	30.73	1	1	1	0.28	0.07	0.07	0.35	1.3	0.35	1.35	0.07	0.2	0.42	235	No
2	71	2	1	3	0.7	145	3.53	34.94	1	2	2	0.28	0.07	0.07	0.35	1.7	0.35	1.08	0.07	2.34	0.42	142	No
1	79	3	1	2	1.18	772	8.57	20.23	1	1	2	0.28	0.07	0.07	0.35	2.82	0.35	0.19	0.07	0.07	0.42	35	No
2	41	4	4	4	1.61	0	0.48	32.76	1	1	2	0.79	0.07	0.07	0.35	7.6	0.35	1.84	0.07	7.39	0.42	374	No
1	52	2	4	4	2.35	3074	7.8	28.32	1	1	2	0.28	0.07	0.07	0.35	1.48	0.35	1.57	0.57	0.35	1.69	66	No
2	49	2	1	1	0.4	801	6.19	29.58	2	1	1	0.28	0.07	0.07	0.35	9.21	0.35	0.07	0.5	0.65	0.42	89	No
1	40	2	1	1	1.24	1314	17.45	31.12	2	1	2	0.52	0.07	0.07	0.35	3.02	0.35	0.24	0.21	2.01	0.42	327	No
2	74	3	5	1	5	281	6.76	32.25	1	1	2	0.28	0.07	0.07	0.35	1.67	0.35	0.3	0.07	0.78	0.42	47	No
2	65	4	3	1	0.73	16166	12.39	20.96	2	2	2	0.28	0.07	0.07	0.35	3.1	0.35	10.86	0.11	1.05	21	55	No
2	65	4	3	1	5	361	2.97	28.84	1	2	1	0.28	0.07	0.07	0.35	0.67	0.35	0.07	0.07	0.25	0.42	64	No
2	45	3	1	1	5	228	5.34	24.16	1	1	1	0.28	0.07	0.07	0.35	0.36	0.35	0.39	0.07	0.88	0.42	80	No
2	46	1	1	1	0.7	200	12.8	22.46	1	1	1	0.28	0.07	0.07	0.35	0.2	0.35	2.96	0.07	0.2	5.44	31	No
2	52	4	5	3	2.48	297	25.31	40.65	2	1	1	7.62	0.07	0.07	0.61	7.32	0.35	8.6	2.97	20.03	11.92	175	No
2	60	1	5	1	0.83	564	7.69	25.39	2	2	2	0.28	0.07	0.07	0.35	0.9	0.35	0.23	0.07	1.05	0.42	56	No
1	58	1	1	1	0.97	2527	13.16	27.2	1	1	2	0.28	0.07	0.07	0.35	0.62	0.64	0.79	0.07	1.63	0.42	44	No
1	80	3	1	1	1.31	584	20.67	27.08	1	1	2	0.28	0.07	0.07	0.35	0.68	0.35	0.07	0.07	0.44	0.42	48	No
2	53	1	1	3	0	812	7.95	26.02	1	2	2	0.28	0.07	0.07	0.35	0.23	0.35	0.64	0.07	0.07	0.42	32	Yes
1	62	3	5	1	5	692	19.09	23.3	2	1	1	0.74	0.07	0.07	0.35	2.25	0.35	0.79	0.07	0.14	0.42	116	No
2	54	3	2	1	4.75	491	13.36	31.31	2	2	1	0.28	0.07	0.07	0.35	2.4	0.35	0.07	0.07	0.34	0.42	74	No
2	57	3	4	3	3.85	1720	5.84	36.07	2	1	2	0.28	0.07	0.07	0.35	1.51	0.35	0.85	0.11	0.66	0.42	109	No
1	61	3	3	1	4.36	793	18	41.69	1	1	2	0.28	0.07	0.07	0.35	1.75	0.35	0.34	0.07	0.71	0.42	89	No
1	61	3	5	1	4.75	425	11.71	36.37	2	2	1	0.44	0.07	0.07	0.35	0.92	2.7	0.21	0.07	0.07	0.42	92	No
2	80	4	2	2	3.23	301	7.18	36.92	1	1	1	0.72	0.07	0.07	0.35	1.71	0.35	0.13	0.07	0.44	0.42	46	No
2	43	1	2	3	5	493	8.59	28.67	2	1	2	0.28	0.07	0.07	0.35	4.57	0.35	0.24	0.07	0.32	0.42	137	No
2	47	4	2	5	0.48	1468	6.62	32.23	1	1	2	0.28	0.07	0.07	0.35	4.6	0.35	16.16	0.07	1.67	15.69	183	No
2	55	3	3	1	5	182	2.89	29.28	2	1	1	0.28	0.07	0.07	0.35	1.18	0.35	0.5	0.07	0.64	0.42	141	No
1	51	4	4	1	5	464	20.27	22.95	2	1	2	0.28	0.07	0.07	0.35	1.29	0.35	0.44	0.07	1	0.42	162	No
1	80	2	5	2	4.9	533	4.81	26.55	1	1	1	0.28	0.07	0.07	0.35	3.38	0.35	1.91	0.15	0.5	1.82	130	Yes
2	60	2	2	2	1.75	2069	5.68	34.39	2	2	1	0.28	0.07	0.07	0.35	3.96	1.37	0.07	0.21	10.79	0.42	150	No
1	44	4	5	1	5	625	15.69	29.86	2	1	2	0.28	0.07	0.07	0.35	0.66	0.35	0.2	0.07	1.88	0.42	138	No
2	69	1	1	4	0.73	269	6.71	31.74	2	2	1	0.28	0.07	0.07	0.35	0.37	0.35	0.18	0.07	0.95	0.42	34	No
2	72	3	3	1	5	359	6.86	28.99	1	1	1	0.28	0.07	0.07	0.35	0.71	0.35	0.33	0.07	2.16	0.42	103	No
1	65	2	5	1	1.23	715	10.91	28	1	1	2	0.61	0.07	0.07	0.35	3	0.35	1.5	0.07	1.26	0.42	164	No
1	78	5	1	1	3.39	544	8.9	26.14	1	1	2	0.87	0.07	0.07	0.35	7.73	0.35	0.07	0.07	3.31	0.42	58	No
2	50	3	2	1	3.92	103	10.82	38.45	2	2	1	0.28	0.07	0.07	0.35	2.07	0.35	21.27	0.07	1.41	0.42	141	No
1	41	3	5	1	5	646	13.96	30.73	2	1	2	0.55	0.07	0.07	0.35	5.4	1.18	0.07	0.37	0.19	0.42	234	No
1	46	3	5	5	4.81	949	22.23	25.14	2	1	2	0.28	0.07	0.07	0.35	0.75	0.35	0.07	0.07	0.11	0.42	23	No
2	50	3	3	5	1	6687	8.65	38.01	1	1	1	0.28	0.07	0.07	0.35	0.07	0.35	0.07	0.07	0.16	0.42	18	No
2	56	5	3	1	4.38	3790	10.63	32.65	1	1	2	0.28	0.07	0.07	0.35	0.58	0.35	0.07	0.07	0.07	0.42	32	No
2	62	1	2	1	2.1	360	10.15	41.82	2	2	2	0.82	0.07	0.07	0.35	6.45	7.98	1.04	0.07	4.32	0.42	274	No
2	51	1	2	6	1.29	183	9.56	29.28	2	1	2	0.28	0.07	0.07	0.35	0.66	0.35	0.07	0.28	1.02	0.42	58	No
1	79	3	4	1	0.96	997	19.48	31.91	1	1	1	0.28	0.07	0.07	0.35	0.07	0.61	1.09	0.07	0.54	0.42	109	Yes
2	69	3	3	1	1.31	315	4.97	29.68	2	2	1	0.28	0.07	0.07	0.35	3.05	0.35	0.27	0.07	0.34	0.42	79	No
1	44	3	4	1	0.83	553	19.36	27.01	2	2	2	0.49	0.07	0.07	0.35	1.63	0.35	0.38	0.07	0.16	0.42	114	No
1	80	3	3	2	1.72	765	147.83	31.85	1	1	1	0.28	0.07	0.07	0.35	1.65	0.35	0.99	0.07	0.61	1.04	111	Yes
1	57	3	5	3	3.28	120	5.99	24.6	2	1	2	0.28	0.07	0.16	0.35	2	0.35	1.2	0.07	1.58	0.42	188	No
1	41	3	3	1	3.78	897	23.45	28.41	2	1	2	0.28	0.07	0.07	0.35	1.55	0.35	0.32	0.15	2.38	0.42	256	No
2	78	3	1	1	1.7	203	2.42	31.6	2	1	2	0.28	0.07	0.07	0.35	1.88	0.35	1.3	0.07	1.24	3.07	132	No
1	72	4	1	2	0.94	340	5.71	25.54	1	1	1	1.97	0.07	0.07	0.35	7.93	0.35	3.1	3.56	1.07	2.21	193	No
1	73	1	1	2	1.42	1549	13.68	23.43	1	1	2	0.28	0.07	0.07	0.35	1.78	0.35	0.46	3.17	0.5	0.42	154	No
1	40	5	5	1	5	1874	10.32	24.22	2	1	2	0.28	0.07	0.07	0.35	1.22	0.35	0.49	0.07	0.34	0.42	107	No
2	63	3	2	1	1.45	625	5.88	32.25	1	1	2	0.28	0.07	0.07	0.35	1.97	0.35	0.27	1.27	0.61	0.42	121	No
2	57	4	2	6	1.35	66	11.61	32.27	1	1	1	0.28	0.07	0.07	0.35	2.72	0.35	3.34	12.46	4.65	1.74	183	No
2	80	3	4	2	3.92	476	16.15	27.62	2	2	1	0.28	0.07	0.07	0.35	0.85	0.35	0.42	0.73	0.41	0.42	53	No
1	58	3	4	1	1.29	541	12.65	32.82	1	1	1	0.28	0.07	0.07	0.35	3.27	0.35	10.18	0.11	0.31	9.25	152	No
1	60	1	5	1	5	2604	11.56	30.49	1	1	2	0.28	0.07	0.07	0.35	6.67	0.35	0.61	0.07	1.51	0.42	166	No
2	77	1	1	1	0.82	865	6.87	30.94	2	2	1	0.28	0.07	0.07	0.35	4.18	0.35	2.2	1.06	2.47	0.42	122	No
2	47	3	2	6	2.4	707	15.35	32.9	1	1	2	0.28	0.07	0.07	0.35	1.22	0.35	0.07	0.07	0.51	0.42	78	No
2	63	1	3	2	1.18	351	1.85	26.1	2	2	1	0.49	0.07	0.07	0.35	2.08	1.73	0.28	0.07	0.89	0.42	80	No
2	80	3	2	2	1.35	539	11.53	23.9	1	1	2	0.28	0.07	0.07	0.35	2.33	0.35	0.72	0.07	0.65	1.31	101	No
1	49	3	3	1	5	868	11.46	24.82	2	1	2	2.86	0.07	0.07	0.35	0.57	0.35	0.07	0.07	0.22	0.42	115	No
1	55	2	3	6	2.14	1160	12.39	26.78	1	1	1	0.28	0.07	0.07	0.35	0.84	0.35	0.07	0.07	0.24	0.42	89	No
2	61	1	1	4	0.29	1988	4.75	35.22	2	2	1	0.42	0.07	0.07	0.35	4.37	0.35	0.89	0.07	1.32	0.42	191	No
1	80	4	3	1	1.83	344	3.37	23.47	1	1	2	0.28	0.07	0.07	0.35	0.07	0.35	0.18	0.07	0.43	0.42	66	No
2	62	3	5	3	5	320	7.48	26.92	1	1	1	0.46	0.07	0.07	0.35	0.85	0.35	0.07	0.07	0.07	0.42	29	No
1	61	4	4	1	4.25	469	8.89	18	2	2	2	0.73	0.07	0.07	0.35	2.41	1.62	0.19	0.07	1.77	0.42	97	No
2	78	2	1	2	0.94	475	10.26	33.08	2	2	2	0.28	0.07	0.07	0.35	0.52	0.35	0.07	0.07	0.07	0.42	30	No
2	74	3	3	2	3.08	377	18.36	33.66	2	2	2	0.28	0.07	0.07	0.35	1.15	0.35	0.07	0.07	0.44	0.42	63	No
2	56	3	5	1	4.38	7871	13.56	25.61	2	1	2	0.41	0.07	0.07	0.35	0.57	0.35	0.28	0.07	0.07	0.83	106	No
1	68	3	5	1	3.29	689	6	29.45	1	1	2	2.91	0.66	1.99	3.01	1.53	5.92	3.38	1.96	1.8	4.26	109	No
1	74	3	5	1	4.75	1857	17.48	24.76	2	1	2	0.28	0.07	0.07	0.35	0.07	0.35	0.07	0.07	0.07	0.42	14	No
1	51	3	2	4	2.35	85	7.21	25.95	1	1	1	0.28	0.07	0.07	0.35	0.57	0.35	0.33	0.07	0.91	0.42	42	Yes
2	66	1	3	3	2.4	819	12.57	28.86	2	2	2	0.96	0.07	0.07	0.35	1.01	0.35	0.21	0.11	0.07	0.42	67	No
1	78	3	2	1	1.64	1581	13.38	34.44	1	1	2	0.95	0.07	0.07	0.35	3.08	0.35	0.62	0.07	0.6	0.42	253	No
1	57	1	3	1	3.98	1596	26.53	34.53	1	1	1	4.45	0.07	0.07	0.35	1.85	1.17	0.61	0.07	0.54	0.42	169	No
1	61	3	4	1	5	546	15.82	42.5	1	1	1	0.58	0.07	0.07	0.35	0.93	0.71	0.07	0.07	0.6	0.42	124	No
2	48	3	1	1	0.55	349	5.19	25.01	2	2	2	0.28	0.07	0.07	0.35	1.07	0.73	0.14	0.07	1.06	0.42	50	No
2	44	3	4	1	5	948	17.05	27.02	2	1	2	0.28	0.07	0.07	0.35	0.28	0.35	0.12	0.07	0.2	0.42	34	No
1	73	3	4	1	2.64	1816	19.72	26.88	2	1	2	3.77	0.07	0.07	0.35	5.11	4.64	0.07	0.55	15.99	0.42	248	No
2	67	4	4	1	5	1631	19.06	30.18	1	1	1	1.12	0.07	0.07	0.35	0.07	1.03	0.29	0.07	0.21	0.42	76	No
1	52	4	5	4	0.98	787	13.11	29.04	2	1	2	1.65	0.07	0.07	0.35	0.48	0.35	0.07	0.19	0.15	0.42	110	No
2	43	3	4	1	0.7	1180	6.7	43.46	2	2	2	0.28	0.07	0.07	0.35	0.17	0.56	0.07	0.07	0.07	0.42	25	No
1	52	3	3	1	1.46	107	5.7	22.64	1	2	2	0.28	0.07	0.07	0.35	0.16	0.35	0.1	0.07	1.15	0.42	32	No
2	62	5	2	2	1.49	927	8.25	27.5	2	2	2	0.28	0.07	0.07	0.35	0.07	0.35	0.07	0.07	0.07	0.42	12	No
2	65	3	3	2	1.35	353	12.08	20.74	2	2	2	0.28	0.07	0.07	0.35	8.84	0.97	0.07	0.07	0.12	0.42	241	No
1	60	4	4	1	1.58	428	11.32	26.43	2	2	1	2.44	0.07	0.39	0.35	11.69	0.35	1.71	0.07	2.98	2.68	260	No
1	46	3	4	1	0.81	3592	7.8	24.54	1	2	2	0.28	0.07	0.07	0.35	1.01	0.35	0.4	0.07	0.49	0.42	102	No
2	68	1	3	1	0.82	363	7.09	34.99	1	2	2	0.41	0.07	0.07	0.35	6.21	0.35	0.83	0.07	5.08	0.42	130	No
2	70	3	5	3	5	1977	5.29	41.89	2	2	1	1.02	0.07	0.07	0.35	5.71	0.64	5.15	5.7	11.19	3.87	211	No
2	68	5	1	2	1.49	245	6.81	21.18	1	2	1	0.28	0.07	0.07	0.35	0.55	0.35	0.07	0.07	0.77	0.42	45	No
1	44	4	4	5	2.12	1887	9.71	27.32	2	2	2	0.42	0.07	0.07	0.35	1.42	0.53	0.7	0.07	0.8	0.42	172	No
1	48	1	2	1	1.45	206	2.71	28.27	2	2	1	0.28	0.07	0.07	0.35	0.56	0.35	0.31	0.07	0.11	0.42	90	No
1	48	3	5	3	5	3047	17.87	23.31	2	1	2	0.73	0.07	0.07	0.35	3.61	0.35	1.25	0.07	0.72	0.42	146	Yes
1	64	3	3	1	2.14	462	7.31	31.1	1	1	1	0.28	0.07	0.07	0.35	1.14	0.35	0.07	0.07	0.91	0.42	83	No
2	50	3	2	4	1.54	3115	7.42	30.07	2	1	1	0.28	0.07	0.07	0.35	1.5	0.35	0.27	0.07	0.55	0.42	112	No
1	74	3	4	1	1.46	695	17.22	29.75	1	1	2	0.28	0.07	0.07	0.35	0.4	0.35	0.07	0.07	0.24	0.42	69	No
1	79	4	1	1	0.75	9155	7.38	26.43	1	1	1	0.28	0.07	0.07	0.35	5.61	0.35	0.07	1.02	0.07	0.42	156	No
2	51	1	2	1	1.04	315	6.5	39.55	2	1	2	0.28	0.07	0.07	0.35	0.57	0.35	0.27	0.07	0.12	0.42	99	No
2	53	3	3	1	4.5	213	8.87	26.1	2	2	1	0.28	0.07	0.07	0.35	0.16	0.35	0.07	0.07	0.07	0.42	36	No
1	54	1	2	1	2.49	829	9.82	28.81	2	2	1	0.28	0.07	0.07	0.35	1.7	0.89	0.38	0.07	1.3	0.42	117	No
2	77	3	4	1	2.56	182	12.02	32.53	2	2	1	0.28	0.07	0.07	0.35	5.81	0.35	0.47	0.07	0.37	0.42	71	No
2	80	3	5	2	4.9	888	11.87	20.72	2	2	2	0.28	0.07	0.07	0.35	2.14	0.35	0.07	0.07	0.07	0.42	48	No
2	40	3	3	3	0.73	488	7.3	21.04	1	1	2	1.26	1.18	0.83	0.35	1.4	1.33	2.52	0.07	1.61	0.42	53	No
1	61	3	5	1	1.41	263	11.79	34.43	1	1	1	0.47	0.07	0.07	0.35	1.55	0.35	0.07	0.47	0.99	0.42	147	No
2	80	3	3	3	1.92	255	4.53	23.82	2	1	2	0.28	0.07	0.07	0.35	2.38	0.35	0.24	0.07	0.26	0.42	87	No
1	57	3	5	6	5	675	9.54	27.53	1	1	2	1.32	0.07	0.07	0.35	2.95	1.2	1.05	0.51	1.11	0.42	183	No
2	55	4	3	3	1.16	1042	19.06	24.28	1	1	2	0.45	0.07	0.07	0.35	0.29	0.35	0.8	0.07	0.67	0.42	37	No
2	71	3	3	3	4.81	511	10.43	25.65	2	1	2	0.52	0.07	0.07	0.35	1.08	1.1	0.29	0.07	2.13	0.42	46	No
1	76	3	3	1	3.65	1970	18.11	36.54	1	1	1	2.98	0.07	0.07	0.35	0.87	0.35	0.64	0.07	0.12	0.42	85	No
2	62	4	5	3	5	731	6.49	33.62	1	2	1	1.12	0.07	0.07	0.35	0.64	0.35	6.79	0.24	0.13	6.02	143	No
1	44	1	4	1	3.68	599	9.57	28.66	2	1	2	0.28	0.07	0.07	0.35	1.44	0.35	0.07	0.07	0.49	0.42	237	No
1	80	3	3	1	1.14	613	7.79	20.39	1	1	1	0.28	0.07	0.07	0.35	3.14	0.76	0.07	0.07	1.57	0.42	289	No
2	64	4	4	1	5	209	7.46	31.57	1	1	1	0.28	0.07	0.07	0.35	0.63	0.35	0.54	0.07	1.11	0.42	67	No
2	44	4	4	3	1.93	139	3.81	26.52	1	1	2	4.7	0.07	0.07	0.35	2.85	0.35	0.7	0.07	2.62	0.42	228	No
2	53	4	2	4	0.05	384	7.08	28.11	1	1	2	0.58	0.07	0.07	0.35	5.32	0.35	4.32	0.07	13.4	0.42	243	No
2	70	3	5	3	3.29	480	6.84	25.13	2	1	2	0.28	0.07	0.07	0.35	0.07	0.54	0.07	0.07	0.81	0.42	48	Yes
2	41	3	3	1	0.77	296	7.28	28.04	2	1	2	0.28	0.07	0.07	0.35	0.72	0.35	0.07	0.22	0.95	0.42	60	No
2	74	4	2	1	1.61	1028	4.85	32.02	1	1	1	0.82	0.07	0.07	0.35	3.07	0.35	1.02	0.07	4.49	0.42	202	No
1	60	1	1	1	2.7	549	11.92	20.71	2	1	2	0.28	0.07	0.07	0.35	0.76	0.35	0.36	0.07	0.74	0.42	53	No
1	56	2	3	1	2.34	252	6.35	23.26	1	1	1	0.28	0.07	0.07	0.35	1.11	0.35	0.4	0.28	0.56	0.42	115	No
2	63	5	1	3	0.77	229	10.53	17.14	1	2	1	0.28	0.07	0.07	0.35	0.75	0.35	1.05	0.07	1.82	0.42	69	No
1	40	4	4	1	5	962	11.94	29.89	2	2	1	0.28	0.07	0.07	0.35	0.51	0.35	0.24	0.07	0.1	0.42	57	No
1	59	4	3	1	4.36	21	5.08	30.83	2	2	1	0.28	0.07	0.07	0.35	2.62	0.35	0.34	0.07	0.39	0.42	138	No
2	60	4	4	5	1.43	411	6.97	22.87	1	1	2	0.28	0.07	0.11	0.35	6.49	0.35	0.49	0.07	1.02	0.42	160	No
2	70	3	5	1	5	2615	23.78	22.16	1	1	2	0.28	0.07	0.07	0.35	5.77	1.64	2.32	2.14	10.05	5.38	100	No
2	53	3	4	1	3.79	54	6	25.48	2	1	2	0.55	0.07	0.07	0.35	8.71	0.35	0.71	0.07	5.48	4.44	116	No
1	66	4	2	1	1.07	370	5.15	29.43	1	1	2	0.28	0.07	0.07	0.35	1.82	0.35	0.16	0.07	0.14	0.42	111	No
2	54	3	1	2	0.76	7357	10	45.46	1	2	1	0.28	0.07	0.07	0.35	0.46	0.35	0.07	0.07	0.07	0.42	10	No
1	50	3	5	1	5	162	5.21	26.23	2	1	2	0.28	0.07	0.07	0.35	4.72	0.35	0.38	0.07	0.27	0.42	197	No
1	51	1	3	1	4.53	426	19.56	23.83	1	1	1	0.28	0.07	0.07	0.35	0.62	0.35	0.07	0.07	0.19	0.42	55	No
2	62	2	1	1	1.27	279	7.75	31.79	2	2	2	0.28	0.07	0.07	0.35	0.36	0.35	0.21	0.07	0.1	0.42	46	No
2	49	3	4	1	3.92	447	3.67	26.52	1	2	2	0.44	0.07	0.07	0.35	3.9	0.35	3.69	12.72	1.5	0.42	193	No
2	52	2	4	3	1.06	116	3.34	30.23	2	2	1	0.28	0.07	0.07	0.35	1.43	0.35	0.54	0.07	0.07	1.4	93	No
1	73	5	5	1	5	2179	13.28	22.53	2	2	1	0.84	0.07	0.07	0.35	2.78	15.91	0.07	0.3	1.76	0.42	121	No
2	57	4	5	3	5	1351	12.15	25.22	1	2	2	0.28	0.07	0.07	0.35	7.16	0.67	0.38	0.68	2.38	0.42	85	No
2	67	2	1	2	0.77	137	4.08	36.22	1	1	1	0.57	0.07	0.07	0.35	0.73	0.35	0.07	0.07	0.65	0.42	106	No
1	40	4	3	6	5	196	6.87	30.51	2	2	1	0.43	0.07	0.07	0.35	1.64	0.35	16.92	0.07	0.6	29.04	132	No
1	40	3	5	1	0.99	2843	7.31	30.71	1	1	2	0.57	0.07	0.07	0.35	0.6	0.35	0.47	0.07	2.08	0.42	222	Yes
1	55	3	4	1	5	1495	8.56	27.59	1	1	2	0.28	0.07	0.07	0.35	4.55	0.68	0.18	0.07	0.07	0.42	52	No
2	44	3	5	1	2.9	328	12.94	21.98	2	1	2	0.28	0.07	0.07	0.35	0.21	0.35	0.58	0.07	0.78	0.74	73	No
2	45	2	1	6	2.29	460	19.81	27.36	1	1	2	0.28	0.07	0.07	0.35	1.51	0.76	2.98	0.71	3.93	3.8	194	No
1	44	3	4	1	5	547	11.03	37.99	2	1	2	0.28	0.07	0.07	0.35	0.15	0.35	0.07	0.07	0.07	0.42	100	No
2	40	1	2	4	3.23	113	7.17	23.27	2	2	2	0.28	0.07	0.07	0.35	0.43	0.35	0.07	0.07	0.16	0.42	46	No
1	60	4	4	6	5	7244	29.87	23.95	1	1	1	0.28	0.07	0.07	0.35	0.56	0.35	0.17	0.07	0.3	0.42	104	No
1	75	3	4	1	2.92	1997	8.76	23.12	1	1	1	0.84	0.07	0.07	0.35	3.14	2.92	12.26	0.17	5.16	1	140	No
2	52	1	1	1	0.03	789	8.13	36.18	1	1	2	0.44	0.07	0.07	0.35	2.37	0.35	0.07	0.21	0.79	0.42	141	No
2	64	2	2	1	0.47	287	7.46	47.23	2	1	2	0.61	0.07	0.07	0.35	1.01	0.35	0.47	0.07	1.65	0.42	111	No
1	63	1	1	1	0.88	78	7.97	29.76	1	1	2	0.61	0.07	0.07	0.35	1.68	0.35	0.29	0.07	0.55	0.42	180	No
1	65	3	4	1	5	2421	11.54	27.27	1	1	1	0.28	0.07	0.07	0.35	1.01	0.35	0.44	0.07	0.32	0.42	82	No
2	76	3	3	1	1.79	30362	9.84	24.36	2	2	2	0.28	0.07	0.07	0.35	0.35	0.35	2.42	0.07	0.07	2.75	47	No
1	45	3	4	1	1.23	373	9.33	31.26	2	1	2	0.28	0.07	0.07	0.35	0.39	0.35	0.07	0.07	0.1	0.42	42	No
2	62	5	5	1	5	754	17.51	29.25	2	2	1	0.28	0.07	0.07	0.35	0.77	0.35	0.85	0.07	2.52	0.42	31	No
2	54	1	4	1	1.55	202	4.05	38.35	1	2	1	4.58	0.07	0.07	0.35	4.45	0.35	2.44	0.07	2.48	0.42	189	No
1	43	1	1	1	0.83	194	7.05	27.14	2	1	2	0.28	0.07	0.07	0.35	2.34	0.35	0.77	0.07	0.93	0.42	135	No
1	72	3	2	3	3.27	1136	10.69	33.55	1	1	1	0.28	0.07	0.07	0.35	5.26	0.35	1.89	0.07	1.53	0.42	174	No
1	62	4	3	1	5	229	5.91	32.99	2	1	1	0.53	0.07	0.07	0.35	1.2	0.35	0.07	0.18	0.52	0.42	133	No
2	65	2	1	4	0.37	642	5.64	22.24	2	1	2	0.28	0.07	0.07	0.35	1.4	0.76	1.19	0.27	0.43	0.42	112	No
2	80	2	9	1	2.48	9	1.13	30.02	2	2	1	0.28	0.07	0.07	0.35	7.12	0.35	0.07	0.07	0.39	0.42	119	No
2	42	5	4	3	0.82	225	15.97	37.09	2	2	2	0.42	0.07	0.14	0.35	2.58	0.35	0.35	0.07	1.42	0.42	213	No
2	45	3	2	1	1.4	1068	4.08	15.69	2	2	2	0.43	0.07	0.07	0.35	0.07	0.35	0.07	0.54	0.07	0.42	45	No
1	67	3	3	1	2.63	1150	16.06	29.33	1	1	1	0.28	0.07	0.07	0.35	1.05	0.35	0.07	0.07	0.07	0.42	50	No
1	71	5	1	3	0.76	2789	17.22	37.53	1	1	1	1.27	0.07	0.07	0.35	2.82	1.45	0.5	0.07	3.47	0.42	83	No
2	59	3	3	3	1.14	113	3.69	36.73	1	1	2	0.28	0.07	0.07	0.35	0.39	0.35	0.07	0.07	0.36	0.42	60	No
2	70	3	4	1	3.65	155	5.47	29.15	2	2	2	0.28	0.07	0.07	0.35	2.17	0.35	0.15	0.07	0.45	0.42	141	No
2	54	3	5	1	5	4418	10.75	19.47	2	1	2	0.28	0.07	0.07	0.35	0.45	0.35	1.51	0.07	0.07	1.45	29	No
1	58	3	2	2	0.9	426	5.31	26.88	1	1	1	0.28	0.07	0.07	0.35	4.79	1.27	0.74	1.07	0.82	0.42	73	No
1	68	3	2	1	1.46	681	5.61	23.91	1	1	1	0.68	0.07	0.07	0.35	1.11	0.98	0.07	0.32	0.89	0.42	131	No
1	80	3	2	1	2.05	127	13.1	22.15	1	1	1	0.28	0.07	0.07	0.35	4.96	0.35	0.37	0.14	11.42	0.42	69	No
1	44	3	3	1	3.77	661	11.62	29.4	1	1	1	0.8	0.07	0.07	0.35	0.35	0.59	0.07	0.07	0.66	0.42	104	Yes
2	70	3	3	1	2.14	476	9	26.5	1	2	2	0.28	0.07	0.07	0.35	0.58	0.35	0.07	0.07	0.07	0.42	15	No
1	52	3	4	4	3.37	309	20.5	32.04	2	1	2	0.68	0.07	0.07	0.35	2.93	0.35	0.07	0.35	3.78	0.42	250	No
1	59	1	1	1	1.55	192	6.58	25.01	1	1	2	0.28	0.07	0.07	0.35	1.14	0.35	1.22	0.07	1.35	0.42	239	No
1	53	1	4	1	3.57	1487	9.97	27.25	1	1	2	0.59	0.07	0.07	0.35	11.18	0.35	1.07	0.99	0.07	0.42	100	No
2	56	4	5	5	5	448	4.47	36.54	1	1	1	0.28	0.07	0.07	0.35	2.28	0.35	1.23	0.07	4.22	0.42	164	No
2	43	3	5	1	2.91	6783	13.71	36.9	2	2	2	0.28	0.07	0.07	0.35	0.28	0.35	0.07	0.07	0.07	0.42	38	No
1	61	3	5	1	5	782	22.7	32.62	2	1	2	0.96	0.07	0.07	0.35	0.83	0.35	0.14	0.07	0.12	0.42	82	No
2	80	3	2	3	1.86	241	2.43	36.57	1	2	1	0.28	0.07	0.07	0.35	0.07	0.35	0.36	0.07	0.33	0.42	38	No
2	71	3	4	3	3.69	504	6.9	32.76	1	2	1	0.28	0.07	0.07	0.35	0.27	0.35	0.07	0.07	0.26	0.42	28	Yes
1	50	3	1	3	0.53	1230	12.78	44.48	1	1	1	0.28	0.07	0.07	0.35	0.62	0.35	2.14	0.07	0.77	0.42	170	No
2	45	1	3	6	5	707	16.03	34.12	1	1	2	0.75	0.07	0.07	0.35	1.39	0.35	3.55	0.07	1.03	0.42	171	No
1	57	1	2	1	1.83	1032	12.64	31.91	2	1	1	0.43	0.07	0.07	0.35	1.4	0.35	0.64	0.07	0.37	0.42	241	No
2	48	3	3	2	0	424	10.12	21.84	1	1	1	0.28	0.07	0.07	0.35	1.13	0.35	0.42	0.07	1.19	0.42	89	No
1	50	1	4	1	0.64	601	20.98	32.4	1	1	1	0.28	0.07	0.07	0.35	0.96	0.35	0.21	0.07	0.33	0.42	102	No
2	54	3	3	3	0.5	452	7.27	28.07	2	1	1	0.77	0.07	0.07	0.35	2.91	0.35	0.4	0.07	0.33	0.42	204	No
2	56	3	2	2	0.73	0	0.73	20.65	1	1	2	0.28	0.07	0.07	0.35	0.47	0.35	0.72	0.07	1.08	0.42	74	No
1	65	4	4	1	5	114	13.83	24.72	2	1	2	0.28	0.07	0.11	0.35	1.78	0.35	0.79	0.07	0.39	0.42	129	No
2	71	3	4	2	5	105	8.36	19.07	1	2	2	0.28	0.07	0.07	0.35	2.42	0.35	0.07	0.07	1.7	0.64	124	No
2	61	4	3	3	3.85	536	6.32	33.65	2	2	2	0.53	0.07	0.07	0.35	12.35	0.35	0.07	0.07	1.58	0.42	164	No
1	74	3	3	1	2.56	577	9.07	29.43	1	2	1	2.95	0.07	0.07	0.35	4.95	0.35	0.22	0.07	2.94	0.42	147	No
2	65	3	3	3	1.61	419	2.64	24.74	1	1	2	0.28	0.07	0.07	0.35	1.2	0.35	0.23	0.07	1.67	0.42	85	No
1	68	4	3	1	5	450	8.62	36.91	1	1	1	0.28	0.07	0.07	0.35	1.31	0.35	0.83	0.07	0.38	0.42	118	No
2	56	3	3	5	1.23	2569	11.78	25.94	1	1	2	0.87	0.07	0.07	0.35	1.57	0.35	0.07	0.07	0.85	0.42	31	No
1	80	1	1	2	0.87	26	5.96	20.16	1	1	1	0.28	0.07	0.07	0.35	0.07	0.77	0.07	0.43	0.85	0.42	180	No
2	48	4	3	2	1.46	58	3.01	38.56	1	2	1	0.28	0.07	0.07	0.35	2.83	0.35	0.07	0.45	0.44	0.42	76	No
2	64	3	4	1	5	215	8.62	33.13	1	1	2	0.28	0.07	0.07	0.35	0.92	0.35	0.07	0.07	0.07	0.42	49	No
2	52	1	1	6	1.86	129	9.84	35.51	1	2	1	0.28	0.07	0.07	0.35	1.04	0.35	0.6	0.07	0.57	0.42	71	No
1	57	3	4	3	1.27	353	1.86	22.63	1	1	2	0.28	0.07	0.33	0.35	4.36	0.35	0.18	0.48	1.13	0.42	47	No
1	72	3	1	2	0.95	9998	6.54	32.27	1	1	2	0.91	0.07	0.07	0.35	4.64	3.34	2.16	0.07	7.79	0.42	123	No
